# Supplementary material for: Comparative Membranome Expression Analysis in Primary Tumors and Derived Cell Lines
Source: PLoS One. 2010 Jul 23;5(7):e11742. doi: 10.1371/journal.pone.0011742 (PMC2909215; doi:10.1371/journal.pone.0011742)
Supplement: Table S1 — List of the 4,329 Human Membranome genes. Gene identifiers are based on the NCBI Build 37.1. (0.56 MB XLS) [file pone.0011742.s001.xls]

## Sheet: Membranome-NCBI Build 37.1
EntrezGeneID	GeneSymbol	Is GPI-anchored?	Gene Description
21	ABCA3		ATP-binding cassette, sub-family A (ABC1), member 3
24	ABCA4		ATP-binding cassette, sub-family A (ABC1), member 4
40	ACCN1		amiloride-sensitive cation channel 1, neuronal (degenerin)
41	ACCN2		amiloride-sensitive cation channel 2, neuronal
43	ACHE	Yes	acetylcholinesterase (YT blood group) GPI anchor
90	ACVR1		activin A receptor, type I
91	ACVR1B		activin A receptor, type IB
92	ACVR2A		activin A receptor, type II
93	ACVR2B		activin A receptor, type IIB
94	ACVRL1		activin A receptor type II-like 1
101	ADAM8		a disintegrin and metalloproteinase domain 8
102	ADAM10		a disintegrin and metalloproteinase domain 10
107	ADCY1		adenylate cyclase 1 (brain)
108	ADCY2		adenylate cyclase 2 (brain)
109	ADCY3		adenylate cyclase 3
111	ADCY5		adenylate cyclase 5
112	ADCY6		adenylate cyclase 6
113	ADCY7		adenylate cyclase 7
114	ADCY8		adenylate cyclase 8 (brain)
115	ADCY9		adenylate cyclase 9
117	ADCYAP1R1		adenylate cyclase activating polypeptide 1 (pituitary) receptor type I
134	ADORA1		adenosine A1 receptor
135	ADORA2A		adenosine A2a receptor
136	ADORA2B		adenosine A2b receptor
140	ADORA3		adenosine A3 receptor
146	ADRA1D		adrenergic, alpha-1D-, receptor
147	ADRA1B		adrenergic, alpha-1B-, receptor
148	ADRA1A		adrenergic, alpha-1A-, receptor
150	ADRA2A		adrenergic, alpha-2A-, receptor
151	ADRA2B		adrenergic, alpha-2B-, receptor
152	ADRA2C		adrenergic, alpha-2C-, receptor
153	ADRB1		adrenergic, beta-1-, receptor
154	ADRB2		adrenergic, beta-2-, receptor, surface
155	ADRB3		adrenergic, beta-3-, receptor
177	AGER		advanced glycosylation end product-specific receptor
182	JAG1		jagged 1 (Alagille syndrome)
185	AGTR1		angiotensin II receptor, type 1
186	AGTR2		angiotensin II receptor, type 2
187	APLNR		angiotensin II receptor-like 1
214	ALCAM		activated leukocyte cell adhesion molecule
238	ALK	Yes	anaplastic lymphoma kinase (Ki-1)
248	ALPI	Yes	alkaline phosphatase, intestinal
249	ALPL	Yes	alkaline phosphatase, liver/bone/kidney
250	ALPP	Yes	alkaline phosphatase, placental (Regan isozyme)
251	ALPPL2	Yes	alkaline phosphatase, placental-like 2
267	AMFR		autocrine motility factor receptor
269	AMHR2		anti-Mullerian hormone receptor, type II
290	ANPEP		alanyl (membrane) aminopeptidase (aminopeptidase N, aminopeptidase M, microsomal aminopeptidase, CD13, p150)
302	ANXA2		annexin A2
333	APLP1		amyloid beta (A4) precursor-like protein 1
334	APLP2		amyloid beta (A4) precursor-like protein 2
343	AQP8		aquaporin 8
351	APP		amyloid beta (A4) precursor protein (protease nexin-II, Alzheimer disease)
355	FAS		Fas (TNF receptor superfamily, member 6)
356	FASLG		Fas ligand (TNF superfamily, member 6)
358	AQP1		aquaporin 1 (channel-forming integral protein, 28kDa)
359	AQP2		aquaporin 2 (collecting duct)
360	AQP3		aquaporin 3
361	AQP4		aquaporin 4
362	AQP5		aquaporin 5
363	AQP6		aquaporin 6, kidney specific
364	AQP7		aquaporin 7
366	AQP9		aquaporin 9
368	ABCC6		ATP-binding cassette, sub-family C (CFTR/MRP), member 6
374	AREG		amphiregulin (schwannoma-derived growth factor)
417	ART1	Yes	ADP-ribosyltransferase 1
419	ART3	Yes	ADP-ribosyltransferase 3
420	ART4	Yes	Dombrock blood group
432	ASGR1		asialoglycoprotein receptor 1
433	ASGR2		asialoglycoprotein receptor 2
460	ASTN1		astrotactin
476	ATP1A1		ATPase, Na+/K+ transporting, alpha 1 polypeptide
477	ATP1A2		ATPase, Na+/K+ transporting, alpha 2 (+) polypeptide
478	ATP1A3		ATPase, Na+/K+ transporting, alpha 3 polypeptide
479	ATP12A		ATPase, H+/K+ transporting, nongastric, alpha polypeptide
480	ATP1A4		ATPase, Na+/K+ transporting, alpha 4 polypeptide
481	ATP1B1		ATPase, Na+/K+ transporting, beta 1 polypeptide
482	ATP1B2		ATPase, Na+/K+ transporting, beta 2 polypeptide
483	ATP1B3		ATPase, Na+/K+ transporting, beta 3 polypeptide
486	FXYD2		FXYD domain containing ion transport regulator 2
490	ATP2B1		ATPase, Ca++ transporting, plasma membrane 1
491	ATP2B2		ATPase, Ca++ transporting, plasma membrane 2
492	ATP2B3		ATPase, Ca++ transporting, plasma membrane 3
493	ATP2B4		ATPase, Ca++ transporting, plasma membrane 4
495	ATP4A		ATPase, H+/K+ exchanging, alpha polypeptide
496	ATP4B		ATPase, H+/K+ exchanging, beta polypeptide
552	AVPR1A		arginine vasopressin receptor 1A
553	AVPR1B		arginine vasopressin receptor 1B
554	AVPR2		arginine vasopressin receptor 2 (nephrogenic diabetes insipidus)
558	AXL		AXL receptor tyrosine kinase
575	BAI1		brain-specific angiogenesis inhibitor 1
576	BAI2		brain-specific angiogenesis inhibitor 2
577	BAI3		brain-specific angiogenesis inhibitor 3
608	TNFRSF17		tumor necrosis factor receptor superfamily, member 17
610	HCN2		hyperpolarization activated cyclic nucleotide-gated potassium channel 2
611	OPN1SW		opsin 1 (cone pigments), short-wave-sensitive (color blindness, tritan)
613	BCR		breakpoint cluster region
623	BDKRB1		bradykinin receptor B1
624	BDKRB2		bradykinin receptor B2
634	CEACAM1		carcinoembryonic antigen-related cell adhesion molecule 1 (biliary glycoprotein)
643	CXCR5		Burkitt lymphoma receptor 1, GTP binding protein (chemokine (C-X-C motif) receptor 5)
657	BMPR1A		bone morphogenetic protein receptor, type IA
658	BMPR1B		bone morphogenetic protein receptor, type IB
659	BMPR2		bone morphogenetic protein receptor, type II (serine/threonine kinase)
680	BRS3		bombesin-like receptor 3
682	BSG		basigin (OK blood group)
683	BST1	Yes	bone marrow stromal cell antigen 1
684	BST2		bone marrow stromal cell antigen 2
685	BTC		betacellulin
696	BTN1A1		butyrophilin, subfamily 1, member A1
706	TSPO		benzodiazapine receptor (peripheral)
719	C3AR1		complement component 3a receptor 1
728	C5AR1		complement component 5 receptor 1 (C5a ligand)
735	C9		complement component 9
746	C11orf10		chromosome 11 open reading frame 10
747	DAGLA		chromosome 11 open reading frame 11
753	C18orf1		chromosome 18 open reading frame 1
757	TMEM50B		chromosome 21 open reading frame 4
762	CA4	Yes	carbonic anhydrase IV
768	CA9		carbonic anhydrase IX
771	CA12		carbonic anhydrase XII
773	CACNA1A		calcium channel, voltage-dependent, P/Q type, alpha 1A subunit
774	CACNA1B		calcium channel, voltage-dependent, L type, alpha 1B subunit
775	CACNA1C		calcium channel, voltage-dependent, L type, alpha 1C subunit
776	CACNA1D		calcium channel, voltage-dependent, L type, alpha 1D subunit
777	CACNA1E		calcium channel, voltage-dependent, alpha 1E subunit
778	CACNA1F		calcium channel, voltage-dependent, alpha 1F subunit
779	CACNA1S		calcium channel, voltage-dependent, L type, alpha 1S subunit
780	DDR1		discoidin domain receptor family, member 1
781	CACNA2D1		calcium channel, voltage-dependent, alpha 2/delta subunit 1
786	CACNG1		calcium channel, voltage-dependent, gamma subunit 1
799	CALCR		calcitonin receptor
819	CAMLG		calcium modulating ligand
846	CASR		calcium-sensing receptor (hypocalciuric hypercalcemia 1, severe neonatal hyperparathyroidism)
857	CAV1		caveolin 1, caveolae protein, 22kDa
858	CAV2		caveolin 2
859	CAV3		caveolin 3
886	CCKAR		cholecystokinin A receptor
887	CCKBR		cholecystokinin B receptor
909	CD1A		CD1A antigen, a polypeptide
910	CD1B		CD1B antigen, b polypeptide
911	CD1C		CD1C antigen, c polypeptide
912	CD1D		CD1D antigen, d polypeptide
913	CD1E		CD1E antigen, e polypeptide
914	CD2		CD2 antigen (p50), sheep red blood cell receptor
915	CD3D		CD3D antigen, delta polypeptide (TiT3 complex)
916	CD3E		CD3E antigen, epsilon polypeptide (TiT3 complex)
917	CD3G		CD3G antigen, gamma polypeptide (TiT3 complex)
919	CD247		CD3Z antigen, zeta polypeptide (TiT3 complex)
920	CD4		CD4 antigen (p55)
921	CD5		CD5 antigen (p56-62)
922	CD5L		CD5 antigen-like (scavenger receptor cysteine rich family)
923	CD6		CD6 antigen
924	CD7		CD7 antigen (p41)
925	CD8A		CD8 antigen, alpha polypeptide (p32)
926	CD8B		CD8 antigen, beta polypeptide 1 (p37)
928	CD9		CD9 antigen (p24)
929	CD14	Yes	CD14 antigen
930	CD19		CD19 antigen
931	MS4A1		membrane-spanning 4-domains, subfamily A, member 1
932	MS4A3		membrane-spanning 4-domains, subfamily A, member 3 (hematopoietic cell-specific)
933	CD22		CD22 antigen
939	CD27		tumor necrosis factor receptor superfamily, member 7
940	CD28		CD28 antigen (Tp44)
941	CD80		CD80 antigen (CD28 antigen ligand 1, B7-1 antigen)
942	CD86		CD86 antigen (CD28 antigen ligand 2, B7-2 antigen)
943	TNFRSF8		tumor necrosis factor receptor superfamily, member 8
944	TNFSF8		tumor necrosis factor (ligand) superfamily, member 8
945	CD33		CD33 antigen (gp67)
946	SIGLEC6		sialic acid binding Ig-like lectin 6
947	CD34		CD34 antigen
948	CD36		CD36 antigen (collagen type I receptor, thrombospondin receptor)
949	SCARB1		scavenger receptor class B, member 1
950	SCARB2		scavenger receptor class B, member 2
951	CD37		CD37 antigen
952	CD38		CD38 antigen (p45)
953	ENTPD1		ectonucleoside triphosphate diphosphohydrolase 1
954	ENTPD2		ectonucleoside triphosphate diphosphohydrolase 2
955	ENTPD6		ectonucleoside triphosphate diphosphohydrolase 6 (putative function)
956	ENTPD3		ectonucleoside triphosphate diphosphohydrolase 3
957	ENTPD5		ectonucleoside triphosphate diphosphohydrolase 5
958	CD40		CD40 antigen (TNF receptor superfamily member 5)
959	CD40LG		CD40 ligand (TNF superfamily, member 5, hyper-IgM syndrome)
960	CD44		CD44 antigen (homing function and Indian blood group system)
961	CD47		CD47 antigen (Rh-related antigen, integrin-associated signal transducer)
962	CD48	Yes	CD48 antigen (B-cell membrane protein)
963	CD53		CD53 antigen
965	CD58	Yes	CD58 antigen, (lymphocyte function-associated antigen 3)
966	CD59	Yes	CD59 antigen p18-20 (antigen identified by monoclonal antibodies 16.3A5, EJ16, EJ30, EL32 and G344)
967	CD63		CD63 antigen (melanoma 1 antigen)
968	CD68		CD68 antigen
969	CD69		CD69 antigen (p60, early T-cell activation antigen)
970	CD70		tumor necrosis factor (ligand) superfamily, member 7
971	CD72		CD72 antigen
972	CD74		CD74 antigen (invariant polypeptide of major histocompatibility complex, class II antigen-associated)
973	CD79A		CD79A antigen (immunoglobulin-associated alpha)
974	CD79B		CD79B antigen (immunoglobulin-associated beta)
975	CD81		CD81 antigen (target of antiproliferative antibody 1)
976	CD97		CD97 antigen
977	CD151		CD151 antigen
987	LRBA		LPS-responsive vesicle trafficking, beach and anchor containing
999	CDH1		cadherin 1, type 1, E-cadherin (epithelial)
1000	CDH2		cadherin 2, type 1, N-cadherin (neuronal)
1001	CDH3		cadherin 3, type 1, P-cadherin (placental)
1002	CDH4		cadherin 4, type 1, R-cadherin (retinal)
1003	CDH5		cadherin 5, type 2, VE-cadherin (vascular epithelium)
1004	CDH6		cadherin 6, type 2, K-cadherin (fetal kidney)
1005	CDH7		cadherin 7, type 2
1006	CDH8		cadherin 8, type 2
1007	CDH9		cadherin 9, type 2 (T1-cadherin)
1008	CDH10		cadherin 10, type 2 (T2-cadherin)
1009	CDH11		cadherin 11, type 2, OB-cadherin (osteoblast)
1010	CDH12		cadherin 12, type 2 (N-cadherin 2)
1012	CDH13		cadherin 13, H-cadherin (heart)
1013	CDH15		cadherin 15, M-cadherin (myotubule)
1014	CDH16		cadherin 16, KSP-cadherin
1015	CDH17		cadherin 17, LI cadherin (liver-intestine)
1016	CDH18		cadherin 18, type 2
1043	CD52	Yes	CD52 antigen (CAMPATH-1 antigen)
1048	CEACAM5	Yes	carcinoembryonic antigen-related cell adhesion molecule 5
1080	CFTR		cystic fibrosis transmembrane conductance regulator, ATP-binding cassette (sub-family C, member 7)
1084	CEACAM3		carcinoembryonic antigen-related cell adhesion molecule 3
1087	CEACAM7	Yes	carcinoembryonic antigen-related cell adhesion molecule 7
1088	CEACAM8	Yes	carcinoembryonic antigen-related cell adhesion molecule 8
1089	CEACAM4		carcinoembryonic antigen-related cell adhesion molecule 4
1128	CHRM1		cholinergic receptor, muscarinic 1
1129	CHRM2		cholinergic receptor, muscarinic 2
1131	CHRM3		cholinergic receptor, muscarinic 3
1132	CHRM4		cholinergic receptor, muscarinic 4
1133	CHRM5		cholinergic receptor, muscarinic 5
1134	CHRNA1		cholinergic receptor, nicotinic, alpha polypeptide 1 (muscle)
1135	CHRNA2		cholinergic receptor, nicotinic, alpha polypeptide 2 (neuronal)
1136	CHRNA3		cholinergic receptor, nicotinic, alpha polypeptide 3
1137	CHRNA4		cholinergic receptor, nicotinic, alpha polypeptide 4
1138	CHRNA5		cholinergic receptor, nicotinic, alpha polypeptide 5
1139	CHRNA7		cholinergic receptor, nicotinic, alpha polypeptide 7
1140	CHRNB1		cholinergic receptor, nicotinic, beta polypeptide 1 (muscle)
1141	CHRNB2		cholinergic receptor, nicotinic, beta polypeptide 2 (neuronal)
1142	CHRNB3		cholinergic receptor, nicotinic, beta polypeptide 3
1143	CHRNB4		cholinergic receptor, nicotinic, beta polypeptide 4
1144	CHRND		cholinergic receptor, nicotinic, delta polypeptide
1145	CHRNE		cholinergic receptor, nicotinic, epsilon polypeptide
1146	CHRNG		cholinergic receptor, nicotinic, gamma polypeptide
1179	CLCA1		chloride channel, calcium activated, family member 1
1180	CLCN1		chloride channel 1, skeletal muscle (Thomsen disease, autosomal dominant)
1181	CLCN2		chloride channel 2
1182	CLCN3		chloride channel 3
1183	CLCN4		chloride channel 4
1184	CLCN5		chloride channel 5 (nephrolithiasis 2, X-linked, Dent disease)
1185	CLCN6		chloride channel 6
1186	CLCN7		chloride channel 7
1187	CLCNKA		chloride channel Ka
1188	CLCNKB		chloride channel Kb
1207	CLNS1A		chloride channel, nucleotide-sensitive, 1A
1209	CLPTM1		cleft lip and palate associated transmembrane protein 1
1230	CCR1		chemokine (C-C motif) receptor 1
1232	CCR3		chemokine (C-C motif) receptor 3
1233	CCR4		chemokine (C-C motif) receptor 4
1234	CCR5		chemokine (C-C motif) receptor 5
1235	CCR6		chemokine (C-C motif) receptor 6
1236	CCR7		chemokine (C-C motif) receptor 7
1237	CCR8		chemokine (C-C motif) receptor 8
1238	CCBP2		chemokine binding protein 2
1240	CMKLR1		chemokine-like receptor 1
1241	LTB4R		leukotriene B4 receptor
1244	ABCC2		ATP-binding cassette, sub-family C (CFTR/MRP), member 2
1258	CNGB1		cyclic nucleotide gated channel beta 1
1259	CNGA1		cyclic nucleotide gated channel alpha 1
1260	CNGA2		cyclic nucleotide gated channel alpha 2
1261	CNGA3		cyclic nucleotide gated channel alpha 3
1262	CNGA4		cyclic nucleotide gated channel alpha 4
1268	CNR1		cannabinoid receptor 1 (brain)
1269	CNR2		cannabinoid receptor 2 (macrophage)
1271	CNTFR	Yes	ciliary neurotrophic factor receptor
1272	CNTN1	Yes	contactin 1
1305	COL13A1		collagen, type XIII, alpha 1
1308	COL17A1		collagen, type XVII, alpha 1
1317	SLC31A1		solute carrier family 31 (copper transporters), member 1
1318	SLC31A2		solute carrier family 31 (copper transporters), member 2
1362	CPD		carboxypeptidase D
1364	CLDN4		claudin 4
1365	CLDN3		claudin 3
1366	CLDN7		claudin 7
1368	CPM	Yes	carboxypeptidase M
1378	CR1		complement component (3b/4b) receptor 1, including Knops blood group system
1379	CR1L		complement component (3b/4b) receptor 1-like
1380	CR2		complement component (3d/Epstein Barr virus) receptor 2
1394	CRHR1		corticotropin releasing hormone receptor 1
1395	CRHR2		corticotropin releasing hormone receptor 2
1435	CSF1		colony stimulating factor 1 (macrophage)
1436	CSF1R		colony stimulating factor 1 receptor, formerly McDonough feline sarcoma viral (v-fms) oncogene homolog
1438	CSF2RA		colony stimulating factor 2 receptor, alpha, low-affinity (granulocyte-macrophage)
1439	CSF2RB		colony stimulating factor 2 receptor, beta, low-affinity (granulocyte-macrophage)
1441	CSF3R		colony stimulating factor 3 receptor (granulocyte)
1464	CSPG4		chondroitin sulfate proteoglycan 4 (melanoma-associated)
1485	CTAG1B		cancer/testis antigen 1B
1493	CTLA4		cytotoxic T-lymphocyte-associated protein 4
1497	CTNS		cystinosis, nephropathic
1524	CX3CR1		chemokine (C-X3-C motif) receptor 1
1525	CXADR		coxsackie virus and adenovirus receptor
1527	TEX28		chromosome X open reading frame 2
1596	ADAM3B		a disintegrin and metalloproteinase domain 3b (cyritestin 2)
1603	DAD1		defender against cell death 1
1604	CD55	Yes	decay accelerating factor for complement (CD55, Cromer blood group system)
1605	DAG1		dystroglycan 1 (dystrophin-associated glycoprotein 1)
1630	DCC		deleted in colorectal carcinoma
1636	ACE		angiotensin I converting enzyme (peptidyl-dipeptidase A) 1
1740	DLG2		hypothetical protein FLJ37266
1755	DMBT1		deleted in malignant brain tumors 1
1800	DPEP1	Yes	dipeptidase 1 (renal)
1803	DPP4		dipeptidylpeptidase 4 (CD26, adenosine deaminase complexing protein 2)
1804	DPP6		dipeptidylpeptidase 6
1811	SLC26A3		solute carrier family 26, member 3
1812	DRD1		dopamine receptor D1
1813	DRD2		dopamine receptor D2
1814	DRD3		dopamine receptor D3
1815	DRD4		dopamine receptor D4
1816	DRD5		dopamine receptor D5
1818	DRD5P2		similar to D(1B) dopamine receptor (D(5) dopamine receptor) (D1beta dopamine receptor)
1823	DSC1		desmocollin 1
1824	DSC2		desmocollin 2
1825	DSC3		desmocollin 3
1826	DSCAM		Down syndrome cell adhesion molecule
1828	DSG1		desmoglein 1
1829	DSG2		desmoglein 2
1830	DSG3		desmoglein 3 (pemphigus vulgaris antigen)
1832	DSP		desmoplakin
1836	SLC26A2		solute carrier family 26 (sulfate transporter), member 2
1839	HBEGF		heparin-binding EGF-like growth factor
1880	GPR183		Epstein-Barr virus induced gene 2 (lymphocyte-specific G protein-coupled receptor)
1889	ECE1		endothelin converting enzyme 1
1896	EDA		ectodysplasin A
1901	S1PR1		endothelial differentiation, sphingolipid G-protein-coupled receptor, 1
1902	LPAR1		endothelial differentiation, lysophosphatidic acid G-protein-coupled receptor, 2
1903	S1PR3		endothelial differentiation, sphingolipid G-protein-coupled receptor, 3
1909	EDNRA		endothelin receptor type A
1910	EDNRB		endothelin receptor type B
1942	EFNA1	Yes	ephrin-A1
1943	EFNA2	Yes	ephrin-A2
1944	EFNA3	Yes	ephrin-A3
1945	EFNA4	Yes	ephrin-A4
1946	EFNA5	Yes	ephrin-A5
1947	EFNB1		ephrin-B1
1948	EFNB2		ephrin-B2
1949	EFNB3		ephrin-B3
1950	EGF		epidermal growth factor (beta-urogastrone)
1951	CELSR3		cadherin, EGF LAG seven-pass G-type receptor 3 (flamingo homolog, Drosophila)
1952	CELSR2		cadherin, EGF LAG seven-pass G-type receptor 2 (flamingo homolog, Drosophila)
1954	MEGF8		EGF-like-domain, multiple 4
1955	MEGF9		EGF-like-domain, multiple 5
1956	EGFR		epidermal growth factor receptor (erythroblastic leukemia viral (v-erb-b) oncogene homolog, avian)
1969	EPHA2		EPH receptor A2
2012	EMP1		epithelial membrane protein 1
2013	EMP2		epithelial membrane protein 2
2014	EMP3		epithelial membrane protein 3
2015	EMR1		egf-like module containing, mucin-like, hormone receptor-like 1
2022	ENG	Yes	endoglin (Osler-Rendu-Weber syndrome 1)
2028	ENPEP		glutamyl aminopeptidase (aminopeptidase A)
2030	SLC29A1		solute carrier family 29 (nucleoside transporters), member 1
2040	STOM		stomatin
2041	EPHA1		EPH receptor A1
2042	EPHA3		EPH receptor A3
2043	EPHA4		EPH receptor A4
2044	EPHA5		EPH receptor A5
2045	EPHA7		EPH receptor A7
2046	EPHA8		EPH receptor A8
2047	EPHB1		EPH receptor B1
2048	EPHB2		EPH receptor B2
2049	EPHB3		EPH receptor B3
2050	EPHB4		EPH receptor B4
2051	EPHB6		EPH receptor B6
2057	EPOR		erythropoietin receptor
2064	ERBB2		v-erb-b2 erythroblastic leukemia viral oncogene homolog 2, neuro/glioblastoma derived oncogene homolog (avian)
2065	ERBB3		v-erb-b2 erythroblastic leukemia viral oncogene homolog 3 (avian)
2066	ERBB4		v-erb-a erythroblastic leukemia viral oncogene homolog 4 (avian)
2069	EREG		epiregulin
2123	EVI2A		ecotropic viral integration site 2A
2124	EVI2B		ecotropic viral integration site 2B
2149	F2R		coagulation factor II (thrombin) receptor
2150	F2RL1		coagulation factor II (thrombin) receptor-like 1
2151	F2RL2		coagulation factor II (thrombin) receptor-like 2
2152	F3		coagulation factor III (thromboplastin, tissue factor)
2191	FAP		fibroblast activation protein, alpha
2195	FAT1		FAT tumor suppressor homolog 1 (Drosophila)
2196	FAT2		FAT tumor suppressor homolog 2 (Drosophila)
2204	FCAR		Fc fragment of IgA, receptor for
2205	FCER1A		Fc fragment of IgE, high affinity I, receptor for; alpha polypeptide
2206	MS4A2		membrane-spanning 4-domains, subfamily A, member 2 (Fc fragment of IgE, high affinity I, receptor for; beta polypeptide)
2207	FCER1G		Fc fragment of IgE, high affinity I, receptor for; gamma polypeptide
2208	FCER2		Fc fragment of IgE, low affinity II, receptor for (CD23A)
2209	FCGR1A		Fc fragment of IgG, high affinity Ia, receptor (CD64)
2210	FCGR1B		Fc-gamma receptor I B2
2212	FCGR2A		Fc fragment of IgG, low affinity IIa, receptor (CD32)
2213	FCGR2B		Fc fragment of IgG, low affinity IIb, receptor (CD32)
2214	FCGR3A		Fc fragment of IgG, low affinity IIIa, receptor (CD16a)
2215	FCGR3B	Yes	Fc fragment of IgG, low affinity IIIb, receptor (CD16b)
2217	FCGRT		Fc fragment of IgG, receptor, transporter, alpha
2222	FDFT1		farnesyl-diphosphate farnesyltransferase 1
2239	GPC4	Yes	glypican 4
2260	FGFR1		fibroblast growth factor receptor 1 (fms-related tyrosine kinase 2, Pfeiffer syndrome)
2261	FGFR3		fibroblast growth factor receptor 3 (achondroplasia, thanatophoric dwarfism)
2262	GPC5	Yes	glypican 5
2263	FGFR2		fibroblast growth factor receptor 2 (bacteria-expressed kinase, keratinocyte growth factor receptor, craniofacial dysostosis 1, Crouzon syndrome, Pfeiffer syndrome, Jackson-Weiss syndrome)
2264	FGFR4		fibroblast growth factor receptor 4
2315	MLANA		melan-A
2321	FLT1		fms-related tyrosine kinase 1 (vascular endothelial growth factor/vascular permeability factor receptor)
2322	FLT3		fms-related tyrosine kinase 3
2323	FLT3LG		fms-related tyrosine kinase 3 ligand
2324	FLT4		fms-related tyrosine kinase 4
2346	FOLH1		folate hydrolase (prostate-specific membrane antigen) 1
2348	FOLR1	Yes	folate receptor 1 (adult)
2350	FOLR2	Yes	folate receptor 2 (fetal)
2357	FPR1		formyl peptide receptor 1
2358	FPR2		formyl peptide receptor-like 1
2359	FPR3		formyl peptide receptor-like 2
2492	FSHR		follicle stimulating hormone receptor
2515	ADAM2		a disintegrin and metalloproteinase domain 2 (fertilin beta)
2531	KDSR		follicular lymphoma variant translocation 1
2532	DARC		Duffy blood group
2535	FZD2		frizzled homolog 2 (Drosophila)
2537	IFI6		interferon, alpha-inducible protein (clone IFI-6-16)
2542	SLC37A4		solute carrier family 37 (glycerol-6-phosphate transporter), member 4
2550	GABBR1		gamma-aminobutyric acid (GABA) B receptor, 1
2554	GABRA1		gamma-aminobutyric acid (GABA) A receptor, alpha 1
2555	GABRA2		gamma-aminobutyric acid (GABA) A receptor, alpha 2
2556	GABRA3		gamma-aminobutyric acid (GABA) A receptor, alpha 3
2557	GABRA4		gamma-aminobutyric acid (GABA) A receptor, alpha 4
2558	GABRA5		gamma-aminobutyric acid (GABA) A receptor, alpha 5
2559	GABRA6		gamma-aminobutyric acid (GABA) A receptor, alpha 6
2560	GABRB1		gamma-aminobutyric acid (GABA) A receptor, beta 1
2561	GABRB2		gamma-aminobutyric acid (GABA) A receptor, beta 2
2562	GABRB3		gamma-aminobutyric acid (GABA) A receptor, beta 3
2563	GABRD		gamma-aminobutyric acid (GABA) A receptor, delta
2564	GABRE		gamma-aminobutyric acid (GABA) A receptor, epsilon
2565	GABRG1		gamma-aminobutyric acid (GABA) A receptor, gamma 1
2566	GABRG2		gamma-aminobutyric acid (GABA) A receptor, gamma 2
2567	GABRG3		gamma-aminobutyric acid (GABA) A receptor, gamma 3
2568	GABRP		gamma-aminobutyric acid (GABA) A receptor, pi
2569	GABRR1		gamma-aminobutyric acid (GABA) receptor, rho 1
2570	GABRR2		gamma-aminobutyric acid (GABA) receptor, rho 2
2587	GALR1		galanin receptor 1
2615	LRRC32		leucine rich repeat containing 32
2619	GAS1	Yes	growth arrest-specific 1
2642	GCGR		glucagon receptor
2652	OPN1MW		opsin 1 (cone pigments), medium-wave-sensitive (color blindness, deutan)
2674	GFRA1	Yes	GDNF family receptor alpha 1
2675	GFRA2	Yes	GDNF family receptor alpha 2
2676	GFRA3	Yes	GDNF family receptor alpha 3
2677	GGCX		gamma-glutamyl carboxylase
2678	GGT1		gamma-glutamyltransferase 1
2679	GGT3P		similar to Gamma-glutamyltranspeptidase 1 precursor (Gamma-glutamyltransferase 1) (CD224 antigen)
2686	GGT7		gamma-glutamyltransferase-like 3
2690	GHR		growth hormone receptor
2692	GHRHR		growth hormone releasing hormone receptor
2693	GHSR		growth hormone secretagogue receptor
2696	GIPR		gastric inhibitory polypeptide receptor
2697	GJA1		gap junction protein, alpha 1, 43kDa (connexin 43)
2700	GJA3		gap junction protein, alpha 3, 46kDa (connexin 46)
2701	GJA4		gap junction protein, alpha 4, 37kDa (connexin 37)
2702	GJA5		gap junction protein, alpha 5, 40kDa (connexin 40)
2703	GJA8		gap junction protein, alpha 8, 50kDa (connexin 50)
2705	GJB1		gap junction protein, beta 1, 32kDa (connexin 32, Charcot-Marie-Tooth neuropathy, X-linked)
2706	GJB2		gap junction protein, beta 2, 26kDa (connexin 26)
2707	GJB3		gap junction protein, beta 3, 31kDa (connexin 31)
2709	GJB5		gap junction protein, beta 5 (connexin 31.1)
2719	GPC3	Yes	glypican 3
2740	GLP1R		glucagon-like peptide 1 receptor
2741	GLRA1		glycine receptor, alpha 1 (startle disease/hyperekplexia, stiff man syndrome)
2742	GLRA2		glycine receptor, alpha 2
2743	GLRB		glycine receptor, beta
2765	GML	Yes	GPI anchored molecule like protein
2798	GNRHR		gonadotropin-releasing hormone receptor
2811	GP1BA		glycoprotein Ib (platelet), alpha polypeptide
2812	GP1BB		glycoprotein Ib (platelet), beta polypeptide
2813	GP2	Yes	glycoprotein 2 (zymogen granule membrane)
2814	GP5		glycoprotein V (platelet)
2815	GP9		glycoprotein IX (platelet)
2817	GPC1	Yes	glypican 1
2823	GPM6A		glycoprotein M6A
2824	GPM6B		glycoprotein M6B
2825	GPR1		G protein-coupled receptor 1
2826	CCR10		chemokine (C-C motif) receptor 10
2827	GPR3		G protein-coupled receptor 3
2828	GPR4		G protein-coupled receptor 4
2829	XCR1		chemokine (C motif) receptor 1
2830	GPR6		G protein-coupled receptor 6
2831	NPBWR1		G protein-coupled receptor 7
2832	NPBWR2		G protein-coupled receptor 8
2833	CXCR3		chemokine (C-X-C motif) receptor 3
2834	PRLHR		G protein-coupled receptor 10
2835	GPR12		G protein-coupled receptor 12
2837	UTS2R		urotensin 2 receptor
2838	GPR15		G protein-coupled receptor 15
2840	GPR17		G protein-coupled receptor 17
2841	GPR18		G protein-coupled receptor 18
2842	GPR19		G protein-coupled receptor 19
2843	GPR20		G protein-coupled receptor 20
2844	GPR21		G protein-coupled receptor 21
2845	GPR22		G protein-coupled receptor 22
2846	LPAR4		G protein-coupled receptor 23
2847	MCHR1		G protein-coupled receptor 24
2848	GPR25		G protein-coupled receptor 25
2849	GPR26		G protein-coupled receptor 26
2850	GPR27		G protein-coupled receptor 27
2852	GPER		G protein-coupled receptor 30
2853	GPR31		G protein-coupled receptor 31
2854	GPR32		G protein-coupled receptor 32
2857	GPR34		G protein-coupled receptor 34
2859	GPR35		G protein-coupled receptor 35
2861	GPR37		G protein-coupled receptor 37 (endothelin receptor type B-like)
2862	MLNR		motilin receptor
2863	GPR39		G protein-coupled receptor 39
2864	FFAR1		G protein-coupled receptor 40
2865	FFAR3		G protein-coupled receptor 41
2866	GPR42		G protein-coupled receptor 42
2867	FFAR2		G protein-coupled receptor 43
2890	GRIA1		glutamate receptor, ionotropic, AMPA 1
2891	GRIA2		glutamate receptor, ionotropic, AMPA 2
2892	GRIA3		glutamate receptor, ionotrophic, AMPA 3
2893	GRIA4		glutamate receptor, ionotrophic, AMPA 4
2894	GRID1		glutamate receptor, ionotropic, delta 1
2895	GRID2		glutamate receptor, ionotropic, delta 2
2897	GRIK1		glutamate receptor, ionotropic, kainate 1
2898	GRIK2		glutamate receptor, ionotropic, kainate 2
2899	GRIK3		glutamate receptor, ionotropic, kainate 3
2900	GRIK4		glutamate receptor, ionotropic, kainate 4
2901	GRIK5		glutamate receptor, ionotropic, kainate 5
2902	GRIN1		glutamate receptor, ionotropic, N-methyl D-aspartate 1
2903	GRIN2A		glutamate receptor, ionotropic, N-methyl D-aspartate 2A
2904	GRIN2B		glutamate receptor, ionotropic, N-methyl D-aspartate 2B
2905	GRIN2C		glutamate receptor, ionotropic, N-methyl D-aspartate 2C
2906	GRIN2D		glutamate receptor, ionotropic, N-methyl D-aspartate 2D
2907	GRINA		glutamate receptor, ionotropic, N-methyl D-asparate-associated protein 1 (glutamate binding)
2911	GRM1		glutamate receptor, metabotropic 1
2912	GRM2		glutamate receptor, metabotropic 2
2913	GRM3		glutamate receptor, metabotropic 3
2914	GRM4		glutamate receptor, metabotropic 4
2915	GRM5		glutamate receptor, metabotropic 5
2916	GRM6		glutamate receptor, metabotropic 6
2917	GRM7		glutamate receptor, metabotropic 7
2918	GRM8		glutamate receptor, metabotropic 8
2925	GRPR		gastrin-releasing peptide receptor
2984	GUCY2C		guanylate cyclase 2C (heat stable enterotoxin receptor)
2986	GUCY2F		guanylate cyclase 2F, retinal
2993	GYPA		glycophorin A (includes MN blood group)
2994	GYPB		glycophorin B (includes Ss blood group)
2995	GYPC		glycophorin C (Gerbich blood group)
2996	GYPE		glycophorin E
3000	GUCY2D		guanylate cyclase 2D, membrane (retina-specific)
3036	HAS1		hyaluronan synthase 1
3037	HAS2		hyaluronan synthase 2
3038	HAS3		hyaluronan synthase 3
3061	HCRTR1		hypocretin (orexin) receptor 1
3062	HCRTR2		hypocretin (orexin) receptor 2
3071	NCKAP1L		hematopoietic protein 1
3077	HFE		hemochromatosis
3084	NRG1		neuregulin 1
3105	HLA-A		major histocompatibility complex, class I, A
3106	HLA-B		major histocompatibility complex, class I, B
3107	HLA-C		major histocompatibility complex, class I, C
3108	HLA-DMA		major histocompatibility complex, class II, DM alpha
3109	HLA-DMB		major histocompatibility complex, class II, DM beta
3111	HLA-DOA		major histocompatibility complex, class II, DO alpha
3112	HLA-DOB		major histocompatibility complex, class II, DO beta
3113	HLA-DPA1		major histocompatibility complex, class II, DP alpha 1
3115	HLA-DPB1		major histocompatibility complex, class II, DP beta 1
3117	HLA-DQA1		major histocompatibility complex, class II, DQ alpha 1
3118	HLA-DQA2		major histocompatibility complex, class II, DQ alpha 2
3119	HLA-DQB1		major histocompatibility complex, class II, DQ beta 1
3120	HLA-DQB2		major histocompatibility complex, class II, DQ beta 2
3121	HLA-DQB3		major histocompatibility complex, class II, DQ beta 3
3122	HLA-DRA		major histocompatibility complex, class II, DR alpha
3123	HLA-DRB1		major histocompatibility complex, class II, DR beta 1
3125	HLA-DRB3		major histocompatibility complex, class II, DR beta 3
3126	HLA-DRB4		major histocompatibility complex, class II, DR beta 4
3127	HLA-DRB5		major histocompatibility complex, class II, DR beta 5
3133	HLA-E		major histocompatibility complex, class I, E
3134	HLA-F		major histocompatibility complex, class I, F
3135	HLA-G		HLA-G histocompatibility antigen, class I, G
3139	HLA-L		FLJ45422 protein
3140	MR1		major histocompatibility complex, class I-related
3177	SLC29A2		solute carrier family 29 (nucleoside transporters), member 2
3249	HPN		hepsin (transmembrane protease, serine 1)
3269	HRH1		histamine receptor H1
3274	HRH2		histamine receptor H2
3321	IGSF3		immunoglobulin superfamily, member 3
3350	HTR1A		5-hydroxytryptamine (serotonin) receptor 1A
3351	HTR1B		5-hydroxytryptamine (serotonin) receptor 1B
3352	HTR1D		5-hydroxytryptamine (serotonin) receptor 1D
3354	HTR1E		5-hydroxytryptamine (serotonin) receptor 1E
3355	HTR1F		5-hydroxytryptamine (serotonin) receptor 1F
3356	HTR2A		5-hydroxytryptamine (serotonin) receptor 2A
3357	HTR2B		5-hydroxytryptamine (serotonin) receptor 2B
3358	HTR2C		5-hydroxytryptamine (serotonin) receptor 2C
3359	HTR3A		5-hydroxytryptamine (serotonin) receptor 3A
3360	HTR4		5-hydroxytryptamine (serotonin) receptor 4
3361	HTR5A		5-hydroxytryptamine (serotonin) receptor 5A
3362	HTR6		5-hydroxytryptamine (serotonin) receptor 6
3363	HTR7		5-hydroxytryptamine (serotonin) receptor 7 (adenylate cyclase-coupled)
3383	ICAM1		intercellular adhesion molecule 1 (CD54), human rhinovirus receptor
3384	ICAM2		intercellular adhesion molecule 2
3385	ICAM3		intercellular adhesion molecule 3
3386	ICAM4		intercellular adhesion molecule 4, Landsteiner-Wiener blood group
3429	IFI27		interferon, alpha-inducible protein 27
3454	IFNAR1		interferon (alpha, beta and omega) receptor 1
3455	IFNAR2		interferon (alpha, beta and omega) receptor 2
3459	IFNGR1		interferon gamma receptor 1
3460	IFNGR2		interferon gamma receptor 2 (interferon gamma transducer 1)
3475	IFRD1		interferon-related developmental regulator 1
3480	IGF1R		insulin-like growth factor 1 receptor
3482	IGF2R		insulin-like growth factor 2 receptor
3495	IGHD		immunoglobulin heavy constant delta
3507	IGHM		immunoglobulin heavy constant mu
3543	IGLL1		immunoglobulin lambda-like polypeptide 1
3547	IGSF1		immunoglobulin superfamily, member 1
3554	IL1R1		interleukin 1 receptor, type I
3556	IL1RAP		interleukin 1 receptor accessory protein
3559	IL2RA		interleukin 2 receptor, alpha
3560	IL2RB		interleukin 2 receptor, beta
3561	IL2RG		interleukin 2 receptor, gamma (severe combined immunodeficiency)
3563	IL3RA		interleukin 3 receptor, alpha (low affinity)
3566	IL4R		interleukin 4 receptor
3568	IL5RA		interleukin 5 receptor, alpha
3570	IL6R		interleukin 6 receptor
3572	IL6ST		interleukin 6 signal transducer (gp130, oncostatin M receptor)
3575	IL7R		interleukin 7 receptor
3577	CXCR1		interleukin 8 receptor, alpha
3579	CXCR2		interleukin 8 receptor, beta
3581	IL9R		interleukin 9 receptor
3587	IL10RA		interleukin 10 receptor, alpha
3588	IL10RB		interleukin 10 receptor, beta
3590	IL11RA		interleukin 11 receptor, alpha
3594	IL12RB1		interleukin 12 receptor, beta 1
3595	IL12RB2		interleukin 12 receptor, beta 2
3597	IL13RA1		interleukin 13 receptor, alpha 1
3598	IL13RA2		interleukin 13 receptor, alpha 2
3601	IL15RA		interleukin 15 receptor, alpha
3604	TNFRSF9		tumor necrosis factor receptor superfamily, member 9
3643	INSR		insulin receptor
3645	INSRR		insulin receptor-related receptor
3655	ITGA6		integrin, alpha 6
3672	ITGA1		integrin, alpha 1
3673	ITGA2		integrin, alpha 2 (CD49B, alpha 2 subunit of VLA-2 receptor)
3674	ITGA2B		integrin, alpha 2b (platelet glycoprotein IIb of IIb/IIIa complex, antigen CD41B)
3675	ITGA3		integrin, alpha 3 (antigen CD49C, alpha 3 subunit of VLA-3 receptor)
3676	ITGA4		integrin, alpha 4 (antigen CD49D, alpha 4 subunit of VLA-4 receptor)
3678	ITGA5		integrin, alpha 5 (fibronectin receptor, alpha polypeptide)
3679	ITGA7		integrin, alpha 7
3680	ITGA9		integrin, alpha 9
3681	ITGAD		integrin, alpha D
3682	ITGAE		integrin, alpha E (antigen CD103, human mucosal lymphocyte antigen 1; alpha polypeptide)
3683	ITGAL		integrin, alpha L (antigen CD11A (p180), lymphocyte function-associated antigen 1; alpha polypeptide)
3684	ITGAM		integrin, alpha M (complement component receptor 3, alpha; also known as CD11b (p170), macrophage antigen alpha polypeptide)
3685	ITGAV		integrin, alpha V (vitronectin receptor, alpha polypeptide, antigen CD51)
3687	ITGAX		integrin, alpha X (antigen CD11C (p150), alpha polypeptide)
3688	ITGB1		integrin, beta 1 (fibronectin receptor, beta polypeptide, antigen CD29 includes MDF2, MSK12)
3689	ITGB2		integrin, beta 2 (antigen CD18 (p95), lymphocyte function-associated antigen 1; macrophage antigen 1 (mac-1) beta subunit)
3690	ITGB3		integrin, beta 3 (platelet glycoprotein IIIa, antigen CD61)
3691	ITGB4		integrin, beta 4
3693	ITGB5		integrin, beta 5
3694	ITGB6		integrin, beta 6
3695	ITGB7		integrin, beta 7
3696	ITGB8		integrin, beta 8
3703	STT3A		integral membrane protein 1
3714	JAG2		jagged 2
3732	CD82		CD82 antigen
3736	KCNA1		potassium voltage-gated channel, shaker-related subfamily, member 1 (episodic ataxia with myokymia)
3737	KCNA2		potassium voltage-gated channel, shaker-related subfamily, member 2
3738	KCNA3		potassium voltage-gated channel, shaker-related subfamily, member 3
3739	KCNA4		potassium voltage-gated channel, shaker-related subfamily, member 4
3741	KCNA5		potassium voltage-gated channel, shaker-related subfamily, member 5
3742	KCNA6		potassium voltage-gated channel, shaker-related subfamily, member 6
3743	KCNA7		potassium voltage-gated channel, shaker-related subfamily, member 7
3744	KCNA10		potassium voltage-gated channel, shaker-related subfamily, member 10
3745	KCNB1		potassium voltage-gated channel, Shab-related subfamily, member 1
3746	KCNC1		potassium voltage-gated channel, Shaw-related subfamily, member 1
3747	KCNC2		potassium voltage-gated channel, Shaw-related subfamily, member 2
3748	KCNC3		potassium voltage-gated channel, Shaw-related subfamily, member 3
3749	KCNC4		potassium voltage-gated channel, Shaw-related subfamily, member 4
3750	KCND1		potassium voltage-gated channel, Shal-related subfamily, member 1
3751	KCND2		potassium voltage-gated channel, Shal-related subfamily, member 2
3752	KCND3		potassium voltage-gated channel, Shal-related subfamily, member 3
3753	KCNE1		potassium voltage-gated channel, Isk-related family, member 1
3754	KCNF1		potassium voltage-gated channel, subfamily F, member 1
3755	KCNG1		potassium voltage-gated channel, subfamily G, member 1
3756	KCNH1		potassium voltage-gated channel, subfamily H (eag-related), member 1
3757	KCNH2		potassium voltage-gated channel, subfamily H (eag-related), member 2
3758	KCNJ1		potassium inwardly-rectifying channel, subfamily J, member 1
3759	KCNJ2		potassium inwardly-rectifying channel, subfamily J, member 2
3760	KCNJ3		potassium inwardly-rectifying channel, subfamily J, member 3
3761	KCNJ4		potassium inwardly-rectifying channel, subfamily J, member 4
3762	KCNJ5		potassium inwardly-rectifying channel, subfamily J, member 5
3763	KCNJ6		potassium inwardly-rectifying channel, subfamily J, member 6
3764	KCNJ8		potassium inwardly-rectifying channel, subfamily J, member 8
3765	KCNJ9		potassium inwardly-rectifying channel, subfamily J, member 9
3766	KCNJ10		potassium inwardly-rectifying channel, subfamily J, member 10
3767	KCNJ11		potassium inwardly-rectifying channel, subfamily J, member 11
3768	KCNJ12		potassium inwardly-rectifying channel, subfamily J, member 12
3769	KCNJ13		potassium inwardly-rectifying channel, subfamily J, member 13
3770	KCNJ14		potassium inwardly-rectifying channel, subfamily J, member 14
3772	KCNJ15		potassium inwardly-rectifying channel, subfamily J, member 15
3773	KCNJ16		potassium inwardly-rectifying channel, subfamily J, member 16
3775	KCNK1		potassium channel, subfamily K, member 1
3776	KCNK2		potassium channel, subfamily K, member 2
3777	KCNK3		potassium channel, subfamily K, member 3
3778	KCNMA1		potassium large conductance calcium-activated channel, subfamily M, alpha member 1
3779	KCNMB1		potassium large conductance calcium-activated channel, subfamily M, beta member 1
3780	KCNN1		potassium intermediate/small conductance calcium-activated channel, subfamily N, member 1
3781	KCNN2		potassium intermediate/small conductance calcium-activated channel, subfamily N, member 2
3782	KCNN3		potassium intermediate/small conductance calcium-activated channel, subfamily N, member 3
3783	KCNN4		potassium intermediate/small conductance calcium-activated channel, subfamily N, member 4
3784	KCNQ1		potassium voltage-gated channel, KQT-like subfamily, member 1
3785	KCNQ2		potassium voltage-gated channel, KQT-like subfamily, member 2
3786	KCNQ3		potassium voltage-gated channel, KQT-like subfamily, member 3
3787	KCNS1		potassium voltage-gated channel, delayed-rectifier, subfamily S, member 1
3788	KCNS2		potassium voltage-gated channel, delayed-rectifier, subfamily S, member 2
3790	KCNS3		potassium voltage-gated channel, delayed-rectifier, subfamily S, member 3
3791	KDR		kinase insert domain receptor (a type III receptor tyrosine kinase)
3792	KEL		Kell blood group
3802	KIR2DL1		killer cell immunoglobulin-like receptor, two domains, long cytoplasmic tail, 1
3803	KIR2DL2		killer cell immunoglobulin-like receptor, two domains, long cytoplasmic tail, 2
3804	KIR2DL3		killer cell immunoglobulin-like receptor, two domains, long cytoplasmic tail, 3
3805	KIR2DL4		killer cell immunoglobulin-like receptor, two domains, long cytoplasmic tail, 4
3806	KIR2DS1		killer cell immunoglobulin-like receptor, two domains, short cytoplasmic tail, 1
3808	KIR2DS3		killer cell immunoglobulin-like receptor, two domains, short cytoplasmic tail, 3
3809	KIR2DS4		killer cell immunoglobulin-like receptor, two domains, short cytoplasmic tail, 4
3810	KIR2DS5		killer cell immunoglobulin-like receptor, two domains, short cytoplasmic tail, 5
3811	KIR3DL1		killer cell immunoglobulin-like receptor, three domains, long cytoplasmic tail, 1
3812	KIR3DL2		killer cell immunoglobulin-like receptor, three domains, long cytoplasmic tail, 2
3815	KIT		v-kit Hardy-Zuckerman 4 feline sarcoma viral oncogene homolog
3820	KLRB1		killer cell lectin-like receptor subfamily B, member 1
3821	KLRC1		killer cell lectin-like receptor subfamily C, member 1
3822	KLRC2		killer cell lectin-like receptor subfamily C, member 2
3823	KLRC3		killer cell lectin-like receptor subfamily C, member 3
3824	KLRD1		killer cell lectin-like receptor subfamily D, member 1
3897	L1CAM		L1 cell adhesion molecule (hydrocephalus, stenosis of aqueduct of Sylvius 1, MASA (mental retardation, aphasia, shuffling gait and adducted thumbs) syndrome, spastic paraplegia 1)
3902	LAG3		lymphocyte-activation gene 3
3903	LAIR1		leukocyte-associated Ig-like receptor 1
3925	STMN1		hypothetical protein FLJ32206
3930	LBR		lamin B receptor
3938	LCT		lactase
3949	LDLR		low density lipoprotein receptor (familial hypercholesterolemia)
3953	LEPR		leptin receptor
3973	LHCGR		luteinizing hormone/choriogonadotropin receptor
3977	LIFR		leukemia inhibitory factor receptor
3982	LIM2		lens intrinsic membrane protein 2, 19kDa
4012	LNPEP		leucyl/cystinyl aminopeptidase
4023	LPL	Yes	lipoprotein lipase
4033	LRMP		lymphoid-restricted membrane protein
4034	LRCH4		leucine-rich repeats and calponin homology (CH) domain containing 4
4035	LRP1		low density lipoprotein-related protein 1 (alpha-2-macroglobulin receptor)
4036	LRP2		low density lipoprotein-related protein 2
4037	LRP3		low density lipoprotein receptor-related protein 3
4038	LRP4		low density lipoprotein receptor-related protein 4
4040	LRP6		low density lipoprotein receptor-related protein 6
4041	LRP5		low density lipoprotein receptor-related protein 5
4045	LSAMP	Yes	limbic system-associated membrane protein
4050	LTB		lymphotoxin beta (TNF superfamily, member 3)
4055	LTBR		lymphotoxin beta receptor (TNFR superfamily, member 3)
4056	LTC4S		leukotriene C4 synthase
4058	LTK		leukocyte tyrosine kinase
4059	BCAM		Lutheran blood group (Auberger b antigen included)
4061	LY6E	Yes	lymphocyte antigen 6 complex, locus E
4062	LY6H	Yes	lymphocyte antigen 6 complex, locus H
4063	LY9		lymphocyte antigen 9
4064	CD180		lymphocyte antigen 64 homolog, radioprotective 105kDa (mouse)
4065	LY75		lymphocyte antigen 75
4070	TACSTD2		tumor-associated calcium signal transducer 2
4071	TM4SF1		transmembrane 4 superfamily member 1
4072	EPCAM		tumor-associated calcium signal transducer 1
4076	CAPRIN1	Yes	membrane component, chromosome 11, surface marker 1
4099	MAG		myelin associated glycoprotein
4118	MAL		mal, T-cell differentiation protein
4142	MAS1		MAS1 oncogene
4157	MC1R		melanocortin 1 receptor (alpha melanocyte stimulating hormone receptor)
4158	MC2R		melanocortin 2 receptor (adrenocorticotropic hormone)
4159	MC3R		melanocortin 3 receptor
4160	MC4R		melanocortin 4 receptor
4161	MC5R		melanocortin 5 receptor
4162	MCAM		melanoma cell adhesion molecule
4179	CD46		membrane cofactor protein (CD46, trophoblast-lymphocyte cross-reactive antigen)
4185	ADAM11		a disintegrin and metalloproteinase domain 11
4224	MEP1A		meprin A, alpha (PABA peptide hydrolase)
4225	MEP1B		meprin A, beta
4233	MET		met proto-oncogene (hepatocyte growth factor receptor)
4238	MFAP3		microfibrillar-associated protein 3
4241	MFI2	Yes	antigen p97 (melanoma associated) identified by monoclonal antibodies 133.2 and 96.5
4253	CTAGE5		CTAGE family, member 5
4254	KITLG		KIT ligand
4267	CD99		CD99 antigen
4276	MICA		MHC class I polypeptide-related sequence A
4277	MICB		MHC class I polypeptide-related sequence B
4284	MIP		major intrinsic protein of lens fiber
4308	TRPM1		transient receptor potential cation channel, subfamily M, member 1
4311	MME		membrane metallo-endopeptidase (neutral endopeptidase, enkephalinase, CALLA, CD10)
4323	MMP14		matrix metalloproteinase 14 (membrane-inserted)
4324	MMP15		matrix metalloproteinase 15 (membrane-inserted)
4325	MMP16		matrix metalloproteinase 16 (membrane-inserted)
4326	MMP17		matrix metalloproteinase 17 (membrane-inserted)
4340	MOG	Yes	myelin oligodendrocyte glycoprotein
4345	CD200		CD200 antigen
4352	MPL		myeloproliferative leukemia virus oncogene
4359	MPZ		myelin protein zero (Charcot-Marie-Tooth neuropathy 1B)
4360	MRC1		mannose receptor, C type 1
4363	ABCC1		ATP-binding cassette, sub-family C (CFTR/MRP), member 1
4481	MSR1		macrophage scavenger receptor 1
4486	MST1R		macrophage stimulating 1 receptor (c-met-related tyrosine kinase)
4543	MTNR1A		melatonin receptor 1A
4544	MTNR1B		melatonin receptor 1B
4582	MUC1		mucin 1, transmembrane
4585	MUC4		mucin 4, tracheobronchial
4593	MUSK		muscle, skeletal, receptor tyrosine kinase
4680	CEACAM6	Yes	carcinoembryonic antigen-related cell adhesion molecule 6 (non-specific cross reacting antigen)
4684	NCAM1	Yes	neural cell adhesion molecule 1
4685	NCAM2		neural cell adhesion molecule 2
4756	NEO1		neogenin homolog 1 (chicken)
4804	NGFR		nerve growth factor receptor (TNFR superfamily, member 16)
4814	NINJ1		ninjurin 1
4815	NINJ2		ninjurin 2
4818	NKG7		natural killer cell group 7 sequence
4826	NNAT		neuronatin
4829	NMBR		neuromedin B receptor
4851	NOTCH1		Notch homolog 1, translocation-associated (Drosophila)
4853	NOTCH2		Notch homolog 2 (Drosophila)
4854	NOTCH3		Notch homolog 3 (Drosophila)
4855	NOTCH4		Notch homolog 4 (Drosophila)
4868	NPHS1		nephrosis 1, congenital, Finnish type (nephrin)
4881	NPR1		natriuretic peptide receptor A/guanylate cyclase A (atrionatriuretic peptide receptor A)
4882	NPR2		natriuretic peptide receptor B/guanylate cyclase B (atrionatriuretic peptide receptor B)
4883	NPR3		natriuretic peptide receptor C/guanylate cyclase C (atrionatriuretic peptide receptor C)
4886	NPY1R		neuropeptide Y receptor Y1
4887	NPY2R		neuropeptide Y receptor Y2
4889	NPY5R		neuropeptide Y receptor Y5
4897	NRCAM		neuronal cell adhesion molecule
4907	NT5E	Yes	5'-nucleotidase, ecto (CD73)
4914	NTRK1		neurotrophic tyrosine kinase, receptor, type 1
4915	NTRK2		neurotrophic tyrosine kinase, receptor, type 2
4916	NTRK3		neurotrophic tyrosine kinase, receptor, type 3
4919	ROR1		receptor tyrosine kinase-like orphan receptor 1
4920	ROR2		receptor tyrosine kinase-like orphan receptor 2
4921	DDR2		discoidin domain receptor family, member 2
4923	NTSR1		neurotensin receptor 1 (high affinity)
4948	OCA2		oculocutaneous albinism II (pink-eye dilution homolog, mouse)
4950	OCLN		occludin
4973	OLR1		oxidised low density lipoprotein (lectin-like) receptor 1
4974	OMG	Yes	oligodendrocyte myelin glycoprotein
4978	OPCML	Yes	opioid binding protein/cell adhesion molecule-like
4985	OPRD1		opioid receptor, delta 1
4986	OPRK1		opioid receptor, kappa 1
4987	OPRL1		opiate receptor-like 1
4988	OPRM1		opioid receptor, mu 1
4991	OR1D2		olfactory receptor, family 1, subfamily D, member 2
4992	OR1F1		olfactory receptor, family 1, subfamily F, member 1
4993	OR2C1		olfactory receptor, family 2, subfamily C, member 1
4994	OR3A1		olfactory receptor, family 3, subfamily A, member 1
4995	OR3A2		olfactory receptor, family 3, subfamily A, member 2
5002	SLC22A18		solute carrier family 22 (organic cation transporter), member 18
5010	CLDN11		claudin 11 (oligodendrocyte transmembrane protein)
5021	OXTR		oxytocin receptor
5023	P2RX1		purinergic receptor P2X, ligand-gated ion channel, 1
5024	P2RX3		purinergic receptor P2X, ligand-gated ion channel, 3
5025	P2RX4		purinergic receptor P2X, ligand-gated ion channel, 4
5026	P2RX5		purinergic receptor P2X, ligand-gated ion channel, 5
5027	P2RX7		purinergic receptor P2X, ligand-gated ion channel, 7
5028	P2RY1		purinergic receptor P2Y, G-protein coupled, 1
5029	P2RY2		purinergic receptor P2Y, G-protein coupled, 2
5030	P2RY4		pyrimidinergic receptor P2Y, G-protein coupled, 4
5031	P2RY6		pyrimidinergic receptor P2Y, G-protein coupled, 6
5032	P2RY11		purinergic receptor P2Y, G-protein coupled, 11
5067	CNTN3	Yes	contactin 3 (plasmacytoma associated)
5097	PCDH1		protocadherin 1 (cadherin-like 1)
5098	PCDHGC3		protocadherin gamma subfamily C, 3
5099	PCDH7		BH-protocadherin (brain-heart)
5100	PCDH8		protocadherin 8
5101	PCDH9		protocadherin 9
5133	PDCD1		programmed cell death 1
5156	PDGFRA		platelet-derived growth factor receptor, alpha polypeptide
5159	PDGFRB		platelet-derived growth factor receptor, beta polypeptide
5167	ENPP1		ectonucleotide pyrophosphatase/phosphodiesterase 1
5168	ENPP2		ectonucleotide pyrophosphatase/phosphodiesterase 2 (autotaxin)
5169	ENPP3		ectonucleotide pyrophosphatase/phosphodiesterase 3
5172	SLC26A4		solute carrier family 26, member 4
5175	PECAM1		platelet/endothelial cell adhesion molecule (CD31 antigen)
5205	ATP8B1		ATPase, Class I, type 8B, member 1
5244	ABCB4		ATP-binding cassette, sub-family B (MDR/TAP), member 4
5251	PHEX		phosphate regulating endopeptidase homolog, X-linked (hypophosphatemia, vitamin D resistant rickets)
5310	PKD1		polycystic kidney disease 1 (autosomal dominant)
5311	PKD2		polycystic kidney disease 2 (autosomal dominant)
5314	PKHD1		polycystic kidney and hepatic disease 1 (autosomal recessive)
5329	PLAUR	Yes	plasminogen activator, urokinase receptor
5348	FXYD1		FXYD domain containing ion transport regulator 1 (phospholemman)
5349	FXYD3		FXYD domain containing ion transport regulator 3
5354	PLP1		proteolipid protein 1 (Pelizaeus-Merzbacher disease, spastic paraplegia 2, uncomplicated)
5355	PLP2		proteolipid protein 2 (colonic epithelium-enriched)
5361	PLXNA1		plexin A1
5362	PLXNA2		plexin A2
5364	PLXNB1		plexin B1
5365	PLXNB3		plexin B3
5376	PMP22		peripheral myelin protein 22
5420	PODXL		podocalyxin-like
5540	PPYR1		pancreatic polypeptide receptor 1
5621	PRNP	Yes	prion protein (p27-30) (Creutzfeld-Jakob disease, Gerstmann-Strausler-Scheinker syndrome, fatal familial insomnia)
5638	PRRG1		proline rich Gla (G-carboxyglutamic acid) 1
5639	PRRG2		proline rich Gla (G-carboxyglutamic acid) 2
5648	MASP1		mannan-binding lectin serine protease 1 (C4/C2 activating component of Ra-reactive factor)
5651	PRSS7		protease, serine, 7 (enterokinase)
5652	PRSS8		protease, serine, 8 (prostasin)
5663	PSEN1		presenilin 1 (Alzheimer disease 3)
5664	PSEN2		presenilin 2 (Alzheimer disease 4)
5724	PTAFR		platelet-activating factor receptor
5726	TAS2R38		taste receptor, type 2, member 38
5727	PTCH1		patched homolog (Drosophila)
5729	PTGDR		prostaglandin D2 receptor (DP)
5731	PTGER1		prostaglandin E receptor 1 (subtype EP1), 42kDa
5732	PTGER2		prostaglandin E receptor 2 (subtype EP2), 53kDa
5733	PTGER3		prostaglandin E receptor 3 (subtype EP3)
5734	PTGER4		prostaglandin E receptor 4 (subtype EP4)
5737	PTGFR		prostaglandin F receptor (FP)
5738	PTGFRN		prostaglandin F2 receptor negative regulator
5739	PTGIR		prostaglandin I2 (prostacyclin) receptor (IP)
5745	PTH1R		parathyroid hormone receptor 1
5746	PTH2R		parathyroid hormone receptor 2
5754	PTK7		PTK7 protein tyrosine kinase 7
5768	QSOX1		quiescin Q6
5786	PTPRA		protein tyrosine phosphatase, receptor type, A
5787	PTPRB		protein tyrosine phosphatase, receptor type, B
5788	PTPRC		protein tyrosine phosphatase, receptor type, C
5789	PTPRD		protein tyrosine phosphatase, receptor type, D
5790	PTPRCAP		protein tyrosine phosphatase, receptor type, C-associated protein
5791	PTPRE		protein tyrosine phosphatase, receptor type, E
5792	PTPRF		protein tyrosine phosphatase, receptor type, F
5793	PTPRG		protein tyrosine phosphatase, receptor type, G
5794	PTPRH		protein tyrosine phosphatase, receptor type, H
5795	PTPRJ		protein tyrosine phosphatase, receptor type, J
5796	PTPRK		protein tyrosine phosphatase, receptor type, K
5797	PTPRM		protein tyrosine phosphatase, receptor type, M
5798	PTPRN		protein tyrosine phosphatase, receptor type, N
5799	PTPRN2		protein tyrosine phosphatase, receptor type, N polypeptide 2
5800	PTPRO		protein tyrosine phosphatase, receptor type, O
5801	PTPRR		protein tyrosine phosphatase, receptor type, R
5802	PTPRS		protein tyrosine phosphatase, receptor type, S
5803	PTPRZ1		protein tyrosine phosphatase, receptor-type, Z polypeptide 1
5817	PVR		poliovirus receptor
5818	PVRL1		poliovirus receptor-related 1 (herpesvirus entry mediator C; nectin)
5819	PVRL2		poliovirus receptor-related 2 (herpesvirus entry mediator B)
5920	RARRES3		retinoic acid receptor responder (tazarotene induced) 3
5956	OPN1LW		opsin 1 (cone pigments), long-wave-sensitive (color blindness, protan)
5961	PRPH2		retinal degeneration, slow
5979	RET		ret proto-oncogene (multiple endocrine neoplasia and medullary thyroid carcinoma 1, Hirschsprung disease)
5995	RGR		retinal G protein coupled receptor
6005	RHAG		Rhesus blood group-associated glycoprotein
6006	RHCE		Rhesus blood group, CcEe antigens
6007	RHD		Rhesus blood group, D antigen
6010	RHO		rhodopsin (opsin 2, rod pigment) (retinitis pigmentosa 4, autosomal dominant)
6036	RNASE2	Yes	ribonuclease, RNase A family, 2 (liver, eosinophil-derived neurotoxin)
6091	ROBO1		roundabout, axon guidance receptor, homolog 1 (Drosophila)
6092	ROBO2		roundabout, axon guidance receptor, homolog 2 (Drosophila)
6094	ROM1		retinal outer segment membrane protein 1
6098	ROS1		v-ros UR2 sarcoma virus oncogene homolog 1 (avian)
6259	RYK		RYK receptor-like tyrosine kinase
6261	RYR1		ryanodine receptor 1 (skeletal)
6262	RYR2		ryanodine receptor 2 (cardiac)
6263	RYR3		ryanodine receptor 3
6302	TSPAN31		sarcoma amplified sequence
6323	SCN1A		sodium channel, voltage-gated, type I, alpha
6324	SCN1B		sodium channel, voltage-gated, type I, beta
6326	SCN2A		sodium channel, voltage-gated, type II, alpha 2
6327	SCN2B		sodium channel, voltage-gated, type II, beta
6328	SCN3A		sodium channel, voltage-gated, type III, alpha
6329	SCN4A		sodium channel, voltage-gated, type IV, alpha
6330	SCN4B		sodium channel, voltage-gated, type IV, beta
6331	SCN5A		sodium channel, voltage-gated, type V, alpha (long QT syndrome 3)
6332	SCN7A		sodium channel, voltage-gated, type VII, alpha
6334	SCN8A		sodium channel, voltage gated, type VIII, alpha
6335	SCN9A		sodium channel, voltage-gated, type IX, alpha
6336	SCN10A		sodium channel, voltage-gated, type X, alpha
6337	SCNN1A		sodium channel, nonvoltage-gated 1 alpha
6338	SCNN1B		sodium channel, nonvoltage-gated 1, beta (Liddle syndrome)
6339	SCNN1D		sodium channel, nonvoltage-gated 1, delta
6340	SCNN1G		sodium channel, nonvoltage-gated 1, gamma
6344	SCTR		secretin receptor
6376	CX3CL1		chemokine (C-X3-C motif) ligand 1
6382	SDC1		syndecan 1
6383	SDC2		syndecan 2 (heparan sulfate proteoglycan 1, cell surface-associated, fibroglycan)
6385	SDC4		syndecan 4 (amphiglycan, ryudocan)
6400	SEL1L		sel-1 suppressor of lin-12-like (C. elegans)
6401	SELE		selectin E (endothelial adhesion molecule 1)
6402	SELL		selectin L (lymphocyte adhesion molecule 1)
6403	SELP		selectin P (granule membrane protein 140kDa, antigen CD62)
6404	SELPLG		selectin P ligand
6442	SGCA		sarcoglycan, alpha (50kDa dystrophin-associated glycoprotein)
6443	SGCB		sarcoglycan, beta (43kDa dystrophin-associated glycoprotein)
6444	SGCD		sarcoglycan, delta (35kDa dystrophin-associated glycoprotein)
6445	SGCG		sarcoglycan, gamma (35kDa dystrophin-associated glycoprotein)
6490	SILV		silver homolog (mouse)
6504	SLAMF1		signaling lymphocytic activation molecule family member 1
6505	SLC1A1		solute carrier family 1 (neuronal/epithelial high affinity glutamate transporter, system Xag), member 1
6506	SLC1A2		solute carrier family 1 (glial high affinity glutamate transporter), member 2
6507	SLC1A3		solute carrier family 1 (glial high affinity glutamate transporter), member 3
6508	SLC4A3		solute carrier family 4, anion exchanger, member 3
6509	SLC1A4		solute carrier family 1 (glutamate/neutral amino acid transporter), member 4
6510	SLC1A5		solute carrier family 1 (neutral amino acid transporter), member 5
6511	SLC1A6		solute carrier family 1 (high affinity aspartate/glutamate transporter), member 6
6512	SLC1A7		solute carrier family 1 (glutamate transporter), member 7
6513	SLC2A1		solute carrier family 2 (facilitated glucose transporter), member 1
6514	SLC2A2		solute carrier family 2 (facilitated glucose transporter), member 2
6515	SLC2A3		solute carrier family 2 (facilitated glucose transporter), member 3
6517	SLC2A4		solute carrier family 2 (facilitated glucose transporter), member 4
6518	SLC2A5		solute carrier family 2 (facilitated glucose/fructose transporter), member 5
6519	SLC3A1		solute carrier family 3 (cystine, dibasic and neutral amino acid transporters, activator of cystine, dibasic and neutral amino acid transport), member 1
6520	SLC3A2		solute carrier family 3 (activators of dibasic and neutral amino acid transport), member 2
6521	SLC4A1		solute carrier family 4, anion exchanger, member 1 (erythrocyte membrane protein band 3, Diego blood group)
6522	SLC4A2		solute carrier family 4, anion exchanger, member 2 (erythrocyte membrane protein band 3-like 1)
6523	SLC5A1		solute carrier family 5 (sodium/glucose cotransporter), member 1
6524	SLC5A2		solute carrier family 5 (sodium/glucose cotransporter), member 2
6526	SLC5A3		solute carrier family 5 (inositol transporters), member 3
6527	SLC5A4		solute carrier family 5 (low affinity glucose cotransporter), member 4
6528	SLC5A5		solute carrier family 5 (sodium iodide symporter), member 5
6529	SLC6A1		solute carrier family 6 (neurotransmitter transporter, GABA), member 1
6530	SLC6A2		solute carrier family 6 (neurotransmitter transporter, noradrenalin), member 2
6531	SLC6A3		solute carrier family 6 (neurotransmitter transporter, dopamine), member 3
6532	SLC6A4		solute carrier family 6 (neurotransmitter transporter, serotonin), member 4
6533	SLC6A6		solute carrier family 6 (neurotransmitter transporter, taurine), member 6
6534	SLC6A7		solute carrier family 6 (neurotransmitter transporter, L-proline), member 7
6535	SLC6A8		solute carrier family 6 (neurotransmitter transporter, creatine), member 8
6536	SLC6A9		solute carrier family 6 (neurotransmitter transporter, glycine), member 9
6538	SLC6A11		solute carrier family 6 (neurotransmitter transporter, GABA), member 11
6539	SLC6A12		solute carrier family 6 (neurotransmitter transporter, betaine/GABA), member 12
6540	SLC6A13		solute carrier family 6 (neurotransmitter transporter, GABA), member 13
6541	SLC7A1		solute carrier family 7 (cationic amino acid transporter, y+ system), member 1
6542	SLC7A2		solute carrier family 7 (cationic amino acid transporter, y+ system), member 2
6543	SLC8A2		solute carrier family 8 (sodium-calcium exchanger), member 2
6545	SLC7A4		solute carrier family 7 (cationic amino acid transporter, y+ system), member 4
6546	SLC8A1		solute carrier family 8 (sodium/calcium exchanger), member 1
6547	SLC8A3		solute carrier family 8 (sodium-calcium exchanger), member 3
6548	SLC9A1		solute carrier family 9 (sodium/hydrogen exchanger), isoform 1 (antiporter, Na+/H+, amiloride sensitive)
6549	SLC9A2		solute carrier family 9 (sodium/hydrogen exchanger), isoform 2
6550	SLC9A3		solute carrier family 9 (sodium/hydrogen exchanger), isoform 3
6553	SLC9A5		solute carrier family 9 (sodium/hydrogen exchanger), isoform 5
6554	SLC10A1		solute carrier family 10 (sodium/bile acid cotransporter family), member 1
6555	SLC10A2		solute carrier family 10 (sodium/bile acid cotransporter family), member 2
6556	SLC11A1		solute carrier family 11 (proton-coupled divalent metal ion transporters), member 1
6557	SLC12A1		solute carrier family 12 (sodium/potassium/chloride transporters), member 1
6558	SLC12A2		solute carrier family 12 (sodium/potassium/chloride transporters), member 2
6559	SLC12A3		solute carrier family 12 (sodium/chloride transporters), member 3
6560	SLC12A4		solute carrier family 12 (potassium/chloride transporters), member 4
6561	SLC13A1		solute carrier family 13 (sodium/sulfate symporters), member 1
6563	SLC14A1		solute carrier family 14 (urea transporter), member 1 (Kidd blood group)
6564	SLC15A1		solute carrier family 15 (oligopeptide transporter), member 1
6565	SLC15A2		solute carrier family 15 (H+/peptide transporter), member 2
6566	SLC16A1		solute carrier family 16 (monocarboxylic acid transporters), member 1
6567	SLC16A2		solute carrier family 16 (monocarboxylic acid transporters), member 2
6568	SLC17A1		solute carrier family 17 (sodium phosphate), member 1
6569	SLC34A1		solute carrier family 34 (sodium phosphate), member 1
6570	SLC18A1		solute carrier family 18 (vesicular monoamine), member 1
6571	SLC18A2		solute carrier family 18 (vesicular monoamine), member 2
6572	SLC18A3		solute carrier family 18 (vesicular acetylcholine), member 3
6573	SLC19A1		solute carrier family 19 (folate transporter), member 1
6574	SLC20A1		solute carrier family 20 (phosphate transporter), member 1
6575	SLC20A2		solute carrier family 20 (phosphate transporter), member 2
6578	SLCO2A1		solute carrier organic anion transporter family, member 2A1
6579	SLCO1A2		solute carrier organic anion transporter family, member 1A2
6580	SLC22A1		solute carrier family 22 (organic cation transporter), member 1
6581	SLC22A3		solute carrier family 22 (extraneuronal monoamine transporter), member 3
6582	SLC22A2		solute carrier family 22 (organic cation transporter), member 2
6583	SLC22A4		solute carrier family 22 (organic cation transporter), member 4
6584	SLC22A5		solute carrier family 22 (organic cation transporter), member 5
6608	SMO		smoothened homolog (Drosophila)
6610	SMPD2		sphingomyelin phosphodiesterase 2, neutral membrane (neutral sphingomyelinase)
6614	SIGLEC1		sialoadhesin
6653	SORL1		sortilin-related receptor, L(DLR class) A repeats-containing
6676	SPAG4		sperm associated antigen 4
6677	SPAM1	Yes	sperm adhesion molecule 1 (PH-20 hyaluronidase, zona pellucida binding)
6692	SPINT1		serine protease inhibitor, Kunitz type 1
6693	SPN		sialophorin (gpL115, leukosialin, CD43)
6744	SSFA2		sperm specific antigen 2
6751	SSTR1		somatostatin receptor 1
6752	SSTR2		somatostatin receptor 2
6753	SSTR3		somatostatin receptor 3
6754	SSTR4		somatostatin receptor 4
6755	SSTR5		somatostatin receptor 5
6768	ST14		suppression of tumorigenicity 14 (colon carcinoma, matriptase, epithin)
6786	STIM1		stromal interaction molecule 1
6804	STX1A		syntaxin 1A (brain)
6809	STX3		syntaxin 3A
6810	STX4		syntaxin 4A (placental)
6811	STX5		syntaxin 5A
6833	ABCC8		ATP-binding cassette, sub-family C (CFTR/MRP), member 8
6855	SYP		synaptophysin
6856	SYPL1		synaptophysin-like protein
6857	SYT1		synaptotagmin I
6860	SYT4		synaptotagmin IV
6861	SYT5		synaptotagmin V
6865	TACR2		tachykinin receptor 2
6868	ADAM17		a disintegrin and metalloproteinase domain 17 (tumor necrosis factor, alpha, converting enzyme)
6869	TACR1		tachykinin receptor 1
6870	TACR3		tachykinin receptor 3
6890	TAP1		transporter 1, ATP-binding cassette, sub-family B (MDR/TAP)
6891	TAP2		transporter 2, ATP-binding cassette, sub-family B (MDR/TAP)
6900	CNTN2	Yes	contactin 2 (axonal)
6915	TBXA2R		thromboxane A2 receptor
6954	TCP11		t-complex 11 (mouse)
6967	TRGC2		T cell receptor gamma constant 2
6975	TECTB	Yes	tectorin beta
6983	TRGV9		T cell receptor gamma variable 9
6988	TCTA		T-cell leukemia translocation altered gene
6997	TDGF1	Yes	teratocarcinoma-derived growth factor 1
7007	TECTA	Yes	tectorin alpha
7008	TEF		KIAA1655 protein
7010	TEK		TEK tyrosine kinase, endothelial (venous malformations, multiple cutaneous and mucosal)
7036	TFR2		transferrin receptor 2
7037	TFRC		transferrin receptor (p90, CD71)
7039	TGFA		transforming growth factor, alpha
7046	TGFBR1		transforming growth factor, beta receptor I (activin A receptor type II-like kinase, 53kDa)
7048	TGFBR2		transforming growth factor, beta receptor II (70/80kDa)
7049	TGFBR3		transforming growth factor, beta receptor III (betaglycan, 300kDa)
7056	THBD		thrombomodulin
7070	THY1	Yes	Thy-1 cell surface antigen
7075	TIE1		tyrosine kinase with immunoglobulin-like and EGF-like domains 1
7082	TJP1		tight junction protein 1 (zona occludens 1)
7087	ICAM5		intercellular adhesion molecule 5, telencephalin
7096	TLR1		toll-like receptor 1
7097	TLR2		toll-like receptor 2
7098	TLR3		toll-like receptor 3
7099	TLR4		toll-like receptor 4
7100	TLR5		toll-like receptor 5
7102	TSPAN7		transmembrane 4 superfamily member 2
7103	TSPAN8		transmembrane 4 superfamily member 3
7104	TM4SF4		transmembrane 4 superfamily member 4
7105	TSPAN6		transmembrane 4 superfamily member 6
7106	TSPAN4		transmembrane 4 superfamily member 7
7107	GPR137B		transmembrane 7 superfamily member 1 (upregulated in kidney)
7108	TM7SF2		transmembrane 7 superfamily member 2
7109	TRAPPC10		transmembrane protein 1
7113	TMPRSS2		transmembrane protease, serine 2
7122	CLDN5		claudin 5 (transmembrane protein deleted in velocardiofacial syndrome)
7124	TNF		tumor necrosis factor (TNF superfamily, member 2)
7126	TNFAIP1		tumor necrosis factor, alpha-induced protein 1 (endothelial)
7132	TNFRSF1A		tumor necrosis factor receptor superfamily, member 1A
7133	TNFRSF1B		tumor necrosis factor receptor superfamily, member 1B
7162	TPBG		trophoblast glycoprotein
7173	TPO		thyroid peroxidase
7179	TPTE		transmembrane phosphatase with tensin homology
7201	TRHR		thyrotropin-releasing hormone receptor
7216	TRO		trophinin
7220	TRPC1		transient receptor potential cation channel, subfamily C, member 1
7222	TRPC3		transient receptor potential cation channel, subfamily C, member 3
7223	TRPC4		transient receptor potential cation channel, subfamily C, member 4
7224	TRPC5		transient receptor potential cation channel, subfamily C, member 5
7225	TRPC6		transient receptor potential cation channel, subfamily C, member 6
7226	TRPM2		transient receptor potential cation channel, subfamily M, member 2
7253	TSHR		thyroid stimulating hormone receptor
7267	TTC3		tetratricopeptide repeat domain 3
7292	TNFSF4		tumor necrosis factor (ligand) superfamily, member 4 (tax-transcriptionally activated glycoprotein 1, 34kDa)
7293	TNFRSF4		tumor necrosis factor receptor superfamily, member 4
7299	TYR		tyrosinase (oculocutaneous albinism IA)
7300	TYRL		tyrosinase-like
7301	TYRO3		TYRO3 protein tyrosine kinase
7305	TYROBP		TYRO protein tyrosine kinase binding protein
7306	TYRP1		tyrosinase-related protein 1
7348	UPK1B		uroplakin 1B
7355	SLC35A2		solute carrier family 35 (UDP-galactose transporter), member A2
7369	UMOD	Yes	uromodulin (uromucoid, Tamm-Horsfall glycoprotein)
7379	UPK2		uroplakin 2
7380	UPK3A		uroplakin 3A
7399	USH2A		Usher syndrome 2A (autosomal recessive, mild)
7401	CLRN1		Usher syndrome 3A
7412	VCAM1		vascular cell adhesion molecule 1
7433	VIPR1		vasoactive intestinal peptide receptor 1
7434	VIPR2		vasoactive intestinal peptide receptor 2
7436	VLDLR		very low density lipoprotein receptor
7439	BEST1		vitelliform macular dystrophy (Best disease, bestrophin)
7442	TRPV1		transient receptor potential cation channel, subfamily V, member 1
7455	ZAN		zonadhesin
7466	WFS1		Wolfram syndrome 1 (wolframin)
7504	XK		Kell blood group precursor (McLeod phenotype)
7512	XPNPEP2	Yes	X-prolyl aminopeptidase (aminopeptidase P) 2, membrane-bound
7617	ZNF66		similar to hypothetical protein FLJ12488
7706	TRIM25		LOC440448
7779	SLC30A1		solute carrier family 30 (zinc transporter), member 1
7780	SLC30A2		solute carrier family 30 (zinc transporter), member 2
7781	SLC30A3		solute carrier family 30 (zinc transporter), member 3
7782	SLC30A4		solute carrier family 30 (zinc transporter), member 4
7783	ZP2		zona pellucida glycoprotein 2 (sperm receptor)
7784	ZP3		zona pellucida glycoprotein 3 (sperm receptor)
7791	ZYX		zyxin
7804	LRP8		low density lipoprotein receptor-related protein 8, apolipoprotein e receptor
7809	BSND		Bartter syndrome, infantile, with sensorineural deafness (Barttin)
7827	NPHS2		nephrosis 2, idiopathic, steroid-resistant (podocin)
7837	PXDN		Melanoma associated gene
7850	IL1R2		interleukin 1 receptor, type II
7852	CXCR4		chemokine (C-X-C motif) receptor 4
7855	FZD5		frizzled homolog 5 (Drosophila)
7881	KCNAB1		potassium voltage-gated channel, shaker-related subfamily, beta member 1
7905	REEP5		chromosome 5 open reading frame 18
7920	BAT5		HLA-B associated transcript 5
7922	SLC39A7		solute carrier family 39 (zinc transporter), member 7
7932	OR2H2		olfactory receptor, family 2, subfamily H, member 2
7940	LST1		leukocyte specific transcript 1
7976	FZD3		frizzled homolog 3 (Drosophila)
7982	ST7		suppression of tumorigenicity 7
7991	TUSC3		tumor suppressor candidate 3
7993	UBXN8		reproduction 8
8000	PSCA	Yes	prostate stem cell antigen
8001	GLRA3		glycine receptor, alpha 3
8038	ADAM12		a disintegrin and metalloproteinase domain 12 (meltrin alpha)
8082	SSPN		sarcospan (Kras oncogene-associated gene)
8111	GPR68		G protein-coupled receptor 68
8140	SLC7A5		solute carrier family 7 (cationic amino acid transporter, y+ system), member 5
8170	SLC14A2		solute carrier family 14 (urea transporter), member 2
8174	MADCAM1		mucosal vascular addressin cell adhesion molecule 1
8269	TMEM187		chromosome X open reading frame 12
8273	SLC10A3		solute carrier family 10 (sodium/bile acid cotransporter family), member 3
8291	DYSF		dysferlin, limb girdle muscular dystrophy 2B (autosomal recessive)
8302	KLRC4		killer cell lectin-like receptor subfamily C, member 4
8303	SNN		stannin
8321	FZD1		frizzled homolog 1 (Drosophila)
8322	FZD4		frizzled homolog 4 (Drosophila)
8323	FZD6		frizzled homolog 6 (Drosophila)
8324	FZD7		frizzled homolog 7 (Drosophila)
8325	FZD8		frizzled homolog 8 (Drosophila)
8326	FZD9		frizzled homolog 9 (Drosophila)
8383	OR1A1		olfactory receptor, family 1, subfamily A, member 1
8385	OR1D4		olfactory receptor, family 1, subfamily D, member 4
8386	OR1D5		olfactory receptor, family 1, subfamily D, member 5
8387	OR1E1		olfactory receptor, family 1, subfamily E, member 1
8388	OR1E2		olfactory receptor, family 1, subfamily E, member 2
8390	OR1G1		olfactory receptor, family 1, subfamily G, member 1
8392	OR3A3		olfactory receptor, family 3, subfamily A, member 3
8417	STX7		syntaxin 7
8434	RECK	Yes	reversion-inducing-cysteine-rich protein with kazal motifs
8455	ATRN		attractin (MP and EC)
8477	GPR65		G protein-coupled receptor 65
8482	SEMA7A	Yes	sema domain, immunoglobulin domain (Ig), and GPI membrane anchor, (semaphorin) 7A
8484	GALR3		galanin receptor 3
8501	SLC43A1		solute carrier family 43, member 1
8506	CNTNAP1		contactin associated protein 1
8510	MMP23B		matrix metalloproteinase 23B
8511	MMP23A		matrix metalloproteinase 23A
8514	KCNAB2		potassium voltage-gated channel, shaker-related subfamily, beta member 2
8515	ITGA10		integrin, alpha 10
8516	ITGA8		integrin, alpha 8
8519	IFITM1		interferon induced transmembrane protein 1 (9-27)
8549	LGR5		leucine-rich repeat-containing G protein-coupled receptor 5
8577	TMEFF1		transmembrane protein with EGF-like and two follistatin-like domains 1
8578	SCARF1		scavenger receptor class F, member 1
8581	LY6D	Yes	lymphocyte antigen 6 complex, locus D
8590	OR6A2		olfactory receptor, family 6, subfamily A, member 2
8600	TNFSF11		tumor necrosis factor (ligand) superfamily, member 11
8611	PPAP2A		phosphatidic acid phosphatase type 2A
8612	PPAP2C		phosphatidic acid phosphatase type 2C
8613	PPAP2B		phosphatidic acid phosphatase type 2B
8624	PSMG1		Down syndrome critical region gene 2
8633	UNC5C		unc-5 homolog C (C. elegans)
8641	PCDHGB4		protocadherin gamma subfamily B, 4
8642	DCHS1		dachsous 1 (Drosophila)
8643	PTCH2		patched homolog 2 (Drosophila)
8645	KCNK5		potassium channel, subfamily K, member 5
8647	ABCB11		ATP-binding cassette, sub-family B (MDR/TAP), member 11
8671	SLC4A4		solute carrier family 4, sodium bicarbonate cotransporter, member 4
8675	STX16		syntaxin 16
8676	STX11		syntaxin 11
8677	STX10		syntaxin 10
8685	MARCO		macrophage receptor with collagenous structure
8692	HYAL2	Yes	hyaluronoglucosaminidase 2 (also GPI-anchored)
8698	S1PR4		endothelial differentiation, G-protein-coupled receptor 6
8714	ABCC3		ATP-binding cassette, sub-family C (CFTR/MRP), member 3
8718	TNFRSF25		tumor necrosis factor receptor superfamily, member 25
8728	ADAM19		a disintegrin and metalloproteinase domain 19 (meltrin beta)
8733	GPAA1	Yes	GPAA1P anchor attachment protein 1 homolog (yeast)
8740	TNFSF14		tumor necrosis factor (ligand) superfamily, member 14
8741	TNFSF13		tumor necrosis factor (ligand) superfamily, member 13
8742	TNFSF12		tumor necrosis factor (ligand) superfamily, member 12
8743	TNFSF10		tumor necrosis factor (ligand) superfamily, member 10
8744	TNFSF9		tumor necrosis factor (ligand) superfamily, member 9
8745	ADAM23		a disintegrin and metalloproteinase domain 23
8747	ADAM21		a disintegrin and metalloproteinase domain 21
8748	ADAM20		a disintegrin and metalloproteinase domain 20
8749	ADAM18		a disintegrin and metalloproteinase domain 18
8751	ADAM15		a disintegrin and metalloproteinase domain 15 (metargidin)
8754	ADAM9		a disintegrin and metalloproteinase domain 9 (meltrin gamma)
8756	ADAM7		a disintegrin and metalloproteinase domain 7
8763	CD164		CD164 antigen, sialomucin
8764	TNFRSF14		tumor necrosis factor receptor superfamily, member 14 (herpesvirus entry mediator)
8776	MTMR1		myotubularin related protein 1
8778	SIGLEC5		sialic acid binding Ig-like lectin 5
8784	TNFRSF18		tumor necrosis factor receptor superfamily, member 18
8788	DLK1		delta-like 1 homolog (Drosophila)
8792	TNFRSF11A		tumor necrosis factor receptor superfamily, member 11a, activator of NFKB
8793	TNFRSF10D		tumor necrosis factor receptor superfamily, member 10d, decoy with truncated death domain
8794	TNFRSF10C	Yes	tumor necrosis factor receptor superfamily, member 10c, decoy without an intracellular domain
8795	TNFRSF10B		tumor necrosis factor receptor superfamily, member 10b
8797	TNFRSF10A		tumor necrosis factor receptor superfamily, member 10a
8807	IL18RAP		interleukin 18 receptor accessory protein
8808	IL1RL2		interleukin 1 receptor-like 2
8809	IL18R1		interleukin 18 receptor 1
8811	GALR2		galanin receptor 2
8828	NRP2		neuropilin 2
8829	NRP1		neuropilin 1
8832	CD84		CD84 antigen (leukocyte antigen)
8834	TMEM11		chromosome 17 open reading frame 35
8842	PROM1		prominin 1
8843	GPR109B		G protein-coupled receptor 109B
8847	DLEU2		deleted in lymphocytic leukemia, 2
8871	SYNJ2		synaptojanin 2
8875	VNN2	Yes	vanin 2
8876	VNN1	Yes	vanin 1
8879	SGPL1		sphingosine-1-phosphate lyase 1
8884	SLC5A6	Yes	solute carrier family 5 (sodium-dependent vitamin transporter), member 6
8897	MTMR3		hypothetical gene supported by AK056895
8910	SGCE		sarcoglycan, epsilon
8911	CACNA1I		calcium channel, voltage-dependent, alpha 1I subunit
8912	CACNA1H		calcium channel, voltage-dependent, alpha 1H subunit
8913	CACNA1G		calcium channel, voltage-dependent, alpha 1G subunit
8972	MGAM		maltase-glucoamylase (alpha-glucosidase)
8973	CHRNA6		cholinergic receptor, nicotinic, alpha polypeptide 6
8989	TRPA1		transient receptor potential cation channel, subfamily A, member 1
8995	TNFSF18		tumor necrosis factor (ligand) superfamily, member 18
9002	F2RL3		coagulation factor II (thrombin) receptor-like 3
9019	MPZL1		myelin protein zero-like 1
9027	NAT8		N-acetyltransferase 8 (camello like)
9028	RHBDL1		rhomboid, veinlet-like 1 (Drosophila)
9032	TM4SF5		transmembrane 4 superfamily member 5
9033	PKD2L1		polycystic kidney disease 2-like 1
9034	CCRL2		chemokine (C-C motif) receptor-like 2
9037	SEMA5A		sema domain, seven thrombospondin repeats (type 1 and type 1-like), transmembrane domain (TM) and short cytoplasmic domain, (semaphorin) 5A
9038	TAAR5		trace amine associated receptor 5
9043	SPAG9		sperm associated antigen 9
9052	GPRC5A		G protein-coupled receptor, family C, group 5, member A
9056	SLC7A7		solute carrier family 7 (cationic amino acid transporter, y+ system), member 7
9057	SLC7A6		solute carrier family 7 (cationic amino acid transporter, y+ system), member 6
9058	SLC13A2		solute carrier family 13 (sodium-dependent dicarboxylate transporter), member 2
9066	SYT7		synaptotagmin VII
9069	CLDN12		claudin 12
9071	CLDN10		claudin 10
9073	CLDN8		claudin 8
9074	CLDN6		claudin 6
9075	CLDN2		claudin 2
9076	CLDN1		claudin 1
9080	CLDN9		claudin 9
9082	XKRY		X Kell blood group precursor-related, Y-linked
9103	FCGR2C		Fc fragment of IgG, low affinity IIc, receptor for (CD32)
9120	SLC16A6		solute carrier family 16 (monocarboxylic acid transporters), member 6
9121	SLC16A5		solute carrier family 16 (monocarboxylic acid transporters), member 5
9122	SLC16A4		solute carrier family 16 (monocarboxylic acid transporters), member 4
9123	SLC16A3		solute carrier family 16 (monocarboxylic acid transporters), member 3
9126	SMC3		chondroitin sulfate proteoglycan 6 (bamacan)
9127	P2RX6		purinergic receptor P2X-like 1, orphan receptor
9132	KCNQ4		potassium voltage-gated channel, KQT-like subfamily, member 4
9142	CXorf1		chromosome X open reading frame 1
9143	SYNGR3		synaptogyrin 3
9144	SYNGR2		synaptogyrin 2
9145	SYNGR1		synaptogyrin 1
9152	SLC6A5		solute carrier family 6 (neurotransmitter transporter, glycine), member 5
9153	SLC28A2		solute carrier family 28 (sodium-coupled nucleoside transporter), member 2
9154	SLC28A1		solute carrier family 28 (sodium-coupled nucleoside transporter), member 1
9170	LPAR2		endothelial differentiation, lysophosphatidic acid G-protein-coupled receptor, 4
9173	IL1RL1		interleukin 1 receptor-like 1
9177	HTR3B		5-hydroxytryptamine (serotonin) receptor 3B
9180	OSMR		oncostatin M receptor
9187	SLC24A1		solute carrier family 24 (sodium/potassium/calcium exchanger), member 1
9194	SLC16A7		solute carrier family 16 (monocarboxylic acid transporters), member 7
9196	KCNAB3		potassium voltage-gated channel, shaker-related subfamily, beta member 3
9197	SLC33A1		solute carrier family 33 (acetyl-CoA transporter), member 1
9200	PTPLA		protein tyrosine phosphatase-like (proline instead of catalytic arginine), member a
9204	ZMYM6		hypothetical protein MGC14276
9213	XPR1		xenotropic and polytropic retrovirus receptor
9214	FAIM3		regulator of Fas-induced apoptosis
9217	VAPB		VAMP (vesicle-associated membrane protein)-associated protein B and C
9218	VAPA		VAMP (vesicle-associated membrane protein)-associated protein A, 33kDa
9248	GPR50		G protein-coupled receptor 50
9254	CACNA2D2		calcium channel, voltage-dependent, alpha 2/delta subunit 2
9283	GPR37L1		G-protein coupled receptor 37 like 1
9287	TAAR2		trace amine associated receptor 2
9288	TAAR3		trace amine associated receptor 3
9289	GPR56		G protein-coupled receptor 56
9290	GPR55		G protein-coupled receptor 55
9293	GPR52		G protein-coupled receptor 52
9294	S1PR2		endothelial differentiation, sphingolipid G-protein-coupled receptor, 5
9308	CD83		CD83 antigen (activated B lymphocytes, immunoglobulin superfamily)
9311	ACCN3		amiloride-sensitive cation channel 3
9312	KCNB2		potassium voltage-gated channel, Shab-related subfamily, member 2
9332	CD163		CD163 antigen
9340	GLP2R		glucagon-like peptide 2 receptor
9356	SLC22A6		solute carrier family 22 (organic anion transporter), member 6
9365	KL		klotho
9369	NRXN3		neurexin 3
9375	TM9SF2		transmembrane 9 superfamily member 2
9376	SLC22A8		solute carrier family 22 (organic anion transporter), member 8
9378	NRXN1		neurexin 1
9379	NRXN2		neurexin 2
9381	OTOF		otoferlin
9389	SLC22A14		solute carrier family 22 (organic cation transporter), member 14
9390	SLC22A13		solute carrier family 22 (organic cation transporter), member 13
9394	HS6ST1		heparan sulfate 6-O-sulfotransferase 1
9398	CD101		immunoglobulin superfamily, member 2
9399	STOML1		stomatin (EPB72)-like 1
9407	TMPRSS11D		airway trypsin-like protease
9414	TJP2		tight junction protein 2 (zona occludens 2)
9424	KCNK6		potassium channel, subfamily K, member 6
9427	ECEL1		endothelin converting enzyme-like 1
9429	ABCG2		ATP-binding cassette, sub-family G (WHITE), member 2
9436	NCR2		natural cytotoxicity triggering receptor 2
9437	NCR1		natural cytotoxicity triggering receptor 1
9445	ITM2B		integral membrane protein 2B
9452	ITM2A		integral membrane protein 2A
9466	IL27RA		interleukin 27 receptor, alpha
9482	STX8		syntaxin 8
9497	SLC4A7		solute carrier family 4, sodium bicarbonate cotransporter, member 7
9498	SLC4A8		solute carrier family 4, sodium bicarbonate cotransporter, member 8
9507	ADAMTS4		a disintegrin-like and metalloprotease (reprolysin type) with thrombospondin type 1 motif, 4
9515	STXBP5L		syntaxin binding protein 5-like
9524	TECR		glycoprotein, synaptic 2
9528	TMEM59		chromosome 1 open reading frame 8
9537	TP53I11		tumor protein p53 inducible protein 11
9542	NRG2		neuregulin 2
9543	IGDCC3		putative neuronal cell adhesion molecule
9568	GABBR2		G protein-coupled receptor 51
9576	SPAG6		sperm associated antigen 6
9620	CELSR1		cadherin, EGF LAG seven-pass G-type receptor 1 (flamingo homolog, Drosophila)
9635	CLCA2		chloride channel, calcium activated, family member 2
9652	TTC37		KIAA0372
9672	SDC3		syndecan 3 (N-syndecan)
9687	GREB1		GREB1 protein
9700	ESPL1		extra spindle poles like 1 (S. cerevisiae)
9708	PCDHGA8		protocadherin gamma subfamily A, 8
9718	ECE2		endothelin converting enzyme 2
9725	TMEM63A		KIAA0792 gene product
9746	CLSTN3		calsyntenin 3
9751	SNPH		syntaphilin
9752	PCDHA9		protocadherin alpha 9
9761	MLEC		KIAA0152
9766	KIAA0247		KIAA0247
9772	KIAA0195		KIAA0195 gene product
9777	TM9SF4		transmembrane 9 superfamily protein member 4
9779	TBC1D5		TBC1 domain family, member 5
9780	FAM38A		family with sequence similarity 38, member A
9814	SFI1		Sfi1 homolog, spindle assembly associated (yeast)
9816	URB2		KIAA0133
9823	ARMCX2		armadillo repeat containing, X-linked 2
9843	HEPH		hephaestin
9848	MFAP3L		microfibrillar-associated protein 3-like
9854	C2CD2L		transmembrane protein 24
9856	KIAA0319		KIAA0319
9860	LRIG2		leucine-rich repeats and immunoglobulin-like domains 2
9865	TRIL		KIAA0644 gene product
9884	LRRC37A		hypothetical LOC9884
9890	LPPR4		plasticity related gene 1
9894	TELO2		KIAA0683 gene product
9896	FIG4		KIAA0274
9899	SV2B		synaptic vesicle glycoprotein 2B
9900	SV2A		synaptic vesicle glycoprotein 2A
9902	MRC2		mannose receptor, C type 2
9906	SLC35E2		solute carrier family 35, member E2
9911	TMCC2		transmembrane and coiled-coil domains 2
9914	ATP2C2		KIAA0703 gene product
9934	P2RY14		purinergic receptor P2Y, G-protein coupled, 14
9936	CD302		CD302 antigen
9962	SLC23A2		solute carrier family 23 (nucleobase transporters), member 2
9963	SLC23A1		solute carrier family 23 (nucleobase transporters), member 1
9966	TNFSF15		tumor necrosis factor (ligand) superfamily, member 15
9976	CLEC2B		C-type lectin domain family 2, member B
9980	DOPEY2		chromosome 21 open reading frame 5
9990	SLC12A6		solute carrier family 12 (potassium/chloride transporters), member 6
9992	KCNE2		potassium voltage-gated channel, Isk-related family, member 2
9993	DGCR2		DiGeorge syndrome critical region gene 2
10003	NAALAD2		N-acetylated alpha-linked acidic dipeptidase 2
10008	KCNE3		potassium voltage-gated channel, Isk-related family, member 3
10021	HCN4		hyperpolarization activated cyclic nucleotide-gated potassium channel 4
10050	SLC17A4		solute carrier family 17 (sodium phosphate), member 4
10052	GJC1		gap junction protein, alpha 7, 45kDa (connexin 45)
10057	ABCC5		ATP-binding cassette, sub-family C (CFTR/MRP), member 5
10060	ABCC9		ATP-binding cassette, sub-family C (CFTR/MRP), member 9
10068	IL18BP		interleukin 18 binding protein
10071	MUC12		mucin 12
10076	PTPRU		protein tyrosine phosphatase, receptor type, U
10077	TSPAN32		pan-hematopoietic expression
10079	ATP9A		ATPase, Class II, type 9A
10082	GPC6	Yes	glypican 6
10089	KCNK7		potassium channel, subfamily K, member 7
10090	UST		uronyl-2-sulfotransferase
10098	TSPAN5		transmembrane 4 superfamily member 9
10099	TSPAN3		transmembrane 4 superfamily member 8
10100	TSPAN2		tetraspan 2
10103	TSPAN1		tetraspan 1
10129	FRY		hypothetical protein CG003
10149	GPR64		G protein-coupled receptor 64
10154	PLXNC1		plexin C1
10158	PDZK1IP1		membrane-associated protein 17
10161	LPAR6		purinergic receptor P2Y, G-protein coupled, 5
10162	LPCAT3		putative protein similar to nessy (Drosophila)
10175	CNIH		cornichon homolog (Drosophila)
10178	ODZ1		odz, odd Oz/ten-m homolog 1(Drosophila)
10203	CALCRL		calcitonin receptor-like
10205	MPZL2		epithelial V-like antigen 1
10219	KLRG1		killer cell lectin-like receptor subfamily G, member 1
10223	GPA33		glycoprotein A33 (transmembrane)
10225	CD96		CD96 antigen
10227	MFSD10		tetracycline transporter-like protein
10228	STX6		syntaxin 6
10232	MSLN	Yes	mesothelin
10237	SLC35B1		solute carrier family 35, member B1
10242	KCNMB2		potassium large conductance calcium-activated channel, subfamily M, beta member 2
10246	SLC17A2		solute carrier family 17 (sodium phosphate), member 2
10257	ABCC4		ATP-binding cassette, sub-family C (CFTR/MRP), member 4
10261	IGSF6		immunoglobulin superfamily, member 6
10266	RAMP2		receptor (calcitonin) activity modifying protein 2
10267	RAMP1		receptor (calcitonin) activity modifying protein 1
10268	RAMP3		receptor (calcitonin) activity modifying protein 3
10280	SIGMAR1		opioid receptor, sigma 1
10288	LILRB2		leukocyte immunoglobulin-like receptor, subfamily B (with TM and ITIM domains), member 2
10296	MAEA		macrophage erythroblast attacher
10316	NMUR1		neuromedin U receptor 1
10326	SIRPB1		signal-regulatory protein beta 1
10332	CLEC4M		C-type lectin domain family 4, member M
10333	TLR6		toll-like receptor 6
10343	PKDREJ		polycystic kidney disease (polycystin) and REJ (sperm receptor for egg jelly homolog, sea urchin)-like
10347	ABCA7		ATP-binding cassette, sub-family A (ABC1), member 7
10349	ABCA10		ATP-binding cassette, sub-family A (ABC1), member 10
10350	ABCA9		ATP-binding cassette, sub-family A (ABC1), member 9
10351	ABCA8		ATP-binding cassette, sub-family A (ABC1), member 8
10367	CBARA1		calcium binding atopy-related autoantigen 1
10368	CACNG3		calcium channel, voltage-dependent, gamma subunit 3
10369	CACNG2		calcium channel, voltage-dependent, gamma subunit 2
10384	BTN3A3		butyrophilin, subfamily 3, member A3
10385	BTN2A2		butyrophilin, subfamily 2, member A2
10396	ATP8A1		ATPase, aminophospholipid transporter (APLT), Class I, type 8A, member 1
10410	IFITM3		interferon induced transmembrane protein 3 (1-8U)
10430	TMEM147		seven transmembrane domain protein
10446	LRRN2		leucine rich repeat neuronal 5
10457	GPNMB		glycoprotein (transmembrane) nmb
10461	MERTK		c-mer proto-oncogene tyrosine kinase
10462	CLEC10A		C-type lectin domain family 10, member A
10463	SLC30A9		solute carrier family 30 (zinc transporter), member 9
10479	SLC9A6		solute carrier family 9 (sodium/hydrogen exchanger), isoform 6
10493	VAT1		vesicle amine transport protein 1 homolog (T californica)
10500	SEMA6C		sema domain, transmembrane domain (TM), and cytoplasmic domain, (semaphorin) 6C
10501	SEMA6B		sema domain, transmembrane domain (TM), and cytoplasmic domain, (semaphorin) 6B
10505	SEMA4F		sema domain, immunoglobulin domain (Ig), transmembrane domain (TM) and short cytoplasmic domain, (semaphorin) 4F
10507	SEMA4D		sema domain, immunoglobulin domain (Ig), transmembrane domain (TM) and short cytoplasmic domain, (semaphorin) 4D
10509	SEMA4B		sema domain, immunoglobulin domain (Ig), transmembrane domain (TM) and short cytoplasmic domain, (semaphorin) 4B
10544	PROCR		protein C receptor, endothelial (EPCR)
10548	TM9SF1		transmembrane 9 superfamily member 1
10559	SLC35A1		solute carrier family 35 (CMP-sialic acid transporter), member A1
10560	SLC19A2		solute carrier family 19 (thiamine transporter), member 2
10568	SLC34A2		solute carrier family 34 (sodium phosphate), member 2
10581	IFITM2		interferon induced transmembrane protein 2 (1-8D)
10599	SLCO1B1		solute carrier organic anion transporter family, member 1B1
10613	ERLIN1		SPFH domain family, member 1
10630	PDPN		lung type-I cell membrane-associated glycoprotein
10653	SPINT2		serine protease inhibitor, Kunitz type, 2
10663	CXCR6		chemokine (C-X-C motif) receptor 6
10666	CD226		CD226 antigen
10673	TNFSF13B		tumor necrosis factor (ligand) superfamily, member 13b
10675	CSPG5		chondroitin sulfate proteoglycan 5 (neuroglycan C)
10683	DLL3		delta-like 3 (Drosophila)
10686	CLDN16		claudin 16
10692	RRH		retinal pigment epithelium-derived rhodopsin homolog
10699	CORIN		corin, serine protease
10712	FAM189B		chromosome 1 open reading frame 2
10718	NRG3		neuregulin 3
10723	SLC12A7		solute carrier family 12 (potassium/chloride transporters), member 7
10748	KLRA1		killer cell lectin-like receptor subfamily A, member 1
10752	CHL1		cell adhesion molecule with homology to L1CAM (close homolog of L1)
10786	SLC17A3		solute carrier family 17 (sodium phosphate), member 3
10787	NCKAP1		NCK-associated protein 1
10798	OR5I1		olfactory receptor, family 5, subfamily I, member 1
10800	CYSLTR1		cysteinyl leukotriene receptor 1
10803	CCR9		chemokine (C-C motif) receptor 9
10804	GJB6		gap junction protein, beta 6 (connexin 30)
10825	NEU3		sialidase 3 (membrane sialidase)
10826	C5orf4		chromosome 5 open reading frame 4
10859	LILRB1		leukocyte immunoglobulin-like receptor, subfamily B (with TM and ITIM domains), member 1
10861	SLC26A1		solute carrier family 26 (sulfate transporter), member 1
10863	ADAM28		a disintegrin and metalloproteinase domain 28
10864	SLC22A7		solute carrier family 22 (organic anion transporter), member 7
10867	TSPAN9		transmembrane 4 superfamily member tetraspan NET-5
10870	HCST		hematopoietic cell signal transducer
10871	CD300C		CD300C antigen
10886	NPFFR2		G protein-coupled receptor 74
10887	PROKR1		G protein-coupled receptor 73
10888	GPR83		G protein-coupled receptor 83
10893	MMP24		matrix metalloproteinase 24 (membrane-inserted)
10894	LYVE1		extracellular link domain containing 1
10896	OCLM		oculomedin
10897	YIF1A		Yip1 interacting factor homolog (S. cerevisiae)
10904	BLCAP		bladder cancer associated protein
10908	PNPLA6		neuropathy target esterase
10913	EDAR		ectodysplasin A receptor
10917	BTNL3		butyrophilin-like 3
10936	GPR75		G protein-coupled receptor 75
10942	PRSS21	Yes	protease, serine, 21 (testisin)
10955	SERINC3		tumor differentially expressed 1
10972	TMED10		transmembrane trafficking protein
10990	LILRB5		leukocyte immunoglobulin-like receptor, subfamily B (with TM and ITIM domains), member 5
10991	SLC38A3		solute carrier family 38, member 3
10998	SLC27A5		solute carrier family 27 (fatty acid transporter), member 5
10999	SLC27A4		solute carrier family 27 (fatty acid transporter), member 4
11000	SLC27A3		solute carrier family 27 (fatty acid transporter), member 3
11001	SLC27A2		solute carrier family 27 (fatty acid transporter), member 2
11006	LILRB4		leukocyte immunoglobulin-like receptor, subfamily B (with TM and ITIM domains), member 4
11010	GLIPR1		GLI pathogenesis-related 1 (glioma)
11018	TMED1		transmembrane emp24 domain containing 1
11024	LILRA1		leukocyte immunoglobulin-like receptor, subfamily A (with TM domain), member 1
11025	LILRB3		leukocyte immunoglobulin-like receptor, subfamily B (with TM and ITIM domains), member 3
11027	LILRA2		leukocyte immunoglobulin-like receptor, subfamily A (with TM domain), member 2
11045	UPK1A		uroplakin 1A
11046	SLC35D2		solute carrier family 35, member D2
11057	ABHD2		abhydrolase domain containing 2
11070	TMEM115		placental protein 6
11085	ADAM30		a disintegrin and metalloproteinase domain 30
11086	ADAM29		a disintegrin and metalloproteinase domain 29
11094	C9orf7		chromosome 9 open reading frame 7
11118	BTN3A2		butyrophilin, subfamily 3, member A2
11119	BTN3A1		butyrophilin, subfamily 3, member A1
11120	BTN2A1		butyrophilin, subfamily 2, member A1
11122	PTPRT		protein tyrosine phosphatase, receptor type, T
11126	CD160	Yes	CD160 antigen
11136	SLC7A9		solute carrier family 7 (cationic amino acid transporter, y+ system), member 9
11141	IL1RAPL1		interleukin 1 receptor accessory protein-like 1
11148	HHLA2		HERV-H LTR-associating 2
11149	BVES		blood vessel epicardial substance
11160	ERLIN2		SPFH domain family, member 2
11161	C14orf1		chromosome 14 open reading frame 1
11181	TREH	Yes	trehalase (brush-border membrane glycoprotein)
11182	SLC2A6		solute carrier family 2 (facilitated glucose transporter), member 6
11211	FZD10		frizzled homolog 10 (Drosophila)
11230	PRAF2		PRA1 domain family, member 2
11245	GPR176		putative G protein coupled receptor
11250	GPR45		G protein-coupled receptor 45
11251	GPR44		G protein-coupled receptor 44
11254	SLC6A14		solute carrier family 6 (amino acid transporter), member 14
11255	HRH3		histamine receptor H3
11280	SCN11A		sodium channel, voltage-gated, type XI, alpha
11309	SLCO2B1		solute carrier organic anion transporter family, member 2B1
11314	CD300A		CD300A antigen
11318	GPR182		adrenomedullin receptor
11322	TMC6		epidermodysplasia verruciformis 1
11326	VSIG4		V-set and immunoglobulin domain containing 4
22801	ITGA11		integrin, alpha 11
22802	CLCA4		chloride channel, calcium activated, family member 4
22829	NLGN4Y		neuroligin 4, Y-linked
22833	KIAA0894		KIAA0894 protein
22845	DOLK		transmembrane protein 15
22853	LMTK2		lemur tyrosine kinase 2
22854	NTNG1	Yes	netrin G1
22859	LPHN1		latrophilin 1
22861	NLRP1		NACHT, leucine rich repeat and PYD (pyrin domain) containing 1
22862	FNDC3A		fibronectin type III domain containing 3A
22865	SLITRK3		SLIT and NTRK-like family, member 3
22871	NLGN1		neuroligin 1
22875	ENPP4		ectonucleotide pyrophosphatase/phosphodiesterase 4 (putative function)
22883	CLSTN1		calsyntenin 1
22898	DENND3		KIAA0870 protein
22908	SACM1L		SAC1 suppressor of actin mutations 1-like (yeast)
22914	KLRK1		killer cell lectin-like receptor subfamily K, member 1
22917	ZP1		zona pellucida glycoprotein 1 (sperm receptor)
22918	CD93		complement component 1, q subcomponent, receptor 1
22925	PLA2R1		phospholipase A2 receptor 1, 180kDa
22953	P2RX2		purinergic receptor P2X, ligand-gated ion channel, 2
22982	DIP2C		KIAA0934
22986	SORCS3		sortilin-related VPS10 domain containing receptor 3
22987	SV2C		synaptic vesicle glycoprotein 2C
22990	PCNX		pecanex homolog (Drosophila)
22997	IGSF9B		KIAA1030 protein
23017	FAIM2		Fas apoptotic inhibitory molecule 2
23033	DOPEY1		KIAA1117
23065	KIAA0090		KIAA0090 protein
23080	AVL9		KIAA0241 protein
23098	SARM1		sterile alpha and TIR motif containing 1
23101	MCF2L2		MCF.2 cell line derived transforming sequence-like 2
23114	NFASC		neurofascin
23117	NPIPL3		KIAA0220-like protein
23120	ATP10B		ATPase, Class V, type 10B
23129	PLXND1		plexin D1
23141	ANKLE2		KIAA0692 protein
23143	LRCH1		leucine-rich repeats and calponin homology (CH) domain containing 1
23151	GRAMD4		KIAA0767 protein
23166	STAB1		stabilin 1
23169	SLC35D1		solute carrier family 35 (UDP-glucuronic acid/UDP-N-acetylgalactosamine dual transporter), member D1
23172	FAM175B		KIAA0157
23197	FAF2		expressed in T-cells and eosinophils in atopic dermatitis
23200	ATP11B		ATPase, Class VI, type 11B
23208	SYT11		synaptotagmin XI
23223	RRP12		KIAA0690
23231	SEL1L3		KIAA0746 protein
23240	KIAA0922		KIAA0922 protein
23245	ASTN2		astrotactin 2
23250	ATP11A		ATPase, Class VI, type 11A
23251	KIAA1024		KIAA1024 protein
23254	RP1-21O18.1		hypothetical protein FLJ43806
23266	LPHN2		latrophilin 2
23284	LPHN3		latrophilin 3
23306	TMEM194A		KIAA0286 protein
23308	ICOSLG		inducible T-cell co-stimulator ligand
23312	DMXL2		Dmx-like 2
23315	SLC9A8		solute carrier family 9 (sodium/hydrogen exchanger), isoform 8
23331	TTC28		KIAA1043 protein
23333	DPY19L1		KIAA0877 protein
23341	DNAJC16		KIAA0962 protein
23344	ESYT1		likely ortholog of mouse membrane bound C2 domain containing protein
23359	FAM189A1		KIAA0574 protein
23381	SMG5		Est1p-like protein B
23400	ATP13A2		ATPase type 13A2
23415	KCNH4		potassium voltage-gated channel, subfamily H (eag-related), member 4
23416	KCNH3		potassium voltage-gated channel, subfamily H (eag-related), member 3
23418	CRB1		crumbs homolog 1 (Drosophila)
23420	NOMO1		NODAL modulator 1
23428	SLC7A8		solute carrier family 7 (cationic amino acid transporter, y+ system), member 8
23432	GPR161		G protein-coupled receptor 161
23439	ATP1B4		ATPase, (Na+)/K+ transporting, beta 4 polypeptide
23443	SLC35A3		solute carrier family 35 (UDP-N-acetylglucosamine (UDP-GlcNAc) transporter), member A3
23446	SLC44A1		CDW92 antigen
23460	ABCA6		ATP-binding cassette, sub-family A (ABC1), member 6
23461	ABCA5		ATP-binding cassette, sub-family A (ABC1), member 5
23467	NPTXR		neuronal pentraxin receptor
23484	LEPROTL1		leptin receptor overlapping transcript-like 1
23495	TNFRSF13B		tumor necrosis factor receptor superfamily, member 13B
23505	TMEM131		RW1 protein
23507	LRRC8B		T-cell activation leucine repeat-rich protein
23516	SLC39A14		solute carrier family 39 (zinc transporter), member 14
23531	MMD		monocyte to macrophage differentiation-associated
23538	OR52A1		olfactory receptor, family 52, subfamily A, member 1
23539	SLC16A8		solute carrier 16 (monocarboxylic acid transporters), member 8
23544	SEZ6L		seizure related 6 homolog (mouse)-like
23546	SYNGR4		synaptogyrin 4
23547	LILRA4		leukocyte immunoglobulin-like receptor, subfamily A (without TM domain), member 4
23553	HYAL4		hyaluronoglucosaminidase 4
23554	TSPAN12		transmembrane 4 superfamily member 12
23555	TSPAN15		transmembrane 4 superfamily member 15
23562	CLDN14		claudin 14
23566	LPAR3		endothelial differentiation, lysophosphatidic acid G-protein-coupled receptor, 7
23584	VSIG2		V-set and immunoglobulin domain containing 2
23585	TMEM50A		small membrane protein 1
23596	OPN3		opsin 3 (encephalopsin, panopsin)
23601	CLEC5A		C-type lectin domain family 5, member A
23620	NTSR2		neurotensin receptor 2
23627	PRND	Yes	prion protein 2 (dublet)
23630	KCNE1L		KCNE1-like
23632	CA14		carbonic anhydrase XIV
23654	PLXNB2		plexin B2
23657	SLC7A11		solute carrier family 7, (cationic amino acid transporter, y+ system) member 11
23670	TMEM2		transmembrane protein 2
23671	TMEFF2		transmembrane protein with EGF-like and two follistatin-like domains 2
23673	STX12		syntaxin 12
23704	KCNE4		potassium voltage-gated channel, Isk-related family, member 4
23705	CADM1		immunoglobulin superfamily, member 4
23731	C9orf5		chromosome 9 open reading frame 5
23732	C9orf4		chromosome 9 open reading frame 4
23765	IL17RA		interleukin 17 receptor
23767	FLRT3		fibronectin leucine rich transmembrane protein 3
23768	FLRT2		fibronectin leucine rich transmembrane protein 2
23769	FLRT1		fibronectin leucine rich transmembrane protein 1
24141	C20orf103		chromosome 20 open reading frame 103
24145	PANX1		pannexin 1
24146	CLDN15		claudin 15
25758	C11orf41		G2 protein
25769	SLC24A2		solute carrier family 24 (sodium/potassium/calcium exchanger), member 2
25789	TMEM59L		chromosome 19 open reading frame 4
25798	BRI3		brain protein I3
25800	SLC39A6		solute carrier family 39 (zinc transporter), member 6
25805	BAMBI		BMP and activin membrane-bound inhibitor homolog (Xenopus laevis)
25807	RHBDD3		chromosome 22 open reading frame 3
25817	FAM19A5		family with sequence similarity 19 (chemokine (C-C motif)-like), member A5
25823	TPSG1		tryptase gamma 1
25829	TMEM184B		chromosome 22 open reading frame 5
25844	YIPF3		chromosome 6 open reading frame 109
25849	PARM1		DKFZP564O0823 protein
25864	ABHD14A		DKFZP564O243 protein
25871	C3orf17		chromosome 3 open reading frame 17
25874	BRP44		DKFZP564B167 protein
25875	LETMD1		LETM1 domain containing 1
25880	TMEM186		DKFZP564K2062 protein
25896	INTS7		DKFZP434B168 protein
25907	TMEM158		Ras-induced senescence 1
25923	ATL3		DKFZP564J0863 protein
25938	HEATR5A		chromosome 14 open reading frame 125
25945	PVRL3		poliovirus receptor-related 3
25960	GPR124		G protein-coupled receptor 124
25963	TMEM87A		DKFZP564G2022 protein
25966	C2CD2		similar to C21orf258
25972	UNC50		unc-50 homolog (C. elegans)
25994	HIGD1A		likely ortholog of mouse hypoxia induced gene 1
26011	ODZ4		odz, odd Oz/ten-m homolog 4 (Drosophila)
26018	LRIG1		leucine-rich repeats and immunoglobulin-like domains 1
26020	LRP10		low density lipoprotein receptor-related protein 10
26025	PCDHGA12		protocadherin gamma subfamily A, 12
26032	SUSD5		KIAA0527 protein
26033	ATRNL1		attractin-like 1
26045	LRRTM2		leucine rich repeat transmembrane neuronal 2
26047	CNTNAP2		contactin associated protein-like 2
26050	SLITRK5		SLIT and NTRK-like family, member 5
26090	ABHD12		chromosome 20 open reading frame 22
26092	TOR1AIP1		lamina-associated polypeptide 1B
26103	LRIT1		leucine rich repeat containing 21
26123	TCTN3		chromosome 10 open reading frame 61
26133	TRPC4AP		transient receptor potential cation channel, subfamily C, member 4 associated protein
26154	ABCA12		ATP-binding cassette, sub-family A (ABC1), member 12
26155	NOC2L		DKFZP564C186 protein
26157	GIMAP2		GTPase, IMAP family member 2
26167	PCDHB5		protocadherin beta 5
26173	INTS1		DKFZP586J0619 protein
26188	OR1C1		olfactory receptor, family 1, subfamily C, member 1
26189	OR1A2		olfactory receptor, family 1, subfamily A, member 2
26206	SPAG8		sperm associated antigen 8
26211	OR2F1		olfactory receptor, family 2, subfamily F, member 1
26212	OR2B6		olfactory receptor, family 2, subfamily B, member 6
26219	OR1J4		olfactory receptor, family 1, subfamily J, member 4
26245	OR2M4		olfactory receptor, family 2, subfamily M, member 4
26246	OR2L2		olfactory receptor, family 2, subfamily L, member 2
26248	OR2K2		olfactory receptor, family 2, subfamily K, member 2
26251	KCNG2		potassium voltage-gated channel, subfamily G, member 2
26253	CLEC4E		C-type lectin domain family 4, member E
26262	TSPAN17		transmembrane 4 superfamily member 17
26266	SLC13A4		solute carrier family 13 (sodium/sulfate symporters), member 4
26280	IL1RAPL2		interleukin 1 receptor accessory protein-like 2
26285	CLDN17		claudin 17
26333	OR7A17		olfactory receptor, family 7, subfamily A, member 17
26338	OR5L2		olfactory receptor, family 5, subfamily L, member 2
26339	OR5K1		olfactory receptor, family 5, subfamily K, member 1
26341	OR5H1		olfactory receptor, family 5, subfamily H, member 1
26355	FAM162A		growth and transformation-dependent protein
26470	SEZ6L2		seizure related 6 homolog (mouse)-like 2
26476	OR10J1		olfactory receptor, family 10, subfamily J, member 1
26492	OR8G2		olfactory receptor, family 8, subfamily G, member 2
26493	OR8B8		olfactory receptor, family 8, subfamily B, member 8
26494	OR8G1		olfactory receptor, family 8, subfamily G, member 1
26496	OR10A3		olfactory receptor, family 10, subfamily A, member 3
26503	SLC17A5		solute carrier family 17 (anion/sugar transporter), member 5
26511	CHIC2		cysteine-rich hydrophobic domain 2
26526	TSPAN16		transmembrane 4 superfamily member 16
26529	OR12D2		olfactory receptor, family 12, subfamily D, member 2
26531	OR11A1		olfactory receptor, family 11, subfamily A, member 1
26532	OR10H3		olfactory receptor, family 10, subfamily H, member 3
26533	OR10G3		olfactory receptor, family 10, subfamily G, member 3
26534	OR10G2		olfactory receptor, family 10, subfamily G, member 2
26538	OR10H2		olfactory receptor, family 10, subfamily H, member 2
26539	OR10H1		olfactory receptor, family 10, subfamily H, member 1
26579	MYEOV		myeloma overexpressed gene (in a subset of t(11;14) positive multiple myelomas)
26580	BSCL2		Bernardinelli-Seip congenital lipodystrophy 2 (seipin)
26595	OR8B2		olfactory receptor, family 8, subfamily B, member 2
26658	OR7C2		olfactory receptor, family 7, subfamily C, member 2
26659	OR7A5		olfactory receptor, family 7, subfamily A, member 5
26664	OR7C1		olfactory receptor, family 7, subfamily C, member 1
26682	OR4F4		olfactory receptor, family 4, subfamily F, member 4
26683	OR4F3		olfactory receptor, family 4, subfamily F, member 3
26686	OR4E2		olfactory receptor, family 4, subfamily E, member 2
26689	OR4D1		olfactory receptor, family 4, subfamily D, member 1
26692	OR2W1		olfactory receptor, family 2, subfamily W, member 1
26693	OR2V1		olfactory receptor, family 2, subfamily V, member 1
26696	OR2T1		olfactory receptor, family 2, subfamily T, member 1
26707	OR2J2		olfactory receptor, family 2, subfamily J, member 2
26716	OR2H1		olfactory receptor, family 2, subfamily H, member 1
26735	OR1L3		olfactory receptor, family 1, subfamily L, member 3
26737	OR1L1		olfactory receptor, family 1, subfamily L, member 1
26740	OR1J2		olfactory receptor, family 1, subfamily J, member 2
26762	HAVCR1		hepatitis A virus cellular receptor 1
26872	STEAP1		six transmembrane epithelial antigen of the prostate 1
26996	GPR160		G protein-coupled receptor 160
27012	KCNV1		potassium channel, subfamily V, member 1
27013	C2orf24		chromosome 2 open reading frame 24
27020	NPTN		stromal cell derived factor receptor 1
27032	ATP2C1		ATPase, Ca++ transporting, type 2C, member 1
27035	NOX1		NADPH oxidase 1
27036	SIGLEC7		sialic acid binding Ig-like lectin 7
27039	PKD2L2		polycystic kidney disease 2-like 2
27040	LAT		linker for activation of T cells
27069	GHITM		growth hormone inducible transmembrane protein
27075	TSPAN13		transmembrane 4 superfamily member 13
27076	LYPD3		GPI-anchored metastasis-associated protein homolog
27091	CACNG5		calcium channel, voltage-dependent, gamma subunit 5
27092	CACNG4		calcium channel, voltage-dependent, gamma subunit 4
27094	KCNMB3		potassium large conductance calcium-activated channel, subfamily M beta member 3
27099	C7orf54		nasopharyngeal carcinoma associated gene protein-8
27112	FAM155B		transmembrane protein 28
27133	KCNH5		potassium voltage-gated channel, subfamily H (eag-related), member 5
27134	TJP3		tight junction protein 3 (zona occludens 3)
27173	SLC39A1		solute carrier family 39 (zinc transporter), member 1
27180	SIGLEC9		sialic acid binding Ig-like lectin 9
27181	SIGLEC8		sialic acid binding Ig-like lectin 8
27197	GPR82		G protein-coupled receptor 82
27198	GPR81		G protein-coupled receptor 81
27199	OXGR1		oxoglutarate (alpha-ketoglutarate) receptor 1
27201	GPR78		G protein-coupled receptor 78
27202	GPR77		G protein-coupled receptor 77
27235	COQ2		hypothetical protein CL640
27239	GPR162		gene rich cluster, A gene
27240	SIT1		SHP2-interacting transmembrane adaptor protein
27242	TNFRSF21		tumor necrosis factor receptor superfamily, member 21
27251	HR44		Hr44 antigen
27253	PCDH17		protocadherin 17
27255	CNTN6	Yes	contactin 6
27315	PGAP2		FGF receptor activating protein 1
27328	PCDH11X		protocadherin 11 X-linked
27334	P2RY10		purinergic receptor P2Y, G-protein coupled, 10
27345	KCNMB4		potassium large conductance calcium-activated channel, subfamily M, beta member 4
27346	TMEM97		hypothetical protein MAC30
28231	SLCO4A1		solute carrier organic anion transporter family, member 4A1
28232	SLCO3A1		solute carrier organic anion transporter family, member 3A1
28234	SLCO1B3		solute carrier organic anion transporter family, member 1B3
28316	CDH20		cadherin 20, type 2
28513	CDH19		cadherin 19, type 2
28514	DLL1		delta-like 1 (Drosophila)
28638	TRBC2		T cell receptor beta constant 2
28639	TRBC1		T cell receptor beta constant 1
28955	DEXI		dexamethasone-induced transcript
28958	CCDC56		HSPC009 protein
28959	TMEM176B		LR8 protein
28962	OSTM1		osteopetrosis associated transmembrane protein 1
28965	SLC27A6		solute carrier family 27 (fatty acid transporter), member 6
28968	SLC6A16		solute carrier family 6, member 16
28978	TMEM14A		transmembrane protein 14A
28982	FLVCR1		feline leukemia virus subgroup C cellular receptor
28983	TMPRSS11E		DESC1 protein
28986	MAGEH1		melanoma antigen family H, 1
28994	PRO0471		PRO0471 protein
29015	SLC43A3		solute carrier family 43, member 3
29057	FAM156A		transmembrane protein 29
29058	C20orf30		chromosome 20 open reading frame 30
29071	C1GALT1C1		C1GALT1-specific chaperone 1
29090	C18orf55		chromosome 18 open reading frame 55
29092	HSPC157		HSPC157 protein
29097	CNIH4		HSPC163 protein
29100	TMEM208		HSPC171 protein
29121	CLEC2D		C-type lectin superfamily 2, member D
29126	CD274		CD274 antigen
29850	TRPM5		transient receptor potential cation channel, subfamily M, member 5
29851	ICOS		inducible T-cell co-stimulator
29881	NPC1L1		NPC1 (Niemann-Pick disease, type C1, gene)-like 1
29909	GPR171		G protein-coupled receptor 171
29914	UBIAD1		transitional epithelia response protein
29930	PCDHB1		protocadherin beta 1
29931	LOH3CR2A		loss of heterozygosity, 3, chromosomal region 2, gene A
29933	GPR132		G protein-coupled receptor 132
29953	TRHDE		thyrotropin-releasing hormone degrading ectoenzyme
29967	LRP12		low density lipoprotein-related protein 12
29985	SLC39A3		solute carrier family 39 (zinc transporter), member 3
29986	SLC39A2		solute carrier family 39 (zinc transporter), member 2
29988	SLC2A8		solute carrier family 2, (facilitated glucose transporter) member 8
29990	PILRB		paired immunoglobin-like type 2 receptor beta
29992	PILRA		paired immunoglobin-like type 2 receptor alpha
30061	SLC40A1		solute carrier family 40 (iron-regulated transporter), member 1
30816	ERVWE1		endogenous retroviral family W, env(C7), member 1 (syncytin)
30817	EMR2		egf-like module containing, mucin-like, hormone receptor-like 2
30835	CD209		CD209 antigen
30848	CTAG2		cancer/testis antigen 2
30968	STOML2		stomatin (EPB72)-like 2
49861	CLDN20		claudin 20
50489	CD207		CD207 antigen, langerin
50507	NOX4		NADPH oxidase 4
50508	NOX3		NADPH oxidase 3
50512	PODXL2		podocalyxin-like 2
50615	IL21R		interleukin 21 receptor
50624	CUZD1		CUB and zona pellucida-like domains 1
50626	CYHR1		cysteine and histidine rich 1
50632	CALY		dopamine receptor D1 interacting protein
50636	ANO7		transmembrane protein 16G
50651	SLC45A1		deleted in neuroblastoma 5
50801	KCNK4		potassium channel, subfamily K, member 4
50831	TAS2R3		taste receptor, type 2, member 3
50832	TAS2R4		taste receptor, type 2, member 4
50833	TAS2R16		taste receptor, type 2, member 16
50834	TAS2R1		taste receptor, type 2, member 1
50835	TAS2R9		taste receptor, type 2, member 9
50836	TAS2R8		taste receptor, type 2, member 8
50837	TAS2R7		taste receptor, type 2, member 7
50838	TAS2R13		taste receptor, type 2, member 13
50839	TAS2R10		taste receptor, type 2, member 10
50840	TAS2R14		taste receptor, type 2, member 14
50848	F11R		F11 receptor
50852	TRAT1		T cell receptor interacting molecule
50856	CLEC4A		C-type lectin domain family 4, member A
50863	NTM	Yes	neurotrimin
50937	CDON		cell adhesion molecule-related/down-regulated by oncogenes
50939	IMPG2		interphotoreceptor matrix proteoglycan 2
51000	SLC35B3		solute carrier family 35, member B3
51006	SLC35C2		solute carrier family 35, member C2
51030	FAM18B		family with sequence similarity 18, member B
51063	CALHM2		family with sequence similarity 26, member B
51090	PLLP		transmembrane 4 superfamily member 11 (plasmolipin)
51091	SEPSECS		soluble liver antigen/liver pancreas antigen
51092	SIDT2		SID1 transmembrane family, member 2
51093	C1orf66		CGI-41 protein
51094	ADIPOR1		adiponectin receptor 1
51136	RNFT1		PTD016 protein
51145	LOC51145		erythrocyte transmembrane protein
51148	CERCAM		cerebral endothelial cell adhesion molecule 1
51151	SLC45A2		membrane associated transporter
51161	C3orf18		chromosome 3 open reading frame 18
51192	CKLF		chemokine-like factor
51194	IPO11		synleurin
51206	GP6		glycoprotein VI (platelet)
51208	CLDN18		claudin 18
51227	PIGP	Yes	Down syndrome critical region gene 5
51232	CRIM1		cysteine-rich motor neuron 1
51234	TMEM85		hypothetical protein LOC51234
51249	TMEM69		hypothetical protein LOC51249
51259	TMEM216		HSPC244
51266	CLEC1B		C-type lectin domain family 1, member B
[truncated: 2,330 more rows]
