# Supplementary material for: Comparative Membranome Expression Analysis in Primary Tumors and Derived Cell Lines
Source: PLoS One. 2010 Jul 23;5(7):e11742. doi: 10.1371/journal.pone.0011742 (PMC2909215; doi:10.1371/journal.pone.0011742)
Supplement: Table S2 — Detailed description of the 409 samples analyzed in this study. (0.10 MB XLS) [file pone.0011742.s002.xls]

## Sheet: Additional_File_X_Samples.xls
Tissue	Class	ScanID	Description	Notes	Reference
Leukemia	Tumor	CL2001011101AA	Acute lymphoblastic leukemia (ALL)	Peripheral blood or bone marrow of affected individuals at diagnosis or relapse;	Armstrong_et_al_2002
Leukemia	Tumor	CL2001011102AA	Acute lymphoblastic leukemia (ALL)	Peripheral blood or bone marrow of affected individuals at diagnosis or relapse;	Armstrong_et_al_2002
Leukemia	Tumor	CL2001011104AA	Acute lymphoblastic leukemia (ALL)	Peripheral blood or bone marrow of affected individuals at diagnosis or relapse;	Armstrong_et_al_2002
Leukemia	Tumor	CL2001011105AA	Acute lymphoblastic leukemia (ALL)	Peripheral blood or bone marrow of affected individuals at diagnosis or relapse;	Armstrong_et_al_2002
Leukemia	Tumor	CL2001011108AA	Acute lymphoblastic leukemia (ALL)	Peripheral blood or bone marrow of affected individuals at diagnosis or relapse;	Armstrong_et_al_2002
Leukemia	Tumor	CL2001011109AA	Acute lymphoblastic leukemia (ALL)	Peripheral blood or bone marrow of affected individuals at diagnosis or relapse;	Armstrong_et_al_2002
Leukemia	Tumor	CL2001011110AA	Acute lymphoblastic leukemia (ALL)	Peripheral blood or bone marrow of affected individuals at diagnosis or relapse;	Armstrong_et_al_2002
Leukemia	Tumor	CL2001011111AA	Acute lymphoblastic leukemia (ALL)	Peripheral blood or bone marrow of affected individuals at diagnosis or relapse;	Armstrong_et_al_2002
Leukemia	Tumor	CL2001011112AA	Acute lymphoblastic leukemia (ALL)	Peripheral blood or bone marrow of affected individuals at diagnosis or relapse;	Armstrong_et_al_2002
Leukemia	Tumor	CL2001011113AA	Acute lymphoblastic leukemia (ALL)	Peripheral blood or bone marrow of affected individuals at diagnosis or relapse;	Armstrong_et_al_2002
Leukemia	Tumor	CL2001011114AA	Acute lymphoblastic leukemia (ALL)	Peripheral blood or bone marrow of affected individuals at diagnosis or relapse;	Armstrong_et_al_2002
Leukemia	Tumor	CL2001011116AA	Acute lymphoblastic leukemia (ALL)	Peripheral blood or bone marrow of affected individuals at diagnosis or relapse;	Armstrong_et_al_2002
Leukemia	Tumor	CL2001011118AA	Acute lymphoblastic leukemia (ALL)	Peripheral blood or bone marrow of affected individuals at diagnosis or relapse;	Armstrong_et_al_2002
Leukemia	Tumor	CL2001011119AA	Acute lymphoblastic leukemia (ALL)	Peripheral blood or bone marrow of affected individuals at diagnosis or relapse;	Armstrong_et_al_2002
Leukemia	Tumor	CL2001011120AA	Acute lymphoblastic leukemia (ALL)	Peripheral blood or bone marrow of affected individuals at diagnosis or relapse;	Armstrong_et_al_2002
Leukemia	Tumor	CL2001011121AA	Acute lymphoblastic leukemia (ALL)	Peripheral blood or bone marrow of affected individuals at diagnosis or relapse;	Armstrong_et_al_2002
Leukemia	Tumor	CL2001011122AA	Acute lymphoblastic leukemia (ALL)	Peripheral blood or bone marrow of affected individuals at diagnosis or relapse;	Armstrong_et_al_2002
Leukemia	Tumor	CL2001011123AA	Acute lymphoblastic leukemia (ALL)	Peripheral blood or bone marrow of affected individuals at diagnosis or relapse;	Armstrong_et_al_2002
Leukemia	Tumor	CL2001011124AA	Acute lymphoblastic leukemia (ALL)	Peripheral blood or bone marrow of affected individuals at diagnosis or relapse;	Armstrong_et_al_2002
Leukemia	Tumor	CL2001011134AA	Acute lymphoblastic leukemia (ALL)	Peripheral blood or bone marrow of affected individuals at diagnosis or relapse;	Armstrong_et_al_2002
Leukemia	Tumor	CL2001011150AA	Acute lymphoblastic leukemia (ALL)	Peripheral blood or bone marrow of affected individuals at diagnosis or relapse;	Armstrong_et_al_2002
Leukemia	Tumor	CL2001011151AA	Acute lymphoblastic leukemia (ALL)	Peripheral blood or bone marrow of affected individuals at diagnosis or relapse;	Armstrong_et_al_2002
Leukemia	Tumor	CL2001011153AA	Acute lymphoblastic leukemia (ALL)	Peripheral blood or bone marrow of affected individuals at diagnosis or relapse;	Armstrong_et_al_2002
Leukemia	Tumor	CL2001011154AA	Acute lymphoblastic leukemia (ALL)	Peripheral blood or bone marrow of affected individuals at diagnosis or relapse;	Armstrong_et_al_2002
Leukemia	Tumor	CL2001030501AA	Acute myelogenous leukemia (AML)	Peripheral blood or bone marrow of affected individuals at diagnosis or relapse;	Armstrong_et_al_2002
Leukemia	Tumor	CL2001030502AA	Acute myelogenous leukemia (AML)	Peripheral blood or bone marrow of affected individuals at diagnosis or relapse;	Armstrong_et_al_2002
Leukemia	Tumor	CL2001030505AA	Acute myelogenous leukemia (AML)	Peripheral blood or bone marrow of affected individuals at diagnosis or relapse;	Armstrong_et_al_2002
Leukemia	Tumor	CL2001030506AA	Acute myelogenous leukemia (AML)	Peripheral blood or bone marrow of affected individuals at diagnosis or relapse;	Armstrong_et_al_2002
Leukemia	Tumor	CL2001030507AA	Acute myelogenous leukemia (AML)	Peripheral blood or bone marrow of affected individuals at diagnosis or relapse;	Armstrong_et_al_2002
Leukemia	Tumor	CL2001030508AA	Acute myelogenous leukemia (AML)	Peripheral blood or bone marrow of affected individuals at diagnosis or relapse;	Armstrong_et_al_2002
Leukemia	Tumor	CL2001030509AA	Acute myelogenous leukemia (AML)	Peripheral blood or bone marrow of affected individuals at diagnosis or relapse;	Armstrong_et_al_2002
Leukemia	Tumor	CL2001030510AA	Acute myelogenous leukemia (AML)	Peripheral blood or bone marrow of affected individuals at diagnosis or relapse;	Armstrong_et_al_2002
Leukemia	Tumor	CL2001030511AA	Acute myelogenous leukemia (AML)	Peripheral blood or bone marrow of affected individuals at diagnosis or relapse;	Armstrong_et_al_2002
Leukemia	Tumor	CL2001030512AA	Acute myelogenous leukemia (AML)	Peripheral blood or bone marrow of affected individuals at diagnosis or relapse;	Armstrong_et_al_2002
Leukemia	Tumor	CL2001030513AA	Acute myelogenous leukemia (AML)	Peripheral blood or bone marrow of affected individuals at diagnosis or relapse;	Armstrong_et_al_2002
Leukemia	Tumor	CL2001030514AA	Acute myelogenous leukemia (AML)	Peripheral blood or bone marrow of affected individuals at diagnosis or relapse;	Armstrong_et_al_2002
Leukemia	Tumor	CL2001030515AA	Acute myelogenous leukemia (AML)	Peripheral blood or bone marrow of affected individuals at diagnosis or relapse;	Armstrong_et_al_2002
Leukemia	Tumor	CL2001030516AA	Acute myelogenous leukemia (AML)	Peripheral blood or bone marrow of affected individuals at diagnosis or relapse;	Armstrong_et_al_2002
Leukemia	Tumor	CL2001030517AA	Acute myelogenous leukemia (AML)	Peripheral blood or bone marrow of affected individuals at diagnosis or relapse;	Armstrong_et_al_2002
Leukemia	Tumor	CL2001030520AA	Acute myelogenous leukemia (AML)	Peripheral blood or bone marrow of affected individuals at diagnosis or relapse;	Armstrong_et_al_2002
Leukemia	Tumor	CL2001030521AA	Acute myelogenous leukemia (AML)	Peripheral blood or bone marrow of affected individuals at diagnosis or relapse;	Armstrong_et_al_2002
Leukemia	Tumor	CL2001030522AA	Acute myelogenous leukemia (AML)	Peripheral blood or bone marrow of affected individuals at diagnosis or relapse;	Armstrong_et_al_2002
Leukemia	Tumor	CL2001030524AA	Acute myelogenous leukemia (AML)	Peripheral blood or bone marrow of affected individuals at diagnosis or relapse;	Armstrong_et_al_2002
Leukemia	Tumor	CL2001030525AA	Acute myelogenous leukemia (AML)	Peripheral blood or bone marrow of affected individuals at diagnosis or relapse;	Armstrong_et_al_2002
Leukemia	Tumor	CL2001030527AA	Acute myelogenous leukemia (AML)	Peripheral blood or bone marrow of affected individuals at diagnosis or relapse;	Armstrong_et_al_2002
Leukemia	Tumor	CL2001030528AA	Acute myelogenous leukemia (AML)	Peripheral blood or bone marrow of affected individuals at diagnosis or relapse;	Armstrong_et_al_2002
Leukemia	Tumor	CL2001030530AA	Acute myelogenous leukemia (AML)	Peripheral blood or bone marrow of affected individuals at diagnosis or relapse;	Armstrong_et_al_2002
Leukemia	Tumor	CL2001030531AA	Acute myelogenous leukemia (AML)	Peripheral blood or bone marrow of affected individuals at diagnosis or relapse;	Armstrong_et_al_2002
Leukemia	Tumor	CL2001030532AA	Acute myelogenous leukemia (AML)	Peripheral blood or bone marrow of affected individuals at diagnosis or relapse;	Armstrong_et_al_2002
Leukemia	Tumor	CL2001030807AA	Acute myelogenous leukemia (AML)	Peripheral blood or bone marrow of affected individuals at diagnosis or relapse;	Armstrong_et_al_2002
Leukemia	Tumor	CL2001030808AA	Acute myelogenous leukemia (AML)	Peripheral blood or bone marrow of affected individuals at diagnosis or relapse;	Armstrong_et_al_2002
Leukemia	Tumor	CL2001030809AA	Acute myelogenous leukemia (AML)	Peripheral blood or bone marrow of affected individuals at diagnosis or relapse;	Armstrong_et_al_2002
Leukemia	Tumor	CL2001011126AA	Mixed-lineage leukemia (MLL)	Peripheral blood or bone marrow of affected individuals at diagnosis or relapse;	Armstrong_et_al_2002
Leukemia	Tumor	CL2001011127AA	Mixed-lineage leukemia (MLL)	Peripheral blood or bone marrow of affected individuals at diagnosis or relapse;	Armstrong_et_al_2002
Leukemia	Tumor	CL2001011128AA	Mixed-lineage leukemia (MLL)	Peripheral blood or bone marrow of affected individuals at diagnosis or relapse;	Armstrong_et_al_2002
Leukemia	Tumor	CL2001011129AA	Mixed-lineage leukemia (MLL)	Peripheral blood or bone marrow of affected individuals at diagnosis or relapse;	Armstrong_et_al_2002
Leukemia	Tumor	CL2001011130AA	Mixed-lineage leukemia (MLL)	Peripheral blood or bone marrow of affected individuals at diagnosis or relapse;	Armstrong_et_al_2002
Leukemia	Tumor	CL2001011131AA	Mixed-lineage leukemia (MLL)	Peripheral blood or bone marrow of affected individuals at diagnosis or relapse;	Armstrong_et_al_2002
Leukemia	Tumor	CL2001011132AA	Mixed-lineage leukemia (MLL)	Peripheral blood or bone marrow of affected individuals at diagnosis or relapse;	Armstrong_et_al_2002
Leukemia	Tumor	CL2001011133AA	Mixed-lineage leukemia (MLL)	Peripheral blood or bone marrow of affected individuals at diagnosis or relapse;	Armstrong_et_al_2002
Leukemia	Tumor	CL2001011137AA	Mixed-lineage leukemia (MLL)	Peripheral blood or bone marrow of affected individuals at diagnosis or relapse;	Armstrong_et_al_2002
Leukemia	Tumor	CL2001011138AA	Mixed-lineage leukemia (MLL)	Peripheral blood or bone marrow of affected individuals at diagnosis or relapse;	Armstrong_et_al_2002
Leukemia	Tumor	CL2001011139AA	Mixed-lineage leukemia (MLL)	Peripheral blood or bone marrow of affected individuals at diagnosis or relapse;	Armstrong_et_al_2002
Leukemia	Tumor	CL2001011140AA	Mixed-lineage leukemia (MLL)	Peripheral blood or bone marrow of affected individuals at diagnosis or relapse;	Armstrong_et_al_2002
Leukemia	Tumor	CL2001011142AA	Mixed-lineage leukemia (MLL)	Peripheral blood or bone marrow of affected individuals at diagnosis or relapse;	Armstrong_et_al_2002
Leukemia	Tumor	CL2001011143AA	Mixed-lineage leukemia (MLL)	Peripheral blood or bone marrow of affected individuals at diagnosis or relapse;	Armstrong_et_al_2002
Leukemia	Tumor	CL2001011144AA	Mixed-lineage leukemia (MLL)	Peripheral blood or bone marrow of affected individuals at diagnosis or relapse;	Armstrong_et_al_2002
Leukemia	Tumor	CL2001011146AA	Mixed-lineage leukemia (MLL)	Peripheral blood or bone marrow of affected individuals at diagnosis or relapse;	Armstrong_et_al_2002
Leukemia	Tumor	CL2001011149AA	Mixed-lineage leukemia (MLL)	Peripheral blood or bone marrow of affected individuals at diagnosis or relapse;	Armstrong_et_al_2002
Leukemia	Tumor	CL2001011152AA	Mixed-lineage leukemia (MLL)	Peripheral blood or bone marrow of affected individuals at diagnosis or relapse;	Armstrong_et_al_2002
Leukemia	Tumor	CL2001030535AA	Mixed-lineage leukemia (MLL)	Peripheral blood or bone marrow of affected individuals at diagnosis or relapse;	Armstrong_et_al_2002
Leukemia	Tumor	CL2001030536AA	Mixed-lineage leukemia (MLL)	Peripheral blood or bone marrow of affected individuals at diagnosis or relapse;	Armstrong_et_al_2002
Lung	Tumor	CL2001032002AA,CL2001032234AA	Non small cell lung cancer	Snap-frozen tumor biopsy; % tumor: 30	Bhattacharjee_et_al_2001
Lung	Tumor	CL2001032103AA,CL2001032257AA	Non small cell lung cancer	Snap-frozen tumor biopsy; % tumor: 30	Bhattacharjee_et_al_2001
Lung	Tumor	CL2001032104AA,CL2001032247AA	Non small cell lung cancer	Snap-frozen tumor biopsy; % tumor: 30	Bhattacharjee_et_al_2001
Lung	Tumor	CL2001032135AA,CL2001032216AA,CL2001032227AA	Non small cell lung cancer	Snap-frozen tumor biopsy; % tumor: 30	Bhattacharjee_et_al_2001
Lung	Tumor	CL2001032312AA,CL2001032611AA	Non small cell lung cancer	Snap-frozen tumor biopsy; % tumor: 30	Bhattacharjee_et_al_2001
Lung	Tumor	CL2001031635AA	Non small cell lung cancer	Snap-frozen tumor biopsy; % tumor: 30	Bhattacharjee_et_al_2001
Lung	Tumor	CL2001032015AA	Non small cell lung cancer	Snap-frozen tumor biopsy; % tumor: 30	Bhattacharjee_et_al_2001
Lung	Tumor	CL2001032156AA	Non small cell lung cancer	Snap-frozen tumor biopsy; % tumor: 30	Bhattacharjee_et_al_2001
Lung	Tumor	CL2001032252AA	Non small cell lung cancer	Snap-frozen tumor biopsy; % tumor: 30	Bhattacharjee_et_al_2001
Lung	Tumor	CL2001032628AA	Non small cell lung cancer	Snap-frozen tumor biopsy; % tumor: 30	Bhattacharjee_et_al_2001
Lung	Tumor	CL2001032843AA	Non small cell lung cancer	Snap-frozen tumor biopsy; % tumor: 30	Bhattacharjee_et_al_2001
Lung	Tumor	CL2001032848AA	Non small cell lung cancer	Snap-frozen tumor biopsy; % tumor: 30	Bhattacharjee_et_al_2001
Lung	Tumor	CL2001032025AA,CL2001032605AA	Non small cell lung cancer	Snap-frozen tumor biopsy; % tumor: 40	Bhattacharjee_et_al_2001
Lung	Tumor	CL2001032709AA,CL2001040307AA	Non small cell lung cancer	Snap-frozen tumor biopsy; % tumor: 40	Bhattacharjee_et_al_2001
Lung	Tumor	CL2001032833AA,CL2001041714AA	Non small cell lung cancer	Snap-frozen tumor biopsy; % tumor: 40	Bhattacharjee_et_al_2001
Lung	Tumor	CL2001031628AA	Non small cell lung cancer	Snap-frozen tumor biopsy; % tumor: 40	Bhattacharjee_et_al_2001
Lung	Tumor	CL2001032116AA	Non small cell lung cancer	Snap-frozen tumor biopsy; % tumor: 40	Bhattacharjee_et_al_2001
Lung	Tumor	CL2001032213AA	Non small cell lung cancer	Snap-frozen tumor biopsy; % tumor: 40	Bhattacharjee_et_al_2001
Lung	Tumor	CL2001032314AA	Non small cell lung cancer	Snap-frozen tumor biopsy; % tumor: 40	Bhattacharjee_et_al_2001
Lung	Tumor	CL2001032746AA	Non small cell lung cancer	Snap-frozen tumor biopsy; % tumor: 40	Bhattacharjee_et_al_2001
Lung	Tumor	CL2001040306AA	Non small cell lung cancer	Snap-frozen tumor biopsy; % tumor: 40	Bhattacharjee_et_al_2001
Lung	Tumor	CL2001031613AA,CL2001032028AA	Non small cell lung cancer	Snap-frozen tumor biopsy; % tumor: 50	Bhattacharjee_et_al_2001
Lung	Tumor	CL2001032108AA,CL2001032318AA	Non small cell lung cancer	Snap-frozen tumor biopsy; % tumor: 50	Bhattacharjee_et_al_2001
Lung	Tumor	CL2001032114AA,CL2001032634AA	Non small cell lung cancer	Snap-frozen tumor biopsy; % tumor: 50	Bhattacharjee_et_al_2001
Lung	Tumor	CL2001032836AA,CL2001040304AA	Non small cell lung cancer	Snap-frozen tumor biopsy; % tumor: 50	Bhattacharjee_et_al_2001
Lung	Tumor	CL2001031618AA	Non small cell lung cancer	Snap-frozen tumor biopsy; % tumor: 50	Bhattacharjee_et_al_2001
Lung	Tumor	CL2001032141AA	Non small cell lung cancer	Snap-frozen tumor biopsy; % tumor: 50	Bhattacharjee_et_al_2001
Lung	Tumor	CL2001032601AA	Non small cell lung cancer	Snap-frozen tumor biopsy; % tumor: 50	Bhattacharjee_et_al_2001
Lung	Tumor	CL2001032616AA	Non small cell lung cancer	Snap-frozen tumor biopsy; % tumor: 50	Bhattacharjee_et_al_2001
Lung	Tumor	CL2001032706AA	Non small cell lung cancer	Snap-frozen tumor biopsy; % tumor: 50	Bhattacharjee_et_al_2001
Lung	Tumor	CL2001032845AA	Non small cell lung cancer	Snap-frozen tumor biopsy; % tumor: 50	Bhattacharjee_et_al_2001
Lung	Tumor	CL2001031616AA	Non small cell lung cancer	Snap-frozen tumor biopsy; % tumor: 60	Bhattacharjee_et_al_2001
Lung	Tumor	CL2001032013AA	Non small cell lung cancer	Snap-frozen tumor biopsy; % tumor: 60	Bhattacharjee_et_al_2001
Lung	Tumor	CL2001032020AA	Non small cell lung cancer	Snap-frozen tumor biopsy; % tumor: 60	Bhattacharjee_et_al_2001
Lung	Tumor	CL2001032030AA	Non small cell lung cancer	Snap-frozen tumor biopsy; % tumor: 60	Bhattacharjee_et_al_2001
Lung	Tumor	CL2001032034AA	Non small cell lung cancer	Snap-frozen tumor biopsy; % tumor: 60	Bhattacharjee_et_al_2001
Lung	Tumor	CL2001032254AA	Non small cell lung cancer	Snap-frozen tumor biopsy; % tumor: 60	Bhattacharjee_et_al_2001
Lung	Tumor	CL2001032311AA	Non small cell lung cancer	Snap-frozen tumor biopsy; % tumor: 60	Bhattacharjee_et_al_2001
Lung	Tumor	CL2001032617AA	Non small cell lung cancer	Snap-frozen tumor biopsy; % tumor: 60	Bhattacharjee_et_al_2001
Lung	Tumor	CL2001032702AA	Non small cell lung cancer	Snap-frozen tumor biopsy; % tumor: 60	Bhattacharjee_et_al_2001
Lung	Tumor	CL2001032747AA	Non small cell lung cancer	Snap-frozen tumor biopsy; % tumor: 60	Bhattacharjee_et_al_2001
Lung	Tumor	CL2001032839AA	Non small cell lung cancer	Snap-frozen tumor biopsy; % tumor: 60	Bhattacharjee_et_al_2001
Lung	Tumor	CL2001032846AA	Non small cell lung cancer	Snap-frozen tumor biopsy; % tumor: 65	Bhattacharjee_et_al_2001
Lung	Tumor	CL2001032856AA	Non small cell lung cancer	Snap-frozen tumor biopsy; % tumor: 65	Bhattacharjee_et_al_2001
Lung	Tumor	CL2001032016AA,CL2001032133AA	Non small cell lung cancer	Snap-frozen tumor biopsy; % tumor: 70	Bhattacharjee_et_al_2001
Lung	Tumor	CL2001031636AA	Non small cell lung cancer	Snap-frozen tumor biopsy; % tumor: 70	Bhattacharjee_et_al_2001
Lung	Tumor	CL2001032027AA	Non small cell lung cancer	Snap-frozen tumor biopsy; % tumor: 70	Bhattacharjee_et_al_2001
Lung	Tumor	CL2001032134AA	Non small cell lung cancer	Snap-frozen tumor biopsy; % tumor: 70	Bhattacharjee_et_al_2001
Lung	Tumor	CL2001032211AA	Non small cell lung cancer	Snap-frozen tumor biopsy; % tumor: 70	Bhattacharjee_et_al_2001
Lung	Tumor	CL2001032214AA	Non small cell lung cancer	Snap-frozen tumor biopsy; % tumor: 70	Bhattacharjee_et_al_2001
Lung	Tumor	CL2001032604AA	Non small cell lung cancer	Snap-frozen tumor biopsy; % tumor: 70	Bhattacharjee_et_al_2001
Lung	Tumor	CL2001032620AA	Non small cell lung cancer	Snap-frozen tumor biopsy; % tumor: 70	Bhattacharjee_et_al_2001
Lung	Tumor	CL2001032704AA	Non small cell lung cancer	Snap-frozen tumor biopsy; % tumor: 70	Bhattacharjee_et_al_2001
Lung	Tumor	CL2001041708AA	Non small cell lung cancer	Snap-frozen tumor biopsy; % tumor: 70	Bhattacharjee_et_al_2001
Lung	Tumor	CL2001032729AA	Non small cell lung cancer	Snap-frozen tumor biopsy; % tumor: 75	Bhattacharjee_et_al_2001
Lung	Tumor	CL2001031627AA,CL2001032646AA,CL2001032615AA,CL2001032714AA	Non small cell lung cancer	Snap-frozen tumor biopsy; % tumor: 80	Bhattacharjee_et_al_2001
Lung	Tumor	CL2001031629AA,CL2001032321AA	Non small cell lung cancer	Snap-frozen tumor biopsy; % tumor: 80	Bhattacharjee_et_al_2001
Lung	Tumor	CL2001031630AA,CL2001032235AA	Non small cell lung cancer	Snap-frozen tumor biopsy; % tumor: 80	Bhattacharjee_et_al_2001
Lung	Tumor	CL2001032011AA,CL2001032324AA	Non small cell lung cancer	Snap-frozen tumor biopsy; % tumor: 80	Bhattacharjee_et_al_2001
Lung	Tumor	CL2001032111AA,CL2001032635AA	Non small cell lung cancer	Snap-frozen tumor biopsy; % tumor: 80	Bhattacharjee_et_al_2001
Lung	Tumor	CL2001032130AA,CL2001032743AA	Non small cell lung cancer	Snap-frozen tumor biopsy; % tumor: 80	Bhattacharjee_et_al_2001
Lung	Tumor	CL2001032242AA,CL2001032250AA	Non small cell lung cancer	Snap-frozen tumor biopsy; % tumor: 80	Bhattacharjee_et_al_2001
Lung	Tumor	CL2001032313AA,CL2001032322AA	Non small cell lung cancer	Snap-frozen tumor biopsy; % tumor: 80	Bhattacharjee_et_al_2001
Lung	Tumor	CL2001031632AA	Non small cell lung cancer	Snap-frozen tumor biopsy; % tumor: 80	Bhattacharjee_et_al_2001
Lung	Tumor	CL2001032031AA	Non small cell lung cancer	Snap-frozen tumor biopsy; % tumor: 80	Bhattacharjee_et_al_2001
Lung	Tumor	CL2001032109AA	Non small cell lung cancer	Snap-frozen tumor biopsy; % tumor: 80	Bhattacharjee_et_al_2001
Lung	Tumor	CL2001032110AA	Non small cell lung cancer	Snap-frozen tumor biopsy; % tumor: 80	Bhattacharjee_et_al_2001
Lung	Tumor	CL2001032113AA	Non small cell lung cancer	Snap-frozen tumor biopsy; % tumor: 80	Bhattacharjee_et_al_2001
Lung	Tumor	CL2001032125AA	Non small cell lung cancer	Snap-frozen tumor biopsy; % tumor: 80	Bhattacharjee_et_al_2001
Lung	Tumor	CL2001032138AA	Non small cell lung cancer	Snap-frozen tumor biopsy; % tumor: 80	Bhattacharjee_et_al_2001
Lung	Tumor	CL2001032142AA	Non small cell lung cancer	Snap-frozen tumor biopsy; % tumor: 80	Bhattacharjee_et_al_2001
Lung	Tumor	CL2001032212AA	Non small cell lung cancer	Snap-frozen tumor biopsy; % tumor: 80	Bhattacharjee_et_al_2001
Lung	Tumor	CL2001032229AA	Non small cell lung cancer	Snap-frozen tumor biopsy; % tumor: 80	Bhattacharjee_et_al_2001
Lung	Tumor	CL2001032232AA	Non small cell lung cancer	Snap-frozen tumor biopsy; % tumor: 80	Bhattacharjee_et_al_2001
Lung	Tumor	CL2001032233AA	Non small cell lung cancer	Snap-frozen tumor biopsy; % tumor: 80	Bhattacharjee_et_al_2001
Lung	Tumor	CL2001032241AA	Non small cell lung cancer	Snap-frozen tumor biopsy; % tumor: 80	Bhattacharjee_et_al_2001
Lung	Tumor	CL2001032248AA	Non small cell lung cancer	Snap-frozen tumor biopsy; % tumor: 80	Bhattacharjee_et_al_2001
Lung	Tumor	CL2001032308AA	Non small cell lung cancer	Snap-frozen tumor biopsy; % tumor: 80	Bhattacharjee_et_al_2001
Lung	Tumor	CL2001032613AA	Non small cell lung cancer	Snap-frozen tumor biopsy; % tumor: 80	Bhattacharjee_et_al_2001
Lung	Tumor	CL2001032614AA	Non small cell lung cancer	Snap-frozen tumor biopsy; % tumor: 80	Bhattacharjee_et_al_2001
Lung	Tumor	CL2001032647AA	Non small cell lung cancer	Snap-frozen tumor biopsy; % tumor: 80	Bhattacharjee_et_al_2001
Lung	Tumor	CL2001032733AA	Non small cell lung cancer	Snap-frozen tumor biopsy; % tumor: 80	Bhattacharjee_et_al_2001
Lung	Tumor	CL2001032738AA	Non small cell lung cancer	Snap-frozen tumor biopsy; % tumor: 80	Bhattacharjee_et_al_2001
Lung	Tumor	CL2001031622AA,CL2001032731AA	Non small cell lung cancer	Snap-frozen tumor biopsy; % tumor: 90	Bhattacharjee_et_al_2001
Lung	Tumor	CL2001032026AA	Non small cell lung cancer	Snap-frozen tumor biopsy; % tumor: 90	Bhattacharjee_et_al_2001
Lung	Tumor	CL2001032032AA	Non small cell lung cancer	Snap-frozen tumor biopsy; % tumor: 90	Bhattacharjee_et_al_2001
Lung	Tumor	CL2001032132AA	Non small cell lung cancer	Snap-frozen tumor biopsy; % tumor: 90	Bhattacharjee_et_al_2001
Lung	Tumor	CL2001032255AA	Non small cell lung cancer	Snap-frozen tumor biopsy; % tumor: 90	Bhattacharjee_et_al_2001
Lung	Tumor	CL2001032309AA	Non small cell lung cancer	Snap-frozen tumor biopsy; % tumor: 90	Bhattacharjee_et_al_2001
Lung	Tumor	CL2001031625AA,CL2001032713AA	Non small cell lung cancer	Snap-frozen tumor biopsy; % tumor: 95	Bhattacharjee_et_al_2001
Lung	Tumor	CL2001031631AA,CL2001032606AA	Non small cell lung cancer	Snap-frozen tumor biopsy; % tumor: 95	Bhattacharjee_et_al_2001
Lung	Tumor	CL2001032012AA	Non small cell lung cancer	Snap-frozen tumor biopsy; % tumor: 95	Bhattacharjee_et_al_2001
Lung	Tumor	CL2001032857AA	Non small cell lung cancer	Snap-frozen tumor biopsy; % tumor: 95	Bhattacharjee_et_al_2001
Lung	Tumor	CL2001041711AA	Non small cell lung cancer	Snap-frozen tumor biopsy; % tumor: 95	Bhattacharjee_et_al_2001
Lung	Tumor	CL2001032115AA,CL2001032244AA	Non small cell lung cancer	Snap-frozen tumor biopsy; % tumor: 100	Bhattacharjee_et_al_2001
Lung	Tumor	CL2001032602AA	Non small cell lung cancer	Snap-frozen tumor biopsy; % tumor: 100	Bhattacharjee_et_al_2001
Lung	Tumor	CL2001031608AA,CL2001032315AA	Non small cell lung cancer	Snap-frozen tumor biopsy; % Tumor: 80	Bhattacharjee_et_al_2001
Lung	Tumor	CL2001032005AA,CL2001032741AA	Non small cell lung cancer	Snap-frozen tumor biopsy;	Bhattacharjee_et_al_2001
Lung	Tumor	CL2001032008AA,CL2001032737AA	Non small cell lung cancer	Snap-frozen tumor biopsy;	Bhattacharjee_et_al_2001
Lung	Tumor	CL2001032009AA,CL2001032645AA,CL2001032633AA	Non small cell lung cancer	Snap-frozen tumor biopsy;	Bhattacharjee_et_al_2001
Lung	Tumor	CL2001032019AA,CL2001032603AA	Non small cell lung cancer	Snap-frozen tumor biopsy;	Bhattacharjee_et_al_2001
Lung	Tumor	CL2001032036AA,CL2001032639AA	Non small cell lung cancer	Snap-frozen tumor biopsy;	Bhattacharjee_et_al_2001
Lung	Tumor	CL2001032107AA,CL2001032624AA	Non small cell lung cancer	Snap-frozen tumor biopsy;	Bhattacharjee_et_al_2001
Lung	Tumor	CL2001032117AA,CL2001032840AA	Non small cell lung cancer	Snap-frozen tumor biopsy;	Bhattacharjee_et_al_2001
Lung	Tumor	CL2001032243AA,CL2001040314AA	Non small cell lung cancer	Snap-frozen tumor biopsy;	Bhattacharjee_et_al_2001
Lung	Tumor	CL2001032249AA,CL2001032734AA	Non small cell lung cancer	Snap-frozen tumor biopsy;	Bhattacharjee_et_al_2001
Lung	Tumor	CL2001032316AA,CL2001032623AA	Non small cell lung cancer	Snap-frozen tumor biopsy;	Bhattacharjee_et_al_2001
Lung	Tumor	CL2001032625AA,CL2001032707AA	Non small cell lung cancer	Snap-frozen tumor biopsy;	Bhattacharjee_et_al_2001
Lung	Tumor	CL2001032640AA,CL2001032710AA	Non small cell lung cancer	Snap-frozen tumor biopsy;	Bhattacharjee_et_al_2001
Lung	Tumor	CL2001032643AA,CL2001042502AA	Non small cell lung cancer	Snap-frozen tumor biopsy;	Bhattacharjee_et_al_2001
Lung	Tumor	CL2001032701AA,CL2001032735AA	Non small cell lung cancer	Snap-frozen tumor biopsy;	Bhattacharjee_et_al_2001
Lung	Tumor	CL2001032703AA,CL2001032736AA	Non small cell lung cancer	Snap-frozen tumor biopsy;	Bhattacharjee_et_al_2001
Lung	Tumor	CL2001032730AA,CL2001032739AA	Non small cell lung cancer	Snap-frozen tumor biopsy;	Bhattacharjee_et_al_2001
Lung	Tumor	CL2001032742AA,CL2001032837AA	Non small cell lung cancer	Snap-frozen tumor biopsy;	Bhattacharjee_et_al_2001
Lung	Tumor	CL2001032838AA,CL2001032844AA	Non small cell lung cancer	Snap-frozen tumor biopsy;	Bhattacharjee_et_al_2001
Lung	Tumor	CL2001032841AA,CL2001032858AA	Non small cell lung cancer	Snap-frozen tumor biopsy;	Bhattacharjee_et_al_2001
Lung	Tumor	CL2001032319AA	Non small cell lung cancer	Snap-frozen tumor biopsy;	Bhattacharjee_et_al_2001
Lung	Tumor	CL2001032105AA	Non small cell lung cancer	Snap-frozen tumor biopsy;	Bhattacharjee_et_al_2001
Lung	Tumor	CL2001031611AA	Non small cell lung cancer	Snap-frozen tumor biopsy;	Bhattacharjee_et_al_2001
Lung	Tumor	CL2001032149AA	Non small cell lung cancer	Snap-frozen tumor biopsy;	Bhattacharjee_et_al_2001
Lung	Tumor	CL2001032155AA	Non small cell lung cancer	Snap-frozen tumor biopsy;	Bhattacharjee_et_al_2001
Lung	Tumor	CL2001032259AA	Non small cell lung cancer	Snap-frozen tumor biopsy;	Bhattacharjee_et_al_2001
Lung	Tumor	CL2001032301AA	Non small cell lung cancer	Snap-frozen tumor biopsy;	Bhattacharjee_et_al_2001
Lung	Tumor	CL2001032306AA	Non small cell lung cancer	Snap-frozen tumor biopsy;	Bhattacharjee_et_al_2001
Lung	Tumor	CL2001032307AA	Non small cell lung cancer	Snap-frozen tumor biopsy;	Bhattacharjee_et_al_2001
Lung	Tumor	CL2001032716AA	Non small cell lung cancer	Snap-frozen tumor biopsy;	Bhattacharjee_et_al_2001
Lung	Tumor	CL2001032842AA	Non small cell lung cancer	Snap-frozen tumor biopsy;	Bhattacharjee_et_al_2001
Lung	Normal	CL2001032010AA		Fresh tissue;	Bhattacharjee_et_al_2001
Lung	Normal	CL2001032041AA		Fresh tissue;	Bhattacharjee_et_al_2001
Lung	Normal	CL2001032043AA		Fresh tissue;	Bhattacharjee_et_al_2001
Lung	Normal	CL2001032045AA		Fresh tissue;	Bhattacharjee_et_al_2001
Lung	Normal	CL2001032046AA		Fresh tissue;	Bhattacharjee_et_al_2001
Lung	Normal	CL2001032102AA		Fresh tissue;	Bhattacharjee_et_al_2001
Lung	Normal	CL2001032128AA		Fresh tissue;	Bhattacharjee_et_al_2001
Lung	Normal	CL2001032147AA		Fresh tissue;	Bhattacharjee_et_al_2001
Lung	Normal	CL2001032202AA		Fresh tissue;	Bhattacharjee_et_al_2001
Lung	Normal	CL2001032206AA		Fresh tissue;	Bhattacharjee_et_al_2001
Lung	Normal	CL2001032220AA		Fresh tissue;	Bhattacharjee_et_al_2001
Lung	Normal	CL2001032304AA		Fresh tissue;	Bhattacharjee_et_al_2001
Lung	Normal	CL2001032718AA		Fresh tissue;	Bhattacharjee_et_al_2001
Lung	Normal	CL2001032724AA		Fresh tissue;	Bhattacharjee_et_al_2001
Lung	Normal	CL2001032725AA		Fresh tissue;	Bhattacharjee_et_al_2001
Lung	Normal	CL2001032727AA		Fresh tissue;	Bhattacharjee_et_al_2001
Kidney	Normal	GSM26836		Healthy donors;	Flechner_et_al_2004
Kidney	Normal	GSM26837		Healthy donors;	Flechner_et_al_2004
Kidney	Normal	GSM26838		Healthy donors;	Flechner_et_al_2004
Kidney	Normal	GSM26839		Healthy donors;	Flechner_et_al_2004
Kidney	Normal	GSM26840		Healthy donors;	Flechner_et_al_2004
Kidney	Normal	GSM26841		Healthy donors;	Flechner_et_al_2004
Kidney	Normal	GSM26842		Healthy donors;	Flechner_et_al_2004
Kidney	Normal	GSM26843		Healthy donors;	Flechner_et_al_2004
Kidney	Normal	GSM26844		Healthy donors;	Flechner_et_al_2004
Breast	CL	Breast2	NCI/ADR-RES		http://dtp.nci.nih.gov/mtargets/download.html
Brain	CL	CNS4	SF-268		http://dtp.nci.nih.gov/mtargets/download.html
Brain	CL	CNS5	SF-295		http://dtp.nci.nih.gov/mtargets/download.html
Brain	CL	CNS6	SF-539		http://dtp.nci.nih.gov/mtargets/download.html
Brain	CL	CNS1	SNB-19		http://dtp.nci.nih.gov/mtargets/download.html
Brain	CL	CNS2	SNB-75		http://dtp.nci.nih.gov/mtargets/download.html
Brain	CL	CNS3	U251		http://dtp.nci.nih.gov/mtargets/download.html
Breast	CL	Breast1	MCF7		http://dtp.nci.nih.gov/mtargets/download.html
Breast	CL	Breast3	MDA-MB-231/ATCC		http://dtp.nci.nih.gov/mtargets/download.html
Breast	CL	Breast4	HS 578T		http://dtp.nci.nih.gov/mtargets/download.html
Breast	CL	Breast6	BT-549		http://dtp.nci.nih.gov/mtargets/download.html
Breast	CL	Breast7	T-47D		http://dtp.nci.nih.gov/mtargets/download.html
Colon	CL	Colon5	COLO 205		http://dtp.nci.nih.gov/mtargets/download.html
Colon	CL	Colon2	HCC-2998		http://dtp.nci.nih.gov/mtargets/download.html
Colon	CL	Colon3	HCT-116		http://dtp.nci.nih.gov/mtargets/download.html
Colon	CL	Colon6	HCT-15		http://dtp.nci.nih.gov/mtargets/download.html
Colon	CL	Colon1	HT29		http://dtp.nci.nih.gov/mtargets/download.html
Colon	CL	Colon7	KM12		http://dtp.nci.nih.gov/mtargets/download.html
Colon	CL	Colon4	SW-620		http://dtp.nci.nih.gov/mtargets/download.html
Kidney	CL	Renal6	786-0		http://dtp.nci.nih.gov/mtargets/download.html
Kidney	CL	Renal3	A498		http://dtp.nci.nih.gov/mtargets/download.html
Kidney	CL	Renal7	ACHN		http://dtp.nci.nih.gov/mtargets/download.html
Kidney	CL	Renal4	CAKI-1		http://dtp.nci.nih.gov/mtargets/download.html
Kidney	CL	Renal5	RXF 393		http://dtp.nci.nih.gov/mtargets/download.html
Kidney	CL	Renal2	SN12C		http://dtp.nci.nih.gov/mtargets/download.html
Kidney	CL	Renal8	TK-10		http://dtp.nci.nih.gov/mtargets/download.html
Kidney	CL	Renal1	UO-31		http://dtp.nci.nih.gov/mtargets/download.html
Leukemia	CL	Leukemia1	CCRF-CEM		http://dtp.nci.nih.gov/mtargets/download.html
Leukemia	CL	Leukemia4	HL-60(TB)		http://dtp.nci.nih.gov/mtargets/download.html
Leukemia	CL	Leukemia2	K-562		http://dtp.nci.nih.gov/mtargets/download.html
Leukemia	CL	Leukemia3	MOLT-4		http://dtp.nci.nih.gov/mtargets/download.html
Leukemia	CL	Leukemia5	RPMI-8226		http://dtp.nci.nih.gov/mtargets/download.html
Leukemia	CL	Leukemia6	SR		http://dtp.nci.nih.gov/mtargets/download.html
Lung	CL	Lung2	NCI-H522	Non-Small Cell Lung Cancer (NSCLC);	http://dtp.nci.nih.gov/mtargets/download.html
Lung	CL	Lung7	NCI-H460	Non-Small Cell Lung Cancer (NSCLC);	http://dtp.nci.nih.gov/mtargets/download.html
Lung	CL	Lung6	NCI-H322M	Non-Small Cell Lung Cancer (NSCLC);	http://dtp.nci.nih.gov/mtargets/download.html
Lung	CL	Lung1	NCI-H23	Non-Small Cell Lung Cancer (NSCLC);	http://dtp.nci.nih.gov/mtargets/download.html
Lung	CL	Lung5	NCI-H226	Non-Small Cell Lung Cancer (NSCLC);	http://dtp.nci.nih.gov/mtargets/download.html
Lung	CL	Lung9	HOP-92	Non-Small Cell Lung Cancer (NSCLC);	http://dtp.nci.nih.gov/mtargets/download.html
Lung	CL	Lung8	HOP-62	Non-Small Cell Lung Cancer (NSCLC);	http://dtp.nci.nih.gov/mtargets/download.html
Lung	CL	Lung4	EKVX	Non-Small Cell Lung Cancer (NSCLC);	http://dtp.nci.nih.gov/mtargets/download.html
Lung	CL	Lung3	A549/ATCC	Non-Small Cell Lung Cancer (NSCLC);	http://dtp.nci.nih.gov/mtargets/download.html
Melanoma	CL	Melanoma1	LOX IMVI		http://dtp.nci.nih.gov/mtargets/download.html
Melanoma	CL	Melanoma6	M14		http://dtp.nci.nih.gov/mtargets/download.html
Melanoma	CL	Melanoma2	MALME-3M		http://dtp.nci.nih.gov/mtargets/download.html
Melanoma	CL	Melanoma3	SK-MEL-2		http://dtp.nci.nih.gov/mtargets/download.html
Melanoma	CL	Melanoma5	SK-MEL-28		http://dtp.nci.nih.gov/mtargets/download.html
Melanoma	CL	Melanoma4	SK-MEL-5		http://dtp.nci.nih.gov/mtargets/download.html
Melanoma	CL	Melanoma8	UACC-257		http://dtp.nci.nih.gov/mtargets/download.html
Melanoma	CL	Melanoma7	UACC-62		http://dtp.nci.nih.gov/mtargets/download.html
Ovary	CL	Ovary5	IGROV1		http://dtp.nci.nih.gov/mtargets/download.html
Ovary	CL	Ovary1	OVCAR-3		http://dtp.nci.nih.gov/mtargets/download.html
Ovary	CL	Ovary2	OVCAR-4		http://dtp.nci.nih.gov/mtargets/download.html
Ovary	CL	Ovary3	OVCAR-5		http://dtp.nci.nih.gov/mtargets/download.html
Ovary	CL	Ovary4	OVCAR-8		http://dtp.nci.nih.gov/mtargets/download.html
Ovary	CL	Ovary6	SK-OV-3		http://dtp.nci.nih.gov/mtargets/download.html
Colon	Normal	PatientA_H95A		Snap-frozen biopsy from healthy patient undergoing colonoscopy for routine cancer screening;	Mah_et_al_2004
Colon	Normal	PatientB_H95A		Snap-frozen biopsy from healthy patient undergoing colonoscopy for routine cancer screening;	Mah_et_al_2004
Colon	Normal	PatientC_H95A		Snap-frozen biopsy from healthy patient undergoing colonoscopy for routine cancer screening;	Mah_et_al_2004
Colon	Normal	PatientD_H95A		Snap-frozen biopsy from healthy patient undergoing colonoscopy for routine cancer screening;	Mah_et_al_2004
Colon	Normal	PatientE_H95A		Snap-frozen biopsy from healthy patient undergoing colonoscopy for routine cancer screening;	Mah_et_al_2004
Brain	Tumor	CL2001041022AA	Classic Glioblastoma	Snap-frozen tumor biopsies; % tumor > 90	Nutt_el_at_2003
Brain	Tumor	CL2001041704AA	Classic Glioblastoma	Snap-frozen tumor biopsies; % tumor > 90	Nutt_el_at_2003
Brain	Tumor	CL2001041125AA	Classic Glioblastoma	Snap-frozen tumor biopsies; % tumor > 90	Nutt_el_at_2003
Brain	Tumor	CL2001041127AA	Classic Glioblastoma	Snap-frozen tumor biopsies; % tumor > 90	Nutt_el_at_2003
Brain	Tumor	CL2001041003AA	Classic Glioblastoma	Snap-frozen tumor biopsies; % tumor > 90	Nutt_el_at_2003
Brain	Tumor	CL2001041002AA	Classic Glioblastoma	Snap-frozen tumor biopsies; % tumor > 90	Nutt_el_at_2003
Brain	Tumor	CL2001041702AA	Classic Glioblastoma	Snap-frozen tumor biopsies; % tumor > 90	Nutt_el_at_2003
Brain	Tumor	CL2001041112AA	Classic Glioblastoma	Snap-frozen tumor biopsies; % tumor > 90	Nutt_el_at_2003
Brain	Tumor	CL2001041114AA	Classic Glioblastoma	Snap-frozen tumor biopsies; % tumor > 90	Nutt_el_at_2003
Brain	Tumor	CL2001041117AA	Classic Glioblastoma	Snap-frozen tumor biopsies; % tumor > 90	Nutt_el_at_2003
Brain	Tumor	CL2001041118AA	Classic Glioblastoma	Snap-frozen tumor biopsies; % tumor > 90	Nutt_el_at_2003
Brain	Tumor	CL2001041120AA	Classic Glioblastoma	Snap-frozen tumor biopsies; % tumor > 90	Nutt_el_at_2003
Brain	Tumor	CL2001041124AA	Classic Glioblastoma	Snap-frozen tumor biopsies; % tumor > 90	Nutt_el_at_2003
Brain	Tumor	CL2001041045AA	Classic Glioblastoma	Snap-frozen tumor biopsies; % tumor > 90	Nutt_el_at_2003
Brain	Tumor	CL2001041026AA	Classic Anaplastic Oligodendroglioma	Snap-frozen tumor biopsies; % tumor > 90	Nutt_el_at_2003
Brain	Tumor	CL2001041036AA	Classic Anaplastic Oligodendroglioma	Snap-frozen tumor biopsies; % tumor > 90	Nutt_el_at_2003
Brain	Tumor	CL2001051551AA	Classic Anaplastic Oligodendroglioma	Snap-frozen tumor biopsies; % tumor > 90	Nutt_el_at_2003
Brain	Tumor	CL2001041039AA	Classic Anaplastic Oligodendroglioma	Snap-frozen tumor biopsies; % tumor > 90	Nutt_el_at_2003
Brain	Tumor	CL2001041108AA	Classic Anaplastic Oligodendroglioma	Snap-frozen tumor biopsies; % tumor > 90	Nutt_el_at_2003
Brain	Tumor	CL2001041701AA	Classic Anaplastic Oligodendroglioma	Snap-frozen tumor biopsies; % tumor > 90	Nutt_el_at_2003
Brain	Tumor	CL2001041113AA	Classic Anaplastic Oligodendroglioma	Snap-frozen tumor biopsies; % tumor > 90	Nutt_el_at_2003
Melanoma	Tumor	M1s	Metastasis	Snap-frozen samples; Tumor specimens were selected for analysis according to validation of histologic diagnosis	Segal_et_al_2003
Melanoma	Tumor	M2s	Metastasis	Snap-frozen samples; Tumor specimens were selected for analysis according to validation of histologic diagnosis	Segal_et_al_2003
Melanoma	Tumor	M3s	Metastasis	Snap-frozen samples; Tumor specimens were selected for analysis according to validation of histologic diagnosis	Segal_et_al_2003
Melanoma	Tumor	M4s	Metastasis	Snap-frozen samples; Tumor specimens were selected for analysis according to validation of histologic diagnosis	Segal_et_al_2003
Melanoma	Tumor	M5s	Metastasis	Snap-frozen samples; Tumor specimens were selected for analysis according to validation of histologic diagnosis	Segal_et_al_2003
Melanoma	Tumor	M6s	Metastasis	Snap-frozen samples; Tumor specimens were selected for analysis according to validation of histologic diagnosis	Segal_et_al_2003
Melanoma	Tumor	M7s	Metastasis	Snap-frozen samples; Tumor specimens were selected for analysis according to validation of histologic diagnosis	Segal_et_al_2003
Melanoma	Tumor	M8s	Metastasis	Snap-frozen samples; Tumor specimens were selected for analysis according to validation of histologic diagnosis	Segal_et_al_2003
Melanoma	Tumor	M9s	Metastasis	Snap-frozen samples; Tumor specimens were selected for analysis according to validation of histologic diagnosis	Segal_et_al_2003
Brain	Normal	AG25Hu95A,AG40Hu95A	Brain	Clontech (Palo Alto, CA);	Shmueli_et_al_2003
Kidney	Normal	AG14Hu95A,AG56Hu95A	Kidney	Clontech (Palo Alto, CA);	Shmueli_et_al_2003
Breast	Tumor	AFSGK01022205-B14T		Origin: rightbreast; Cancer stage: T3; Lymphnode: negative; Markers: PRunknown;ERunknown; % tumor: 80	Su_et_al_2001
Breast	Tumor	AFSGK01022206-B16T		Origin: leftbreast; Cancer stage: T1; Lymphnode: negative; Markers: PRpositive;ERpositive; % tumor: 75	Su_et_al_2001
Breast	Tumor	AFSGK01022207-B17T		Origin: leftbreast; Cancer stage: T4; Lymphnode: nd; Markers: PRunknown;ERunknown; % tumor: 85	Su_et_al_2001
Breast	Tumor	AFSGK01022802-B20T		Origin: rightbreast; Cancer stage: T2; Lymphnode: positive; Markers: PRpositive;ERpositive; % tumor: 80	Su_et_al_2001
Breast	Tumor	AFSGK01022804-B6T		Origin: rightbreast; Cancer stage: T2; Lymphnode: nd; Markers: PRunknown;ERunknown; % tumor:	Su_et_al_2001
Breast	Tumor	AFSGK01022805-B15T		Origin: leftbreast; Cancer stage: T1; Lymphnode: negative; Markers: PRpositive;ERpositive; % tumor: 85	Su_et_al_2001
Breast	Tumor	AFSGK01030201-B21T		Origin: leftbreast; Cancer stage: T1; Lymphnode: negative; Markers: PRnegative;ERnegative; % tumor:	Su_et_al_2001
Breast	Tumor	AFSGK01030202-B29T		Origin: leftbreast; Cancer stage: T2; Lymphnode: negative; Markers: PRpositive;ERpositive; % tumor:	Su_et_al_2001
Breast	Tumor	AFSGK01030203-B31T		Origin: leftbreast; Cancer stage: T1; Lymphnode: negative; Markers: PRnegative;ERnegative; % tumor:	Su_et_al_2001
Breast	Tumor	AFSGK01030204-B32T		Origin: rightbreast; Cancer stage: T3; Lymphnode: positive; Markers: PRpositive;ERpositive; % tumor:	Su_et_al_2001
Breast	Tumor	AFSGK01030801-B24T		Origin: leftbreast; Cancer stage: T2; Lymphnode: positive; Markers: PRpositive;ERpositive; % tumor: 80	Su_et_al_2001
Breast	Tumor	AFSGK01030802-B46T		Origin: rightbreast; Cancer stage: T3; Lymphnode: positive; Markers: PRnegative;ERnegative; % tumor: 70	Su_et_al_2001
Breast	Tumor	AFSGK01030803-B30T		Origin: rightbreast; Cancer stage: T2; Lymphnode: negative; Markers: PRnegative;ERnegative; % tumor:	Su_et_al_2001
Breast	Tumor	AFSGK01030901-B34T		Origin: rightbreast; Cancer stage: T2; Lymphnode: positive; Markers: PRunknown;ERunknown; % tumor: 80	Su_et_al_2001
Breast	Tumor	AFSGK01030902-B36T		Origin: leftbreast; Cancer stage: T3; Lymphnode: positive; Markers: PRunknown;ERunknown; % tumor: 85	Su_et_al_2001
Breast	Tumor	AFSGK01031401-B37T		Origin: leftbreast; Cancer stage: T2; Lymphnode: negative; Markers: PRnegative;ERnegative; % tumor: 90	Su_et_al_2001
Breast	Tumor	AFSGK01031402-B38T		Origin: leftbreast; Cancer stage: T2; Lymphnode: positive; Markers: PRpositive;ERpositive; % tumor: 80	Su_et_al_2001
Breast	Tumor	AFSGK01031403-B39T		Origin: leftbreast; Cancer stage: T1; Lymphnode: negative; Markers: PRunknown;ERunknown; % tumor: 85	Su_et_al_2001
Breast	Tumor	AFSGK01031404-B41T		Origin: rightbreast; Cancer stage: T3; Lymphnode: negative; Markers: PRnegative;ERnegative; % tumor: 85	Su_et_al_2001
Colon	Normal	AFLMS01020205-CO52N	normal(mucosa)		Su_et_al_2001
Colon	Normal	AFLMS01020206-CO62N	normal(muscularis)		Su_et_al_2001
Colon	Normal	AFLMS01020804-CO36N	normal(mucosa)		Su_et_al_2001
Colon	Normal	AFLMS01032107-CO41N	normal(mucosa)		Su_et_al_2001
Colon	Tumor	AFLMS01020103-CO7T		Origin: rightcolon; % tumor: 70	Su_et_al_2001
Colon	Tumor	AFLMS01020104-CO8T		Origin: sigmiodcolon; % tumor: 90	Su_et_al_2001
Colon	Tumor	AFLMS01020105-CO15T		Origin: cecum; % tumor: 50	Su_et_al_2001
Colon	Tumor	AFLMS01020201-CO27T		Origin: rightcolon; % tumor: 75	Su_et_al_2001
Colon	Tumor	AFLMS01020202-CO30T		Origin: sigmiodcolon; % tumor: 75	Su_et_al_2001
Colon	Tumor	AFLMS01020203-CO32T		Origin: cecum; % tumor: 85	Su_et_al_2001
Colon	Tumor	AFLMS01020204-CO40T		Origin: rightcolon; % tumor: 70	Su_et_al_2001
Colon	Tumor	AFLMS01020801-CO9T		Origin: rectum; % tumor: 60	Su_et_al_2001
Colon	Tumor	AFLMS01020802-CO20T		Origin: rightcolon; % tumor: 70	Su_et_al_2001
Colon	Tumor	AFLMS01020803-CO24T		Origin: sigmiodcolon; % tumor: 80	Su_et_al_2001
Colon	Tumor	AFLMS01021315-CO42T		Origin: sigmiodcolon; % tumor: 75	Su_et_al_2001
Colon	Tumor	AFLMS01032103-CO14T		Origin: rightcolon; % tumor: 70	Su_et_al_2001
Colon	Tumor	AFLMS01032104-CO21T		Origin: livermetastasis; % tumor: 90	Su_et_al_2001
Colon	Tumor	AFLMS01032105-CO23T		Origin: livermetastasis; % tumor: 90	Su_et_al_2001
Colon	Tumor	AFLMS01032908-CO5T		Origin: non-rectal; % tumor: 80	Su_et_al_2001
Colon	Tumor	AFLMS01032910-CO44T		Origin: transversecolon; % tumor: 90	Su_et_al_2001
Colon	Tumor	AFLMS01033001-CO49T		Origin: sigmiodcolon; % tumor: 85	Su_et_al_2001
Colon	Tumor	AFLMS01033002-CO51T		Origin: sigmiodcolon; % tumor: 85	Su_et_al_2001
Colon	Tumor	AFLMS01033003-CO56T		Origin: rightcolon; % tumor: 85	Su_et_al_2001
Colon	Tumor	AFLMS01033004-CO61T		Origin: non-rectal; % tumor: 80	Su_et_al_2001
Colon	Tumor	AFLMS01040403-CO43T		Origin: sigmiodcolon; % tumor: 80	Su_et_al_2001
Kidney	Normal	AFLMS01020605-K14N			Su_et_al_2001
Kidney	Normal	AFLMS01021313-K25N			Su_et_al_2001
Kidney	Normal	AFLMS01021314-K28N			Su_et_al_2001
Kidney	Tumor	AFLMS01020601-K1	cancer(clearcell)	Origin: left; Cancer stage: T1; % tumor: 90	Su_et_al_2001
Kidney	Tumor	AFLMS01020602-K2	cancer(clearcell)	Origin: left; Cancer stage: T1; % tumor: 80	Su_et_al_2001
Kidney	Tumor	AFLMS01020603-K3	cancer(clearcell)	Origin: right; Cancer stage: T2; % tumor: 85	Su_et_al_2001
Kidney	Tumor	AFLMS01020604-K4	cancer(clearcell)	Origin: right; Cancer stage: T2; % tumor: 80	Su_et_al_2001
Kidney	Tumor	AFLMS01020606-K16	cancer(clearcell)	Origin: right; Cancer stage: T1; % tumor: 90	Su_et_al_2001
Kidney	Tumor	AFLMS01020607-K17	cancer(clearcell)	Origin: left; Cancer stage: T4M1; % tumor: 85	Su_et_al_2001
Kidney	Tumor	AFLMS01020710-K19	cancer(clearcell)	Origin: left; Cancer stage: T1N1; % tumor: 80	Su_et_al_2001
Kidney	Tumor	AFLMS01020711-K20	cancer(clearcell)	Origin: right; Cancer stage: T1; % tumor: 85	Su_et_al_2001
Kidney	Tumor	AFLMS01020712-K22	cancer(clearcell)	Origin: right; Cancer stage: T3A; % tumor: 85	Su_et_al_2001
Kidney	Tumor	AFLMS01020805-K18	cancer(clearcell)	Origin: right; Cancer stage: T1; % tumor: 90	Su_et_al_2001
Kidney	Tumor	AFLMS01021311-K21	cancer(papillary)	Origin: left; Cancer stage: T3A; % tumor: 90	Su_et_al_2001
Lung	Normal	AFLMS01022706-LU50N			Su_et_al_2001
Lung	Normal	AFLMS01022707-LU52N			Su_et_al_2001
Lung	Normal	AFLMS01022808-LU55N			Su_et_al_2001
Lung	Normal	AFLMS01022809-LU3N			Su_et_al_2001
Ovary	Normal	AFLMS00102618-OVR102			Su_et_al_2001
Ovary	Normal	AFLMS00102622-HUOVR	normal(commercial)		Su_et_al_2001
Ovary	Normal	AFLMS01030505-OVR278E	normal(epithelialenriched)		Su_et_al_2001
Ovary	Normal	AFLMS01030715-OVR278S	normal(stromalenriched)		Su_et_al_2001
Ovary	Tumor	AFLMS01030501-OVR16	cancer(serouspapillary)		Su_et_al_2001
Ovary	Tumor	AFLMS01030502-OVR19	cancer(serouspapillary)		Su_et_al_2001
Ovary	Tumor	AFLMS01030503-OVR27	cancer(serouspapillary)		Su_et_al_2001
Ovary	Tumor	AFLMS01030504-OVR28	cancer(serouspapillary)		Su_et_al_2001
Ovary	Tumor	AFLMS01030602-OVR2	cancer(serouspapillary)		Su_et_al_2001
Ovary	Tumor	AFLMS01030603-OVR5	cancer(serouspapillary)		Su_et_al_2001
Ovary	Tumor	AFLMS01030604-OVR8	cancer(serouspapillary)		Su_et_al_2001
Ovary	Tumor	AFLMS01030605-OVR11	cancer(serouspapillary)		Su_et_al_2001
Ovary	Tumor	AFLMS01030606-OVR12	cancer(serouspapillary)		Su_et_al_2001
Ovary	Tumor	AFLMS01030607-OVR13	cancer(serouspapillary)		Su_et_al_2001
Ovary	Tumor	AFLMS01030608-OVR22	cancer(serouspapillary)		Su_et_al_2001
Ovary	Tumor	AFLMS01030609-OVR26	cancer(serouspapillary)		Su_et_al_2001
Ovary	Tumor	AFLMS01030714-OVR10	cancer(serouspapillary)		Su_et_al_2001
Ovary	Tumor	AFLMS01031301-OVR1	cancer(serouspapillary)		Su_et_al_2001
Ovary	Normal	GSM2870,GSM2867,GSM2851	Ovary pool	CHTN, see PMID 11158614;	Su_et_al_2002
Ovary	Normal	GSM2868	Ovary, epithelium-enriched	CHTN, see PMID 11158614;	Su_et_al_2002
Ovary	Normal	GSM2869	Ovary, stroma-enriched	CHTN, see PMID 11158614;	Su_et_al_2002
Brain	Normal	GSM2884,GSM2874	Brain, amygdala	Clontech, http://www.clontech.com/archive/OCT01UPD/pdf/PremiumRNA.pdf;	Su_et_al_2002
Brain	Normal	GSM2886,GSM2885	Brain, caudate nucleus	Clontech, http://www.clontech.com/archive/OCT01UPD/pdf/PremiumRNA.pdf;	Su_et_al_2002
Brain	Normal	GSM2850, GSM2849	Brain, cerebellum	Clontech, http://www.clontech.com/archive/OCT01UPD/pdf/PremiumRNA.pdf;	Su_et_al_2002
Brain	Normal	GSM2896, GSM2887	Brain, corpus callosum	Clontech, http://www.clontech.com/archive/OCT01UPD/pdf/PremiumRNA.pdf;	Su_et_al_2002
Brain	Normal	GSM2897, GSM2881	Brain, thalamus	Clontech, http://www.clontech.com/archive/OCT01UPD/pdf/PremiumRNA.pdf;	Su_et_al_2002
Brain	Normal	GSM2828	Whole brain	Clontech, http://www.clontech.com/archive/OCT01UPD/pdf/PremiumRNA.pdf;	Su_et_al_2002
Kidney	Normal	GSM2871, GSM2842, GSM2830	Kidney	Clontech, http://www.clontech.com/archive/OCT01UPD/pdf/PremiumRNA.pdf;	Su_et_al_2002
Brain	Normal	GSM2820	Brain, cerebral cortex	Mt. Sinai, see PMID 11296301;	Su_et_al_2002
Brain	Normal	GSM2837	Whole brain	Research Genetics, http://www.resgen.com/products/DLmRNA.php3;	Su_et_al_2002
