# Supplementary material for: Comparative Membranome Expression Analysis in Primary Tumors and Derived Cell Lines
Source: PLoS One. 2010 Jul 23;5(7):e11742. doi: 10.1371/journal.pone.0011742 (PMC2909215; doi:10.1371/journal.pone.0011742)
Supplement: Table S3 — Results of differential expression analysis (SAM, FDR<0.01). The file contains the complete list of 2,247 Affymetrix probes mapping to 1,701 Membranome genes represented on the HG-U95Av2 array. For each probe the table shows (from left to right): Affymetrix ID; Entrez GeneID; whether the probe is differentially expressed (SAM, FDR<0.01) in tumor-to-cell line, tumor-to-normal and cell line-to-normal comparisons; whether the probe is consistently differentially expressed in tumor-to-normal and tumor-to cell line comparisons. CL: cell line, T: primary tumor, N: normal sample. (1.62 MB XLS) [file pone.0011742.s003.xls]

## Sheet: SAM FDR < 0.01
Affymetrix probeset	EntrezGeneID	Is mAb target (by Manuel)	ToBeDiscussed	Check	Lenburg T/N kidney (log2)	Lenburg Kept in final list	Jones T/N kidney	Notes	Gene Model	Description	Gene Symbol	Brain_T>CL	Leukemia_T>CL	Lung_T>CL	Melanoma_T>CL	Breast_T>CL	Colon_T>CL	Ovary_T>CL	Kidney_T>CL	Brain_CL>T	Leukemia_CL>T	Lung_CL>T	Melanoma_CL>T	Breast_CL>T	Colon_CL>T	Ovary_CL>T	Kidney_CL>T	Brain_T>N	Lung_T>N	Colon_T>N	Ovary_T>N	Kidney_T>N	Brain_N>T	Lung_N>T	Colon_N>T	Ovary_N>T	Kidney_N>T	Brain_N>CL	Lung_N>CL	Colon_N>CL	Ovary_N>CL	Kidney_N>CL	Brain_CL>N	Lung_CL>N	Colon_CL>N	Ovary_CL>N	Kidney_CL>N	Sum T>CL	Sum CL>T
1648_at	9180							MP	HSG00237353	oncostatin M receptor	OSMR																		1			1											1	1				0	0
1003_s_at	643				1.67224	FALSE		MP	HSG00271809	Burkitt lymphoma receptor 1, GTP binding protein (chemokine (C-X-C motif) receptor 5)	BLR1						1		1														1															2	0
1004_at	643				1.67224	FALSE		MP	HSG00271809	Burkitt lymphoma receptor 1, GTP binding protein (chemokine (C-X-C motif) receptor 5)	BLR1			1																										1								1	0
1007_s_at	780							MP	HSG00243479	discoidin domain receptor family, member 1	DDR1	1		1				1	1									1	1		1																	4	0
1016_s_at	3598				-1.73348	TRUE		MP	HSG00254904	interleukin 13 receptor, alpha 2	IL13RA2					1																											1					1	0
1032_at	3579							MP	HSG00213122	interleukin 8 receptor, beta	IL8RB			1		1	1		1																				1			1						4	0
1033_g_at	3579							MP	HSG00213122	interleukin 8 receptor, beta	IL8RB															1	1										1									1		0	2
166_at	8111							MP	HSG00288734	G protein-coupled receptor 68	GPR68														1	1			1								1					1		1		1		0	2
1041_at	1946						-2.46	MP_GPI	HSG00236977	ephrin-A5	EFNA5														1	1	1	1									1						1			1		0	3
1050_at	2315						2.68	MP	HSG00262834	melan-A	MLANA																1								1		1											0	1
1051_g_at	2315						2.68	MP	HSG00262834	melan-A	MLANA																1										1											0	1
180_at	79143							MP	HSG00307077	leukocyte receptor cluster (LRC) member 4	LENG4									1		1		1	1	1	1		1														1	1		1	1	0	6
1811_at	5794							MP	HSG00305884	protein tyrosine phosphatase, receptor type, H	PTPRH															1	1		1						1	1	1							1				0	2
1930_at	8714						4.03	MP	HSG00301631	ATP-binding cassette, sub-family C (CFTR/MRP), member 3	ABCC3															1	1	1	1			1											1	1		1	1	0	2
1062_g_at	3587						3.63	MP	HSG00271140	interleukin 10 receptor, alpha	IL10RA	1		1		1	1	1	1												1	1			1			1	1	1								6	0
1066_at	3594							MP	HSG00307904	interleukin 12 receptor, beta 1	IL12RB1					1														1	1															1		1	0
1065_at	2322							MP	HSG00284697	fms-related tyrosine kinase 3	FLT3		1			1	1		1																			1										4	0
33642_s_at	6535						4.09	MP	HSG00253751	solute carrier family 6 (neurotransmitter transporter, creatine), member 8	SLC6A8								1										1		1	1												1		1		1	0
34230_r_at	7355							MP	HSG00254890	solute carrier family 35 (UDP-galactose transporter), member A2	SLC35A2									1							1		1		1												1	1		1		0	2
1068_g_at	2323							MP	HSG00307360	fms-related tyrosine kinase 3 ligand	FLT3LG									1						1	1								1								1			1		0	3
1083_s_at	4582	y		0				MP	HSG00204440	mucin 1, transmembrane	MUC1			1				1										1			1						1		1			1	1					2	0
34771_at	8612							MP	HSG00306686	phosphatidic acid phosphatase type 2C	PPAP2C																1		1		1		1											1		1	1	0	1
1932_at	10057							MP	HSG00225239	ATP-binding cassette, sub-family C (CFTR/MRP), member 5	ABCC5													1	1	1	1		1								1	1						1		1		0	4
1096_g_at	930	y		0				MP	HSG00296047	CD19 antigen	CD19		1	1											1		1	1	1						1		1									1		2	2
1097_s_at	1236							MP	HSG00298170	chemokine (C-C motif) receptor 7	CCR7	1		1		1	1		1																				1	1		1						5	0
110_at	1464				2.25964	TRUE	4.09	MP	HSG00289761	chondroitin sulfate proteoglycan 4 (melanoma-associated)	CSPG4			1					1									1				1							1									2	0
1108_s_at	2041							MP	HSG00249018	EPH receptor A1	EPHA1			1		1		1												1	1											1						3	0
1111_at	4684	y	y	0				MP_GPI	HSG00271799	neural cell adhesion molecule 1	NCAM1																																					0	0
1112_g_at	4684	y	y	0				MP_GPI	HSG00271799	neural cell adhesion molecule 1	NCAM1	1				1	1		1																			1			1							4	0
1116_at	930	y		0				MP	HSG00296047	CD19 antigen	CD19		1	1														1											1			1						2	0
1118_at	5734							MP	HSG00237604	prostaglandin E receptor 4 (subtype EP4)	PTGER4			1										1	1	1	1	1									1						1			1		1	4
1123_at	2692							MP	HSG00251064	growth hormone releasing hormone receptor	GHRHR															1	1	1															1			1		0	2
1125_s_at	960	y		3.34			3.34	MP	HSG00271689	CD44 antigen (homing function and Indian blood group system)	CD44		1	1												1	1	1		1									1				1			1	1	2	2
1126_s_at	960	y		3.34			3.34	MP	HSG00271689	CD44 antigen (homing function and Indian blood group system)	CD44		1							1							1	1															1				1	1	2
1128_s_at	1230							MP	HSG00221225	chemokine (C-C motif) receptor 1	CCR1			1																									1			1						1	0
1137_at	6575							MP	HSG00259376	solute carrier family 20 (phosphate transporter), member 2	SLC20A2																								1			1								1		0	0
1138_at	6574							MP	HSG00212553	solute carrier family 20 (phosphate transporter), member 1	SLC20A1									1		1					1								1								1	1			1	0	3
1140_at	3682							MP	HSG00301986	integrin, alpha E (antigen CD103, human mucosal lymphocyte antigen 1; alpha polypeptide)	ITGAE									1		1		1		1	1																	1		1	1	0	5
1141_at	4161							MP	HSG00304195	melanocortin 5 receptor	MC5R																																					0	0
1157_s_at	3454							MP	HSG00315710	interferon (alpha, beta and omega) receptor 1	IFNAR1																1				1	1												1			1	0	1
1167_s_at	4324							MP	HSG00294536	matrix metalloproteinase 15 (membrane-inserted)	MMP15			1														1											1									1	0
1169_at	56099							MP	HSG00238246	protocadherin gamma subfamily B, 7	PCDHGB7	1				1	1		1																		1	1				1						4	0
2088_s_at	2048							MP	HSG00204658	EPH receptor B2	EPHB2																1		1	1													1	1			1	0	1
1190_at	5800							MP	HSG00276988	protein tyrosine phosphatase, receptor type, O	PTPRO	1																1									1					1						1	0
31832_at	23306							MP	HSG00278921	KIAA0286 protein	KIAA0286											1		1	1		1	1	1			1											1	1	1	1	1	0	4
31886_at	4907							MP_GPI	HSG00243558	5'-nucleotidase, ecto (CD73)	NT5E																1		1							1							1	1			1	0	1
1210_s_at	8718							MP	HSG00205643	tumor necrosis factor receptor superfamily, member 25	TNFRSF25																						1															0	0
1226_at	6868							MP	HSG00212475	a disintegrin and metalloproteinase domain 17 (tumor necrosis factor, alpha, converting enzyme)	ADAM17							1				1									1	1												1				1	1
1227_g_at	6868							MP	HSG00212475	a disintegrin and metalloproteinase domain 17 (tumor necrosis factor, alpha, converting enzyme)	ADAM17											1						1			1												1	1			1	0	1
1228_s_at	4253							MP	HSG00287453	CTAGE family, member 5	CTAGE5								1														1				1					1						1	0
1233_s_at	558				1.8155	TRUE	2.58	MP	HSG00305655	AXL receptor tyrosine kinase	AXL															1	1																				1	0	2
1234_at	2042				1.64802	FALSE		MP	HSG00225233	EPH receptor A3	EPHA3					1	1		1																													3	0
1246_at	5802							MP	HSG00305573	protein tyrosine phosphatase, receptor type, S	PTPRS						1	1				1												1				1										2	1
1247_g_at	5802							MP	HSG00305573	protein tyrosine phosphatase, receptor type, S	PTPRS											1					1																1	1				0	2
1252_at	7905							MP	HSG00237910	chromosome 5 open reading frame 18	C5orf18								1															1				1				1						1	0
1256_at	5789							MP	HSG00260686	protein tyrosine phosphatase, receptor type, D	PTPRD	1					1																			1	1	1										2	0
1585_at	2065							MP	HSG00276999	v-erb-b2 erythroblastic leukemia viral oncogene homolog 3 (avian)	ERBB3			1					1										1		1	1						1	1							1		2	0
32186_at	8140							MP	HSG00294508	solute carrier family 7 (cationic amino acid transporter, y+ system), member 5	SLC7A5									1	1	1		1	1	1	1		1	1													1	1	1	1	1	0	7
1296_at	1013							MP	HSG00295120	cadherin 15, M-cadherin (myotubule)	CDH15																					1														1		0	0
1317_at	4486							MP	HSG00225840	macrophage stimulating 1 receptor (c-met-related tyrosine kinase)	MST1R			1												1											1					1				1		1	1
32423_at	363				-2.08264	TRUE		MP	HSG00276982	aquaporin 6, kidney specific	AQP6														1	1	1	1	1								1						1	1		1		0	3
1321_s_at	2012							MP	HSG00278352	epithelial membrane protein 1	EMP1					1	1		1																					1								3	0
1331_s_at	8718							MP	HSG00205643	tumor necrosis factor receptor superfamily, member 25	TNFRSF25			1													1										1											1	1
1333_f_at	613							MP	HSG00314095	breakpoint cluster region	BCR	1	1												1		1										1	1							1	1		2	2
35326_at	10897							MP	HSG00274687	Yip1 interacting factor homolog (S. cerevisiae)	YIF1										1					1	1	1	1		1												1	1		1		0	3
1339_s_at	613							MP	HSG00314095	breakpoint cluster region	BCR	1	1	1														1											1									3	0
1351_at	2050							MP	HSG00248541	EPH receptor B4	EPHB4																	1		1													1					0	0
33428_s_at	8455							MP	HSG00311485	attractin (MP and EC)	ATRN											1			1	1	1	1	1						1		1						1	1		1		0	4
33468_at	1829							MP	HSG00303784	desmoglein 2	DSG2									1									1		1												1	1				0	1
1354_at	4915						-2.88	MP	HSG00261063	neurotrophic tyrosine kinase, receptor, type 2	NTRK2																																					0	0
33579_i_at	8484							MP	HSG00314654	galanin receptor 3	GALR3									1									1														1	1		1		0	1
1358_s_at	2537							MP	HSG00207932	interferon, alpha-inducible protein (clone IFI-6-16)	G1P3																												1									0	0
136_at	2853							MP	HSG00243918	G protein-coupled receptor 31	GPR31													1	1	1	1																1	1		1		0	4
35905_s_at	54890							MP	HSG00302737	hypothetical protein FLJ20308	FLJ20308										1	1					1	1	1		1													1		1		0	3
1364_at	5803							MP	HSG00247972	protein tyrosine phosphatase, receptor-type, Z polypeptide 1	PTPRZ1	1																							1			1										1	0
1365_at	3560							MP	HSG00314112	interleukin 2 receptor, beta	IL2RB			1		1	1	1	1													1							1	1		1						5	0
34016_s_at	4363						2.79	MP	HSG00294368	ATP-binding cassette, sub-family C (CFTR/MRP), member 1	ABCC1																		1														1	1				0	0
34017_s_at	4363						2.79	MP	HSG00294368	ATP-binding cassette, sub-family C (CFTR/MRP), member 1	ABCC1									1					1	1	1		1														1	1	1	1	1	0	4
1379_at	1969	y		0				MP	HSG00205880	EPH receptor A2	EPHA2									1		1					1	1		1		1											1	1		1	1	0	3
34171_at	56926							MP	HSG00305949	nicalin homolog (zebrafish)	NCLN															1			1	1		1											1	1		1	1	0	1
1425_at	56125							MP	HSG00237635	protocadherin beta 11	PCDHB11																																					0	0
1432_s_at	4058							MP	HSG00290597	leukocyte tyrosine kinase	LTK			1																									1									1	0
1438_at	2049							MP	HSG00225924	EPH receptor B3	EPHB3			1													1	1	1								1						1					1	1
36088_at	8624							MP	HSG00315852	Down syndrome critical region gene 2	DSCR2									1	1	1		1			1		1		1												1	1		1		0	5
36324_at	136							MP	HSG00298708	adenosine A2b receptor	ADORA2B									1		1		1		1	1		1		1												1	1		1	1	0	5
34746_at	124222							MP	HSG00295455	progestin and adipoQ receptor family member IV	PAQR4																1		1				1					1						1	1			0	1
1483_at	1002				3.2008	TRUE	2.81	MP	HSG00311644	cadherin 4, type 1, R-cadherin (retinal)	CDH4						1											1																				1	0
1484_at	1006							MP	HSG00295073	cadherin 8, type 2	CDH8																						1					1										0	0
1485_at	2045							MP	HSG00243031	EPH receptor A7	EPHA7															1												1										0	1
1488_at	5796						2.71	MP	HSG00242663	protein tyrosine phosphatase, receptor type, K	PTPRK																					1																0	0
1496_at	5786							MP	HSG00311538	protein tyrosine phosphatase, receptor type, A	PTPRA	1							1																			1										2	0
1497_at	4055							MP	HSG00282411	lymphotoxin beta receptor (TNFR superfamily, member 3)	LTBR																					1															1	0	0
1506_at	3561							MP	HSG00254891	interleukin 2 receptor, gamma (severe combined immunodeficiency)	IL2RG		1	1		1	1		1													1							1	1								5	0
37184_at	6804							MP	HSG00250509	syntaxin 1A (brain)	STX1A																1		1		1													1		1	1	0	1
1508_at	3680							MP	HSG00226517	integrin, alpha 9	ITGA9			1		1	1		1														1					1	1			1						4	0
1509_at	4325							MP	HSG00257748	matrix metalloproteinase 16 (membrane-inserted)	MMP16																											1										0	0
1510_g_at	4325							MP	HSG00257748	matrix metalloproteinase 16 (membrane-inserted)	MMP16					1												1																				1	0
34876_at	1362							MP	HSG00301373	carboxypeptidase D	CPD									1									1														1	1		1		0	1
34927_at	910							MP	HSG00206439	CD1B antigen, b polypeptide	CD1B				1														1								1							1				1	0
1534_at	3595							MP	HSG00205300	interleukin 12 receptor, beta 2	IL12RB2						1		1																													2	0
1537_at	1956	y	y	7.05473	2.27473	FALSE	4.78	MP	HSG00251074	epidermal growth factor receptor (erythroblastic leukemia viral (v-erb-b) oncogene homolog, avian)	EGFR								1							1		1				1				1							1				1	1	1
1542_at	1950				-4.34988	TRUE	-6.61	MP	HSG00227352	epidermal growth factor (beta-urogastrone)	EGF					1	1		1											1							1					1						3	0
1545_g_at	2321						19.14	MP	HSG00284543	fms-related tyrosine kinase 1 (vascular endothelial growth factor/vascular permeability factor receptor)	FLT1			1					1													1							1									2	0
156_s_at	2842							MP	HSG00277530	G protein-coupled receptor 19	GPR19																1											1										0	1
1563_s_at	7132							MP	HSG00282331	tumor necrosis factor receptor superfamily, member 1A	TNFRSF1A																	1				1			1								1				1	0	0
1566_at	4684	y	y	0				MP_GPI	HSG00271799	neural cell adhesion molecule 1	NCAM1	1				1	1	1	1											1								1			1							5	0
1567_at	2321						19.14	MP	HSG00284543	fms-related tyrosine kinase 1 (vascular endothelial growth factor/vascular permeability factor receptor)	FLT1					1																					1					1						1	0
1568_s_at	3455						7.31	MP	HSG00315836	interferon (alpha, beta and omega) receptor 2	IFNAR2																					1											1				1	0	0
1569_r_at	3588							MP	HSG00315808	interleukin 10 receptor, beta	IL10RB					1	1	1	1											1			1								1							4	0
1572_s_at	3643							MP	HSG00305680	insulin receptor	INSR								1																							1						1	0
1582_at	1048	y		0				MP_GPI	HSG00306602	carcinoembryonic antigen-related cell adhesion molecule 5	CEACAM5			1		1	1		1										1											1								4	0
35256_at	8884							MP_GPI	HSG00213000	solute carrier family 5 (sodium-dependent vitamin transporter), member 6	SLC5A6																		1	1														1				0	0
38158_at	9700						-3.46	MP	HSG00276837	extra spindle poles like 1 (S. cerevisiae)	ESPL1											1					1	1	1		1						1						1	1		1		0	2
1588_at	3455						7.31	MP	HSG00315836	interferon (alpha, beta and omega) receptor 2	IFNAR2	1																1				1																1	0
1589_s_at	3455						7.31	MP	HSG00315836	interferon (alpha, beta and omega) receptor 2	IFNAR2						1															1															1	1	0
2082_s_at	999							MP	HSG00294471	cadherin 1, type 1, E-cadherin (epithelial)	CDH1			1															1		1															1		1	0
35628_at	7108				-1.58946	TRUE		MP	HSG00272937	transmembrane 7 superfamily member 2	TM7SF2	1												1	1	1	1		1								1	1						1	1	1		1	4
1604_at	2044							MP	HSG00228100	EPH receptor A5	EPHA5																1																					0	1
1605_g_at	2044							MP	HSG00228100	EPH receptor A5	EPHA5											1																						1				0	1
1606_at	2043							MP	HSG00214331	EPH receptor A4	EPHA4			1					1										1									1			1							2	0
1617_at	7706							MP	HSG00297783	LOC440448	LOC440448														1		1	1															1			1	1	0	2
1620_at	1004						4.2	MP	HSG00237142	cadherin 6, type 2, K-cadherin (fetal kidney)	CDH6							1	1									1			1	1																2	0
35684_at	4233						4.31	MP	HSG00248001	met proto-oncogene (hepatocyte growth factor receptor)	MET																		1														1	1				0	0
1655_s_at	2346	y		-1.9104	-1.9104	TRUE		MP	HSG00272051	folate hydrolase (prostate-specific membrane antigen) 1	FOLH1						1																1					1		1								1	0
1657_at	5801						9.55	MP	HSG00281957	protein tyrosine phosphatase, receptor type, R	PTPRR																					1	1	1						1								0	0
1658_g_at	5801						9.55	MP	HSG00281957	protein tyrosine phosphatase, receptor type, R	PTPRR																						1		1					1								0	0
2089_s_at	2065							MP	HSG00276999	v-erb-b2 erythroblastic leukemia viral oncogene homolog 3 (avian)	ERBB3	1		1					1										1		1							1	1			1				1		3	0
1673_at	4804							MP	HSG00302366	nerve growth factor receptor (TNFR superfamily, member 16)	NGFR					1			1																				1			1						2	0
1689_at	8642							MP	HSG00272600	dachsous 1 (Drosophila)	DCHS1																	1																				0	0
1690_at	8641							MP	HSG00232449	protocadherin gamma subfamily B, 4	PCDHGB4					1	1	1	1																			1			1							4	0
1691_at	26025							MP	HSG00238305	protocadherin gamma subfamily A, 12	PCDHGA12	1				1	1	1	1																			1		1	1	1						5	0
1692_s_at	2675							MP_GPI	HSG00257891	GDNF family receptor alpha 2	GFRA2			1																									1									1	0
1697_s_at	5795							MP	HSG00272821	protein tyrosine phosphatase, receptor type, J	PTPRJ																																	1				0	0
1702_at	3559							MP	HSG00268113	interleukin 2 receptor, alpha	IL2RA																1		1																			0	1
266_s_at	934							MP_GPI	HSG00312972	CD24 antigen (small cell lung carcinoma cluster 4 antigen)	CD24		1		1	1	1	1	1										1		1	1								1						1		6	0
1723_g_at	2065							MP	HSG00276999	v-erb-b2 erythroblastic leukemia viral oncogene homolog 3 (avian)	ERBB3			1																							1	1										1	0
1727_at	2066							MP	HSG00211150	v-erb-a erythroblastic leukemia viral oncogene homolog 4 (avian)	ERBB4					1	1	1																							1							3	0
173_at	1016							MP	HSG00237953	cadherin 18, type 2	CDH18					1	1		1											1			1					1										3	0
291_s_at	4070				-2.96088	TRUE	-6.15	MP	HSG00208391	tumor-associated calcium signal transducer 2	TACSTD2			1																	1						1		1			1			1	1		1	0
1739_at	2346	y		-1.9104	-1.9104	TRUE		MP	HSG00272051	folate hydrolase (prostate-specific membrane antigen) 1	FOLH1							1	1														1					1	1			1						2	0
1740_g_at	2346	y		-1.9104	-1.9104	TRUE		MP	HSG00272051	folate hydrolase (prostate-specific membrane antigen) 1	FOLH1	1							1														1				1	1				1						2	0
1742_at	2065							MP	HSG00276999	v-erb-b2 erythroblastic leukemia viral oncogene homolog 3 (avian)	ERBB3			1														1											1									1	0
36128_at	10972							MP	HSG00287487	transmembrane trafficking protein	TMP21																		1														1	1				0	0
1786_at	10461							MP	HSG00212422	c-mer proto-oncogene tyrosine kinase	MERTK	1		1														1																				2	0
1798_at	25800							MP	HSG00303826	solute carrier family 39 (zinc transporter), member 6	SLC39A6											1																			1			1	1			0	1
36250_at	253982							MP	HSG00296401	hypothetical protein LOC253982	LOC253982															1	1		1				1					1						1		1		0	2
1802_s_at	2064	y		0				MP	HSG00301679	v-erb-b2 erythroblastic leukemia viral oncogene homolog 2, neuro/glioblastoma derived oncogene homolog (avian)	ERBB2			1					1										1										1			1	1					2	0
31742_at	8740							MP	HSG00306538	tumor necrosis factor (ligand) superfamily, member 14	TNFSF14																	1			1								1				1			1		0	0
181_g_at	79143							MP	HSG00307077	leukocyte receptor cluster (LRC) member 4	LENG4															1	1					1														1	1	0	2
31805_at	2261							MP	HSG00227721	fibroblast growth factor receptor 3 (achondroplasia, thanatophoric dwarfism)	FGFR3								1												1		1					1	1			1				1		1	0
36461_at	11018							MP	HSG00306696	transmembrane emp24 domain containing 1	TMED1											1		1	1		1	1	1								1						1	1	1			0	4
368_at	7162	y		0				MP	HSG00244626	trophoblast glycoprotein	TPBG									1				1	1	1	1		1								1							1		1	1	0	5
1834_at	11245						2.4	MP	HSG00290697	putative G protein coupled receptor	GPR																1																					0	1
184_at	187							MP	HSG00273377	angiotensin II receptor-like 1	AGTRL1															1																						0	1
1851_s_at	356							MP	HSG00203802	Fas ligand (TNF superfamily, member 6)	FASLG																	1															1					0	0
1852_at	7124							MP	HSG00242811	tumor necrosis factor (TNF superfamily, member 2)	TNF			1																																		1	0
1858_at	356							MP	HSG00203802	Fas ligand (TNF superfamily, member 6)	FASLG															1																	1					0	1
37000_at	25874							MP	HSG00207935	DKFZP564B167 protein	DKFZP564B167									1		1							1				1				1							1				0	2
1888_s_at	3815							MP	HSG00227343	v-kit Hardy-Zuckerman 4 feline sarcoma viral oncogene homolog	KIT			1																							1	1										1	0
189_s_at	5329							MP_GPI	HSG00308336	plasminogen activator, urokinase receptor	PLAUR			1						1							1	1															1				1	1	2
1896_s_at	4363						2.79	MP	HSG00294368	ATP-binding cassette, sub-family C (CFTR/MRP), member 1	ABCC1																1	1	1														1			1	1	0	1
32137_at	3714						2.97	MP	HSG00287206	jagged 2	JAG2															1					1	1													1	1	1	0	1
1901_s_at	2064	y		0				MP	HSG00301679	v-erb-b2 erythroblastic leukemia viral oncogene homolog 2, neuro/glioblastoma derived oncogene homolog (avian)	ERBB2														1	1	1	1	1								1						1			1		0	3
37610_at	55744							MP	HSG00249149	hypothetical protein FLJ10803	FLJ10803									1	1	1		1		1	1		1														1	1	1	1	1	0	6
32398_s_at	7804							MP	HSG00205057	low density lipoprotein receptor-related protein 8, apolipoprotein e receptor	LRP8											1					1				1													1		1		0	2
1931_at	10257							MP	HSG00284542	ATP-binding cassette, sub-family C (CFTR/MRP), member 4	ABCC4																																					0	0
38261_at	8714						4.03	MP	HSG00301631	ATP-binding cassette, sub-family C (CFTR/MRP), member 3	ABCC3																	1	1			1											1	1			1	0	0
1933_g_at	10057							MP	HSG00225239	ATP-binding cassette, sub-family C (CFTR/MRP), member 5	ABCC5																1								1		1	1										0	1
38655_at	79022							MP	HSG00277518	hypothetical protein MGC5576	MGC5576									1		1							1														1	1				0	2
1957_s_at	7046							MP	HSG00262189	transforming growth factor, beta receptor I (activin A receptor type II-like kinase, 53kDa)	TGFBR1																																					0	0
1963_at	2321						19.14	MP	HSG00284543	fms-related tyrosine kinase 1 (vascular endothelial growth factor/vascular permeability factor receptor)	FLT1								1									1														1						1	0
1964_g_at	2321						19.14	MP	HSG00284543	fms-related tyrosine kinase 1 (vascular endothelial growth factor/vascular permeability factor receptor)	FLT1			1					1													1							1			1						2	0
32420_at	2830							MP	HSG00242846	G protein-coupled receptor 6	GPR6																1				1															1		0	1
38656_s_at	79022							MP	HSG00277518	hypothetical protein MGC5576	MGC5576									1		1							1														1	1				0	2
1978_at	3673							MP	HSG00236774	integrin, alpha 2 (CD49B, alpha 2 subunit of VLA-2 receptor)	ITGA2																		1	1																		0	0
32460_at	2561							MP	HSG00236671	gamma-aminobutyric acid (GABA) A receptor, beta 2	GABRB2					1															1															1		1	0
1988_at	5156						-2.52	MP	HSG00227288	platelet-derived growth factor receptor, alpha polypeptide	PDGFRA					1	1		1																							1						3	0
2018_at	2697				1.91667	TRUE	5.54	MP	HSG00244002	gap junction protein, alpha 1, 43kDa (connexin 43)	GJA1																																					0	0
2019_s_at	3695							MP	HSG00278347	integrin, beta 7	ITGB7			1		1	1	1	1												1		1					1	1	1		1						5	0
2032_s_at	3685	y		0				MP	HSG00214313	integrin, alpha V (vitronectin receptor, alpha polypeptide, antigen CD51)	ITGAV															1	1	1									1									1		0	2
2036_s_at	960	y		3.34			3.34	MP	HSG00271689	CD44 antigen (homing function and Indian blood group system)	CD44		1							1							1					1											1				1	1	2
2043_s_at	613							MP	HSG00314095	breakpoint cluster region	BCR																1		1																			0	1
2053_at	1000						4.4	MP	HSG00303751	cadherin 2, type 1, N-cadherin (neuronal)	CDH2											1					1	1				1												1			1	0	2
2054_g_at	1000						4.4	MP	HSG00303751	cadherin 2, type 1, N-cadherin (neuronal)	CDH2							1				1									1	1												1			1	1	1
2055_s_at	3688						2.42	MP	HSG00269670	integrin, beta 1 (fibronectin receptor, beta polypeptide, antigen CD29 includes MDF2, MSK12)	ITGB1								1																													1	0
2056_at	2260							MP	HSG00259338	fibroblast growth factor receptor 1 (fms-related tyrosine kinase 2, Pfeiffer syndrome)	FGFR1																	1													1							0	0
2057_g_at	2260							MP	HSG00259338	fibroblast growth factor receptor 1 (fms-related tyrosine kinase 2, Pfeiffer syndrome)	FGFR1																1							1													1	0	1
2058_s_at	3693							MP	HSG00226558	integrin, beta 5	ITGB5									1							1				1												1					0	2
2061_at	3676				2.36156	TRUE		MP	HSG00211286	integrin, alpha 4 (antigen CD49D, alpha 4 subunit of VLA-4 receptor)	ITGA4		1	1			1																						1	1								3	0
2072_at	1010							MP	HSG00237350	cadherin 12, type 2 (N-cadherin 2)	CDH12																																					0	0
2073_s_at	1012				2.34618	TRUE		MP	HSG00294709	cadherin 13, H-cadherin (heart)	CDH13						1		1													1		1														2	0
2074_at	2702							MP	HSG00209778	gap junction protein, alpha 5, 40kDa (connexin 40)	GJA5						1		1																							1						2	0
2076_s_at	1947							MP	HSG00253989	ephrin-B1	EFNB1																	1															1					0	0
2077_at	3655							MP	HSG00211138	integrin, alpha 6	ITGA6					1	1		1																			1										3	0
32617_at	55215							MP	HSG00290284	hypothetical protein FLJ10719	FLJ10719										1	1			1	1	1	1			1												1	1		1	1	0	5
2083_at	887							MP	HSG00272874	cholecystokinin B receptor	CCKBR					1	1	1	1											1			1					1			1							4	0
32787_at	2065							MP	HSG00276999	v-erb-b2 erythroblastic leukemia viral oncogene homolog 3 (avian)	ERBB3			1					1										1		1							1	1			1				1		2	0
33064_at	786							MP	HSG00302611	calcium channel, voltage-dependent, gamma subunit 1	CACNG1									1						1	1	1			1												1			1		0	3
38732_at	1207							MP	HSG00274121	chloride channel, nucleotide-sensitive, 1A	CLNS1A											1							1															1				0	1
33119_at	54463							MP	HSG00237914	hypothetical protein FLJ20152	FLJ20152								1												1				1							1				1		1	0
209_at	3084				-2.29724	FALSE	-3.24	MP	HSG00258182	neuregulin 1	NRG1		1									1																					1					1	1
33143_s_at	9123				2.68688	FALSE	5	MP	HSG00298677	solute carrier family 16 (monocarboxylic acid transporters), member 3	SLC16A3																		1		1	1											1			1	1	0	0
33241_at	9848							MP	HSG00358963	microfibrillar-associated protein 3-like	MFAP3L	1							1			1									1			1				1				1				1		2	1
39021_at	23333							MP	HSG00250366	KIAA0877 protein	KIAA0877									1		1				1	1		1	1													1	1	1		1	0	4
252_at	2841							MP	HSG00284916	G protein-coupled receptor 18	GPR18																																					0	0
253_g_at	2841							MP	HSG00284916	G protein-coupled receptor 18	GPR18																																					0	0
257_at	3685	y		0				MP	HSG00214313	integrin, alpha V (vitronectin receptor, alpha polypeptide, antigen CD51)	ITGAV																																	1				0	0
259_s_at	7124							MP	HSG00242811	tumor necrosis factor (TNF superfamily, member 2)	TNF			1		1	1																				1		1			1						3	0
264_at	150							MP	HSG00269685	adrenergic, alpha-2A-, receptor	ADRA2A																																					0	0
39022_at	26173							MP	HSG00245403	DKFZP586J0619 protein	DKFZP586J0619															1	1		1															1		1		0	2
33710_at	10162							MP	HSG00282253	putative protein similar to nessy (Drosophila)	C3F							1	1												1	1		1												1		2	0
39065_s_at	7267							MP	HSG00315696	tetratricopeptide repeat domain 3	TTC3																1		1															1				0	1
39088_at	10430							MP	HSG00307763	seven transmembrane domain protein	NIFIE14																		1	1														1		1		0	0
288_s_at	3930							MP	HSG00353169	lamin B receptor	LBR											1					1																1	1			1	0	2
290_s_at	2827							MP	HSG00202486	G protein-coupled receptor 3	GPR3																																					0	0
33783_at	5364							MP	HSG00224846	plexin B1	PLXNB1	1															1				1						1	1								1		1	1
31310_at	2741							MP	HSG00236891	glycine receptor, alpha 1 (startle disease/hyperekplexia, stiff man syndrome)	GLRA1								1																													1	0
31312_at	9312							MP	HSG00259385	potassium voltage-gated channel, Shab-related subfamily, member 2	KCNB2						1																1					1		1								1	0
31318_at	4254							MP	HSG00277545	KIT ligand	KITLG																																					0	0
31320_at	2835							MP	HSG00285043	G protein-coupled receptor 12	GPR12														1	1	1								1		1						1			1		0	3
33904_at	1365							MP	HSG00251416	claudin 3	CLDN3			1		1	1	1	1										1		1		1					1	1	1						1		5	0
31327_at	3507							MP	HSG00318396	immunoglobulin heavy constant mu	IGHM					1	1	1	1																						1							4	0
31328_at	6569				-4.9613	TRUE	-2.91	MP	HSG00238376	solute carrier family 34 (sodium phosphate), member 1	SLC34A1																										1					1				1		0	0
31331_at	9981							MP	HSG00228077	surfactant protein A binding protein	SPAR														1	1									1		1											0	2
31334_at	11250							MP	HSG00216265	G protein-coupled receptor 45	GPR45																								1													0	0
31335_at	3480	y		0				MP	HSG00289861	insulin-like growth factor 1 receptor	IGF1R					1			1																													2	0
31341_at	3748							MP	HSG00306270	potassium voltage-gated channel, Shaw-related subfamily, member 3	KCNC3															1	1										1									1		0	2
31345_at	9407							MP	HSG00227060	airway trypsin-like protease	HAT															1	1										1											0	2
39129_at	55627							MP	HSG00212533	hypothetical protein FLJ20297	FLJ20297														1		1		1															1	1		1	0	2
31398_at	8647						4.78	MP	HSG00211335	ATP-binding cassette, sub-family B (MDR/TAP), member 11	ABCB11	1		1		1	1		1																			1	1	1		1						5	0
31403_at	6570							MP	HSG00259932	solute carrier family 18 (vesicular monoamine), member 1	SLC18A1																																					0	0
31405_at	4544							MP	HSG00273436	melatonin receptor 1B	MTNR1B																																					0	0
31406_at	9248							MP	HSG00254665	G protein-coupled receptor 50	GPR50															1	1	1									1						1			1		0	2
31407_at	5651							MP	HSG00315736	protease, serine, 7 (enterokinase)	PRSS7																																					0	0
31408_at	10692							MP	HSG00227114	retinal pigment epithelium-derived rhodopsin homolog	RRH																1																			1		0	1
31410_at	23495							MP	HSG00302367	tumor necrosis factor receptor superfamily, member 13B	TNFRSF13B			1																							1											1	0
31426_at	2838							MP	HSG00219585	G protein-coupled receptor 15	GPR15																																					0	0
31428_at	10798							MP	HSG00274723	olfactory receptor, family 5, subfamily I, member 1	OR5I1						1																															1	0
39277_at	9180							MP	HSG00237353	oncostatin M receptor	OSMR																		1			1											1	1			1	0	0
33921_at	2542							MP	HSG00272083	solute carrier family 37 (glycerol-6-phosphate transporter), member 4	SLC37A4								1									1	1		1											1	1			1		1	0
31435_at	8756							MP	HSG00257760	a disintegrin and metalloproteinase domain 7	ADAM7																													1								0	0
39665_at	2743							MP	HSG00228536	glycine receptor, beta	GLRB											1		1			1		1				1					1						1			1	0	3
31439_f_at	6006							MP	HSG00205021	Rhesus blood group, CcEe antigens	RHCE																																1			1	1	0	0
31442_at	1048	y		0				MP_GPI	HSG00306602	carcinoembryonic antigen-related cell adhesion molecule 5	CEACAM5					1			1														1															2	0
39761_at	23080							MP	HSG00249732	KIAA0241 protein	KIAA0241											1		1			1		1															1		1	1	0	3
31453_s_at	11024							MP	HSG00308221	leukocyte immunoglobulin-like receptor, subfamily A (with TM domain), member 1	LILRA1	1				1	1		1																			1		1								4	0
31467_at	3111							MP	HSG00242083	major histocompatibility complex, class II, DO alpha	HLA-DOA					1			1																							1						2	0
31468_f_at	2911							MP	HSG00242654	glutamate receptor, metabotropic 1	GRM1															1																						0	1
31472_s_at	960	y		3.34			3.34	MP	HSG00271689	CD44 antigen (homing function and Indian blood group system)	CD44		1							1				1		1	1	1									1						1			1	1	1	4
31490_at	6331							MP	HSG00224810	sodium channel, voltage-gated, type V, alpha (long QT syndrome 3)	SCN5A																																					0	0
39912_at	9394							MP	HSG00215571	heparan sulfate 6-O-sulfotransferase 1	HS6ST1															1	1		1								1							1		1		0	2
31533_s_at	3752							MP	HSG00209092	potassium voltage-gated channel, Shal-related subfamily, member 3	KCND3																										1					1						0	0
31537_at	417							MP_GPI	HSG00274162	ADP-ribosyltransferase 1	ART1																	1																				0	0
31540_at	3604							MP	HSG00203769	tumor necrosis factor receptor superfamily, member 9	TNFRSF9				1														1																			1	0
31549_at	4142							MP	HSG00243513	MAS1 oncogene	MAS1																																					0	0
40012_at	7804							MP	HSG00205057	low density lipoprotein receptor-related protein 8, apolipoprotein e receptor	LRP8									1		1		1	1		1		1				1											1	1	1	1	0	5
31551_at	2570							MP	HSG00242870	gamma-aminobutyric acid (GABA) receptor, rho 2	GABRR2					1																																1	0
31552_at	3949							MP	HSG00305628	low density lipoprotein receptor (familial hypercholesterolemia)	LDLR																																					0	0
31554_at	1144							MP	HSG00216263	cholinergic receptor, nicotinic, delta polypeptide	CHRND																		1																			0	0
31559_at	9058				-5.75255	TRUE		MP	HSG00298687	solute carrier family 13 (sodium-dependent dicarboxylate transporter), member 2	SLC13A2			1													1		1						1		1					1						1	1
31560_at	8808							MP	HSG00215650	interleukin 1 receptor-like 2	IL1RL2															1	1	1															1			1		0	2
31567_at	2567							MP	HSG00291684	gamma-aminobutyric acid (GABA) A receptor, gamma 3	GABRG3			1												1	1										1											1	2
31569_at	6512							MP	HSG00209225	solute carrier family 1 (glutamate transporter), member 7	SLC1A7																										1											0	0
31578_at	1080							MP	HSG00248017	cystic fibrosis transmembrane conductance regulator, ATP-binding cassette (sub-family C, member 7)	CFTR																													1								0	0
31585_at	2917						10.18	MP	HSG00219634	glutamate receptor, metabotropic 7	GRM7					1		1	1																			1			1	1						3	0
31587_at	8170							MP	HSG00303747	solute carrier family 14 (urea transporter), member 2	SLC14A2			1																									1									1	0
33950_g_at	1395							MP	HSG00250481	corticotropin releasing hormone receptor 2	CRHR2																	1			1						1						1			1		0	0
31590_g_at	7932							MP	HSG00243935	olfactory receptor, family 2, subfamily H, member 2	OR2H2																	1															1					0	0
31610_at	10158							MP	HSG00207355	membrane-associated protein 17	MAP17		1	1			1											1	1								1		1			1	1			1		3	0
31617_at	10630							MP	HSG00208346	lung type-I cell membrane-associated glycoprotein	T1A-2																																					0	0
31628_at	6564				-2.00601	FALSE	-3.04	MP	HSG00284713	solute carrier family 15 (oligopeptide transporter), member 1	SLC15A1																																					0	0
31636_s_at	6572							MP	HSG00268065	solute carrier family 18 (vesicular acetylcholine), member 3	SLC18A3					1																																1	0
40314_at	9143						-4.72	MP	HSG00295967	synaptogyrin 3	SYNGR3										1	1				1	1		1				1					1						1		1	1	0	4
31643_at	10825							MP	HSG00271331	sialidase 3 (membrane sialidase)	NEU3																																					0	0
31645_at	10917							MP	HSG00232608	butyrophilin-like 3	BTNL3													1		1	1								1	1	1			1						1		0	3
31653_at	6530						-4.5	MP	HSG00295835	solute carrier family 6 (neurotransmitter transporter, noradrenalin), member 2	SLC6A2					1			1																					1								2	0
31654_at	22986							MP	HSG00268777	sortilin-related VPS10 domain containing receptor 3	SORCS3	1																										1								1		1	0
31659_at	26103							MP	HSG00268368	leucine rich repeat containing 21	LRRC21					1	1	1	1																			1										4	0
31681_at	2057							MP	HSG00308277	erythropoietin receptor	EPOR			1														1																				1	0
31700_at	2859							MP	HSG00215680	G protein-coupled receptor 35	GPR35			1													1	1															1					1	1
31703_at	8973							MP	HSG00258129	cholinergic receptor, nicotinic, alpha polypeptide 6	CHRNA6																																					0	0
31711_at	2906							MP	HSG00305713	glutamate receptor, ionotropic, N-methyl D-aspartate 2D	GRIN2D															1	1										1											0	2
31715_at	1527							MP	HSG00254874	chromosome X open reading frame 2	CXorf2																												1									0	0
31716_at	5097							MP	HSG00237027	protocadherin 1 (cadherin-like 1)	PCDH1															1		1																		1		0	1
31726_at	2556							MP	HSG00254677	gamma-aminobutyric acid (GABA) A receptor, alpha 3	GABRA3																1																					0	1
31727_at	954							MP	HSG00262379	ectonucleoside triphosphate diphosphohydrolase 2	ENTPD2					1	1		1																													3	0
31728_at	3111							MP	HSG00242083	major histocompatibility complex, class II, DO alpha	HLA-DOA															1	1	1									1									1		0	2
31733_at	5024							MP	HSG00274139	purinergic receptor P2X, ligand-gated ion channel, 3	P2RX3															1	1								1													0	2
33975_at	685						-14.01	MP	HSG00227152	betacellulin	BTC																1				1															1		0	1
31754_at	26154				2.41689	TRUE		MP	HSG00214282	ATP-binding cassette, sub-family A (ABC1), member 12	ABCA12																																					0	0
31763_at	26659							MP	HSG00307529	olfactory receptor, family 7, subfamily A, member 5	OR7A5																																					0	0
31764_at	84059							MP	HSG00236605	monogenic, audiogenic seizure susceptibility 1 homolog (mouse)	MASS1																																					0	0
31777_at	4593							MP	HSG00261890	muscle, skeletal, receptor tyrosine kinase	MUSK															1											1									1		0	1
31778_at	2703							MP	HSG00317336	gap junction protein, alpha 8, 50kDa (connexin 50)	GJA8					1	1	1	1														1	1				1		1	1	1						4	0
31780_f_at	115653							MP	HSG00306076	killer cell immunoglobulin-like receptor, three domains, long cytoplasmic tail, 3	KIR3DL3					1	1		1																							1						3	0
31782_at	5729						3.19	MP	HSG00287835	prostaglandin D2 receptor (DP)	PTGDR			1																					1				1	1								1	0
31787_at	819						3.11	MP	HSG00232634	calcium modulating ligand	CAMLG											1										1																0	1
31803_at	23308							MP	HSG00315747	inducible T-cell co-stimulator ligand	ICOSLG					1	1		1														1					1				1						3	0
31499_s_at	2215							MP_GPI	HSG00207361	Fc fragment of IgG, low affinity IIIb, receptor (CD16b)	FCGR3B			1	1				1												1			1					1			1			1	1		3	0
34348_at	10653							MP	HSG00306506	serine protease inhibitor, Kunitz type, 2	SPINT2			1		1			1										1		1		1					1	1							1		3	0
31810_g_at	1272							MP_GPI	HSG00277673	contactin 1	CNTN1	1				1	1	1	1																			1		1		1						5	0
34380_at	30968							MP	HSG00263131	stomatin (EPB72)-like 2	STOML2									1	1	1				1	1				1												1	1		1		0	5
34384_at	4363						2.79	MP	HSG00294368	ATP-binding cassette, sub-family C (CFTR/MRP), member 1	ABCC1									1		1									1	1											1	1	1	1	1	0	2
31817_at	2562				-1.66341	FALSE		MP	HSG00290638	gamma-aminobutyric acid (GABA) A receptor, beta 3	GABRB3	1																										1										1	0
31819_at	283238							MP	HSG00273656	hypothetical protein MGC34821	MGC34821					1			1																													2	0
40341_at	25880							MP	HSG00296678	DKFZP564K2062 protein	DKFZP564K2062											1		1	1		1		1														1	1	1	1	1	0	4
31837_at	91289							MP	HSG00314297	hypothetical protein BC002942	BC002942			1			1		1																													3	0
40394_at	2677							MP	HSG00212987	gamma-glutamyl carboxylase	GGCX																		1				1											1				0	0
31860_at	8834							MP	HSG00302650	chromosome 17 open reading frame 35	C17orf35											1										1																0	1
40514_at	51614							MP	HSG00312311	serologically defined breast cancer antigen 84	SDBCAG84																1	1	1														1	1				0	1
34472_at	8323							MP	HSG00259365	frizzled homolog 6 (Drosophila)	FZD6									1											1												1			1		0	1
31881_at	259230							MP	HSG00269648	transmembrane protein 23	TMEM23																						1					1										0	0
40813_at	6526							MP	HSG00315794	solute carrier family 5 (inositol transporters), member 3	SLC5A3									1									1		1												1	1				0	1
31889_at	2315						2.68	MP	HSG00262834	melan-A	MLANA			1																									1									1	0
40926_at	6535						4.09	MP	HSG00253751	solute carrier family 6 (neurotransmitter transporter, creatine), member 8	SLC6A8								1										1			1								1				1				1	0
31900_at	8514							MP	HSG00207429	potassium voltage-gated channel, shaker-related subfamily, beta member 2	KCNAB2																						1					1										0	0
41106_at	3783							MP	HSG00307493	potassium intermediate/small conductance calcium-activated channel, subfamily N, member 4	KCNN4						1			1							1		1														1	1				1	2
31905_at	8811							MP	HSG00302397	galanin receptor 2	GALR2																1																1					0	1
31916_at	10748							MP	HSG00277639	killer cell lectin-like receptor subfamily A, member 1	KLRA1																																					0	0
31917_at	56136							MP	HSG00232445	protocadherin alpha 13	PCDHA13															1	1										1									1		0	2
31919_at	29909							MP	HSG00221684	G protein-coupled receptor 171	GPR171			1			1		1																				1									3	0
31920_at	50937							MP	HSG00270991	cell adhesion molecule-related/down-regulated by oncogenes	CDON															1	1									1							1					0	2
31921_at	26211							MP	HSG00251782	olfactory receptor, family 2, subfamily F, member 1	OR2F1																																					0	0
31930_f_at	6006							MP	HSG00205021	Rhesus blood group, CcEe antigens	RHCE																	1																		1		0	0
31931_f_at	6006							MP	HSG00205021	Rhesus blood group, CcEe antigens	RHCE																1																			1		0	1
31934_at	102							MP	HSG00290289	a disintegrin and metalloproteinase domain 10	ADAM10																																					0	0
31939_at	577							MP	HSG00243033	brain-specific angiogenesis inhibitor 3	BAI3						1		1																													2	0
31959_at	8747							MP	HSG00288084	a disintegrin and metalloproteinase domain 21	ADAM21					1																																1	0
31965_at	30817				1.93155	FALSE		MP	HSG00305554	egf-like module containing, mucin-like, hormone receptor-like 2	EMR2								1																											1		1	0
31967_at	4868				-3.10098	TRUE		MP	HSG00305718	nephrosis 1, congenital, Finnish type (nephrin)	NPHS1																1										1					1						0	1
31972_at	2151							MP	HSG00237605	coagulation factor II (thrombin) receptor-like 2	F2RL2	1		1													1								1		1	1	1									2	1
31973_at	8913							MP	HSG00301623	calcium channel, voltage-dependent, alpha 1G subunit	CACNA1G																1										1											0	1
34512_at	152							MP	HSG00228254	adrenergic, alpha-2C-, receptor	ADRA2C																				1											1				1		0	0
31976_at	4225							MP	HSG00303941	meprin A, beta	MEP1B																																					0	0
31977_at	3000							MP	HSG00302022	guanylate cyclase 2D, membrane (retina-specific)	GUCY2D			1														1									1					1						1	0
32002_at	2676							MP_GPI	HSG00236614	GDNF family receptor alpha 3	GFRA3															1			1								1									1		0	1
32009_at	10803							MP	HSG00220342	chemokine (C-C motif) receptor 9	CCR9																1										1											0	1
32012_at	22990							MP	HSG00287180	pecanex homolog (Drosophila)	PCNX																									1												0	0
32014_at	8749							MP	HSG00257886	a disintegrin and metalloproteinase domain 18	ADAM18																																					0	0
41126_at	6509							MP	HSG00211418	solute carrier family 1 (glutamate/neutral amino acid transporter), member 4	SLC1A4																		1			1				1								1			1	0	0
32068_at	719						2.79	MP	HSG00276706	complement component 3a receptor 1	C3AR1			1														1											1									1	0
32070_at	5790							MP	HSG00274738	protein tyrosine phosphatase, receptor type, C-associated protein	PTPRCAP			1												1		1							1				1	1						1		1	1
32072_at	10232						5.39	MP_GPI	HSG00296005	mesothelin	MSLN			1				1													1						1		1									2	0
32077_s_at	3784						2.46	MP	HSG00271468	potassium voltage-gated channel, KQT-like subfamily, member 1	KCNQ1	1				1	1	1	1																			1	1		1	1						5	0
32080_at	10227						2.89	MP	HSG00229559	tetracycline transporter-like protein	TETRAN																1	1															1			1	1	0	1
32083_at	7107							MP	HSG00203084	transmembrane 7 superfamily member 1 (upregulated in kidney)	TM7SF1								1						1													1				1						1	1
32084_at	6584							MP	HSG00237763	solute carrier family 22 (organic cation transporter), member 5	SLC22A5								1			1													1							1		1				1	1
41778_at	6510							MP	HSG00306682	solute carrier family 1 (neutral amino acid transporter), member 5	SLC1A5									1						1	1	1	1	1													1	1	1	1	1	0	3
32092_at	9672				2.07512	TRUE		MP	HSG00208849	syndecan 3 (N-syndecan)	SDC3	1		1		1			1									1				1						1	1									4	0
34537_at	3768							MP	HSG00301745	potassium inwardly-rectifying channel, subfamily J, member 12	KCNJ12													1	1		1				1						1								1	1		0	3
642_s_at	5663							MP	HSG00287854	presenilin 1 (Alzheimer disease 3)	PSEN1																		1									1						1				0	0
32114_s_at	135							MP	HSG00314316	adenosine A2a receptor	ADORA2A													1		1						1														1	1	0	2
32115_r_at	135							MP	HSG00314316	adenosine A2a receptor	ADORA2A													1	1	1	1	1															1			1		0	4
32116_at	11322							MP	HSG00302845	epidermodysplasia verruciformis 1	EVER1	1		1		1			1												1							1	1									4	0
32640_at	3383						6.77	MP	HSG00306336	intercellular adhesion molecule 1 (CD54), human rhinovirus receptor	ICAM1			1											1			1			1	1		1					1				1			1	1	1	1
32140_at	6653							MP	HSG00272651	sortilin-related receptor, L(DLR class) A repeats-containing	SORL1	1	1	1					1												1							1	1			1						4	0
32156_at	5819							MP	HSG00308220	poliovirus receptor-related 2 (herpesvirus entry mediator B)	PVRL2									1								1			1												1					0	1
902_at	2048							MP	HSG00204658	EPH receptor B2	EPHB2						1										1		1														1	1			1	1	1
34775_at	10103							MP	HSG00206480	tetraspan 1	TSPAN1			1			1														1				1		1		1	1		1				1		2	0
32199_at	5800							MP	HSG00276988	protein tyrosine phosphatase, receptor type, O	PTPRO						1																				1					1						1	0
32225_at	476				-2.42299	FALSE	-3.44	MP	HSG00206060	ATPase, Na+/K+ transporting, alpha 1 polypeptide	ATP1A1									1													1				1					1						0	1
32247_at	3732							MP	HSG00273689	CD82 antigen	CD82																1																					0	1
32248_at	80335							MP	HSG00219709	hypothetical protein PRO2730	PRO2730											1			1		1																				1	0	3
32266_at	1010							MP	HSG00237350	cadherin 12, type 2 (N-cadherin 2)	CDH12						1		1														1					1		1		1						2	0
32277_at	3738							MP	HSG00206856	potassium voltage-gated channel, shaker-related subfamily, member 3	KCNA3	1		1																					1		1	1	1	1								2	0
32287_s_at	3822							MP	HSG00277627	killer cell lectin-like receptor subfamily C, member 2	KLRC2		1																									1										1	0
32288_r_at	3822							MP	HSG00277627	killer cell lectin-like receptor subfamily C, member 2	KLRC2	1																										1										1	0
32289_at	5802							MP	HSG00305573	protein tyrosine phosphatase, receptor type, S	PTPRS											1		1		1	1																1	1			1	0	4
32293_at	3973						5.62	MP	HSG00213084	luteinizing hormone/choriogonadotropin receptor	LHCGR					1																																1	0
32294_g_at	3973						5.62	MP	HSG00213084	luteinizing hormone/choriogonadotropin receptor	LHCGR						1		1																			1		1		1						2	0
32297_s_at	3822							MP	HSG00277627	killer cell lectin-like receptor subfamily C, member 2	KLRC2		1																					1														1	0
32298_at	2515							MP	HSG00257731	a disintegrin and metalloproteinase domain 2 (fertilin beta)	ADAM2				1	1																								1								2	0
32319_at	7292							MP	HSG00206688	tumor necrosis factor (ligand) superfamily, member 4 (tax-transcriptionally activated glycoprotein 1, 34kDa)	TNFSF4																1		1		1						1											0	1
1001_at	7075							MP	HSG00205912	tyrosine kinase with immunoglobulin-like and EGF-like domains 1	TIE1	1		1		1	1		1									1				1		1				1	1									5	0
32322_at	3746							MP	HSG00273731	potassium voltage-gated channel, Shaw-related subfamily, member 1	KCNC1																						1					1										0	0
32344_r_at	3739							MP	HSG00271290	potassium voltage-gated channel, shaker-related subfamily, member 4	KCNA4				1		1																					1			1	1						2	0
32351_at	2843							MP	HSG00258812	G protein-coupled receptor 20	GPR20																					1		1									1					0	0
32356_at	3762							MP	HSG00271763	potassium inwardly-rectifying channel, subfamily J, member 5	KCNJ5					1	1	1	1																													4	0
34868_at	23381							MP	HSG00205063	Est1p-like protein B	EST1B																				1															1		0	0
32367_at	10326							MP	HSG00311505	signal-regulatory protein beta 1	SIRPB1							1	1												1									1								2	0
32368_at	5100							MP	HSG00284642	protocadherin 8	PCDH8	1																					1				1	1				1						1	0
32371_at	26032							MP	HSG00220252	KIAA0527 protein	KIAA0527						1																								1							1	0
32373_at	10246							MP	HSG00241880	solute carrier family 17 (sodium phosphate), member 2	SLC17A2					1	1	1	1													1								1	1							4	0
32374_at	56137							MP	HSG00238399	protocadherin alpha 12	PCDHA12																																					0	0
32375_at	56145							MP	HSG00238432	protocadherin alpha 3	PCDHA3																																					0	0
32382_at	7348							MP	HSG00221282	uroplakin 1B	UPK1B																				1																	0	0
32383_at	2692							MP	HSG00251064	growth hormone releasing hormone receptor	GHRHR								1																							1						1	0
32384_g_at	2692							MP	HSG00251064	growth hormone releasing hormone receptor	GHRHR																																					0	0
34885_at	9144							MP	HSG00302212	synaptogyrin 2	SYNGR2			1																	1								1							1		1	0
32404_at	1261							MP	HSG00212484	cyclic nucleotide gated channel alpha 3	CNGA3																	1	1																			0	0
32417_at	1825						7.69	MP	HSG00303645	desmocollin 3	DSC3																1	1															1				1	0	1
35276_at	1364							MP	HSG00250564	claudin 4	CLDN4			1				1										1	1		1								1				1			1		2	0
1038_s_at	3459							MP	HSG00242062	interferon gamma receptor 1	IFNGR1								1													1		1					1		1							1	0
1059_at	4916							MP	HSG00290713	neurotrophic tyrosine kinase, receptor, type 3	NTRK3					1			1															1					1									2	0
32425_at	1135							MP	HSG00257719	cholinergic receptor, nicotinic, alpha polypeptide 2 (neuronal)	CHRNA2															1																				1		0	1
32430_at	2925							MP	HSG00254714	gastrin-releasing peptide receptor	GRPR															1																						0	1
32431_at	7783							MP	HSG00295588	zona pellucida glycoprotein 2 (sperm receptor)	ZP2															1	1																					0	2
32439_at	496							MP	HSG00284999	ATPase, H+/K+ exchanging, beta polypeptide	ATP4B					1	1	1	1														1					1										4	0
32446_at	6870							MP	HSG00229557	tachykinin receptor 3	TACR3					1	1	1	1																			1		1	1	1						4	0
32448_at	7379							MP	HSG00274737	uroplakin 2	UPK2					1	1		1																			1				1						3	0
35309_at	6768							MP	HSG00271465	suppression of tumorigenicity 14 (colon carcinoma, matriptase, epithin)	ST14			1					1										1		1											1				1		2	0
32451_at	932							MP	HSG00273677	membrane-spanning 4-domains, subfamily A, member 3 (hematopoietic cell-specific)	MS4A3																								1													0	0
32453_at	611							MP	HSG00251438	opsin 1 (cone pigments), short-wave-sensitive (color blindness, tritan)	OPN1SW																																					0	0
32456_s_at	492							MP	HSG00253730	ATPase, Ca++ transporting, plasma membrane 3	ATP2B3					1			1														1					1				1						2	0
32459_at	6528							MP	HSG00307133	solute carrier family 5 (sodium iodide symporter), member 5	SLC5A5																																					0	0
35342_at	201562							MP	HSG00225905	protein tyrosine phosphatase-like (proline instead of catalytic arginine), member b	PTPLB									1		1									1		1											1		1		0	2
32467_at	57556				1.60202	FALSE		MP	HSG00237491	sema domain, transmembrane domain (TM), and cytoplasmic domain, (semaphorin) 6A	SEMA6A							1																							1							1	0
32468_f_at	1084							MP	HSG00307369	carcinoembryonic antigen-related cell adhesion molecule 3	CEACAM3													1	1	1	1	1	1								1						1			1		0	4
32469_at	1084							MP	HSG00307369	carcinoembryonic antigen-related cell adhesion molecule 3	CEACAM3																																					0	0
32471_at	7253							MP	HSG00288066	thyroid stimulating hormone receptor	TSHR																																					0	0
32473_at	3742							MP	HSG00277201	potassium voltage-gated channel, shaker-related subfamily, member 6	KCNA6								1														1					1										1	0
32475_at	11024							MP	HSG00308221	leukocyte immunoglobulin-like receptor, subfamily A (with TM domain), member 1	LILRA1					1	1	1	1															1				1			1	1						4	0
32479_at	8792							MP	HSG00303804	tumor necrosis factor receptor superfamily, member 11a, activator of NFKB	TNFRSF11A		1													1	1	1							1											1		1	2
32481_at	90199							MP	HSG00312334	WAP four-disulfide core domain 8	WFDC8											1																									1	0	1
32482_at	479							MP	HSG00284686	ATPase, H+/K+ transporting, nongastric, alpha polypeptide	ATP12A																										1									1		0	0
32483_at	64582							MP	HSG00288747	G protein-coupled receptor 135	GPR135																																					0	0
32484_at	1238							MP	HSG00219712	chemokine binding protein 2	CCBP2																																					0	0
32489_at	2904							MP	HSG00276881	glutamate receptor, ionotropic, N-methyl D-aspartate 2B	GRIN2B															1																						0	1
32490_at	1089							MP	HSG00307036	carcinoembryonic antigen-related cell adhesion molecule 4	CEACAM4					1			1																				1									2	0
32491_at	1814							MP	HSG00222211	dopamine receptor D3	DRD3																1										1									1		0	1
32492_g_at	1814							MP	HSG00222211	dopamine receptor D3	DRD3																	1															1					0	0
32494_at	3352							MP	HSG00208309	5-hydroxytryptamine (serotonin) receptor 1D	HTR1D																																					0	0
32495_at	1180							MP	HSG00249118	chloride channel 1, skeletal muscle (Thomsen disease, autosomal dominant)	CLCN1															1	1	1								1	1											0	2
32496_at	3753				-4.36189	TRUE		MP	HSG00315972	potassium voltage-gated channel, Isk-related family, member 1	KCNE1																1																1			1		0	1
32497_s_at	6536							MP	HSG00202350	solute carrier family 6 (neurotransmitter transporter, glycine), member 9	SLC6A9					1															1																	1	0
32498_at	2912							MP	HSG00220329	glutamate receptor, metabotropic 2	GRM2			1													1	1																				1	1
32502_at	81544							MP	HSG00271408	hypothetical protein PP1665	PP1665															1	1																			1		0	2
32505_at	2907							MP	HSG00259263	glutamate receptor, ionotropic, N-methyl D-asparate-associated protein 1 (glutamate binding)	GRINA																																					0	0
32511_at	84302							MP	HSG00262345	chromosome 9 open reading frame 125	C9orf125																						1					1										0	0
1060_g_at	4916							MP	HSG00290713	neurotrophic tyrosine kinase, receptor, type 3	NTRK3	1	1	1		1	1	1	1															1				1	1		1	1						7	0
32531_at	2697				1.91667	TRUE	5.54	MP	HSG00244002	gap junction protein, alpha 1, 43kDa (connexin 43)	GJA1				1		1	1	1													1	1	1	1					1	1						1	4	0
32532_at	7082							MP	HSG00289790	tight junction protein 1 (zona occludens 1)	TJP1																										1									1		0	0
1061_at	3587						3.63	MP	HSG00271140	interleukin 10 receptor, alpha	IL10RA			1		1	1	1	1													1		1					1	1	1							5	0
32563_at	483							MP	HSG00221719	ATPase, Na+/K+ transporting, beta 3 polypeptide	ATP1B3									1		1											1	1						1			1					0	2
32613_at	9899							MP	HSG00290206	synaptic vesicle glycoprotein 2B	SV2B																1																1					0	1
1087_at	2057							MP	HSG00308277	erythropoietin receptor	EPOR													1	1									1			1		1									0	2
35584_s_at	778							MP	HSG00255051	calcium channel, voltage-dependent, alpha 1F subunit	CACNA1F					1															1															1		1	0
32623_at	2550							MP	HSG00243450	gamma-aminobutyric acid (GABA) B receptor, 1	GABBR1	1													1		1									1		1										1	2
1185_at	3563							MP	HSG00254731	interleukin 3 receptor, alpha (low affinity)	IL3RA		1		1		1		1														1	1				1	1	1	1	1						4	0
32629_f_at	11119							MP	HSG00243501	butyrophilin, subfamily 3, member A1	BTN3A1			1														1											1				1					1	0
32630_f_at	11119							MP	HSG00243501	butyrophilin, subfamily 3, member A1	BTN3A1																1																					0	1
1198_at	1910						2.92	MP	HSG00284622	endothelin receptor type B	EDNRB								1													1		1	1			1	1	1		1						1	0
35912_at	4585							MP	HSG00225876	mucin 4, tracheobronchial	MUC4			1															1		1				1				1	1			1			1		1	0
32663_at	6005							MP	HSG00242410	Rhesus blood group-associated glycoprotein	RHAG																																					0	0
32673_at	11120							MP	HSG00243995	butyrophilin, subfamily 2, member A1	BTN2A1									1				1		1	1	1															1				1	0	4
32675_at	683							MP_GPI	HSG00227098	bone marrow stromal cell antigen 1	BST1											1		1	1		1	1							1		1						1					0	4
32681_at	6548							MP	HSG00205079	solute carrier family 9 (sodium/hydrogen exchanger), isoform 1 (antiporter, Na+/H+, amiloride sensitive)	SLC9A1			1																									1	1								1	0
32684_at	203197							MP	HSG00261292	chromosome 9 open reading frame 91	C9orf91													1	1		1						1												1		1	0	3
32686_at	5733				-1.76983	FALSE	-4.29	MP	HSG00203160	prostaglandin E receptor 3 (subtype EP3)	PTGER3								1																		1					1						1	0
32687_s_at	5733				-1.76983	FALSE	-4.29	MP	HSG00203160	prostaglandin E receptor 3 (subtype EP3)	PTGER3								1																		1					1						1	0
32688_at	5733				-1.76983	FALSE	-4.29	MP	HSG00203160	prostaglandin E receptor 3 (subtype EP3)	PTGER3																										1					1						0	0
32689_s_at	5733				-1.76983	FALSE	-4.29	MP	HSG00203160	prostaglandin E receptor 3 (subtype EP3)	PTGER3						1		1																		1	1	1			1						2	0
32690_s_at	5733				-1.76983	FALSE	-4.29	MP	HSG00203160	prostaglandin E receptor 3 (subtype EP3)	PTGER3						1																															1	0
32691_s_at	5733				-1.76983	FALSE	-4.29	MP	HSG00203160	prostaglandin E receptor 3 (subtype EP3)	PTGER3	1		1																									1									2	0
32692_at	5733				-1.76983	FALSE	-4.29	MP	HSG00203160	prostaglandin E receptor 3 (subtype EP3)	PTGER3																																			1		0	0
32698_at	5817							MP	HSG00306251	poliovirus receptor	PVR									1		1				1	1			1													1	1		1		0	4
32699_s_at	5817							MP	HSG00306251	poliovirus receptor	PVR															1	1	1									1						1			1		0	2
120_at	3672							MP	HSG00237024	integrin, alpha 1	ITGA1			1		1	1		1									1				1		1					1	1		1	1					4	0
32710_at	7881				1.79379	FALSE	-3.75	MP	HSG00225965	potassium voltage-gated channel, shaker-related subfamily, beta member 1	KCNAB1			1		1	1		1																				1									4	0
32711_g_at	7881				1.79379	FALSE	-3.75	MP	HSG00225965	potassium voltage-gated channel, shaker-related subfamily, beta member 1	KCNAB1						1	1	1													1	1					1			1							3	0
1291_s_at	2264							MP	HSG00237889	fibroblast growth factor receptor 4	FGFR4															1								1		1			1									0	1
32719_at	3084				-2.29724	FALSE	-3.24	MP	HSG00258182	neuregulin 1	NRG1											1					1																	1		1		0	2
35937_at	4277							MP	HSG00244625	MHC class I polypeptide-related sequence B	MICB									1				1			1				1	1											1			1	1	0	3
32791_at	27346							MP	HSG00298193	hypothetical protein MAC30	MAC30											1					1			1													1	1	1			0	2
32803_at	10175							MP	HSG00288783	cornichon homolog (Drosophila)	CNIH									1		1																					1	1		1		0	2
32806_at	706							MP	HSG00314705	benzodiazapine receptor (peripheral)	BZRP									1						1	1					1		1									1			1	1	0	3
32808_at	3688						2.42	MP	HSG00269670	integrin, beta 1 (fibronectin receptor, beta polypeptide, antigen CD29 includes MDF2, MSK12)	ITGB1									1		1										1											1	1			1	0	2
32826_at	953				1.58471	TRUE	2.94	MP	HSG00268441	ectonucleoside triphosphate diphosphohydrolase 1	ENTPD1	1		1		1	1	1	1																				1	1	1	1						6	0
32832_at	10296							MP	HSG00229069	macrophage erythroblast attacher	MAEA											1		1	1		1										1							1				0	4
32855_at	3949							MP	HSG00305628	low density lipoprotein receptor (familial hypercholesterolemia)	LDLR									1		1				1	1							1		1							1				1	0	4
32861_s_at	940							MP	HSG00211943	CD28 antigen (Tp44)	CD28				1												1																					1	1
32873_at	3751						-3.76	MP	HSG00248089	potassium voltage-gated channel, Shal-related subfamily, member 2	KCND2	1																							1			1			1							1	0
32875_at	6010							MP	HSG00220246	rhodopsin (opsin 2, rod pigment) (retinitis pigmentosa 4, autosomal dominant)	RHO															1	1	1									1											0	2
32876_s_at	6010							MP	HSG00220246	rhodopsin (opsin 2, rod pigment) (retinitis pigmentosa 4, autosomal dominant)	RHO																						1															0	0
36133_at	1832							MP	HSG00242599	desmoplakin	DSP			1															1		1		1				1					1				1		1	0
32888_at	4058							MP	HSG00290597	leukocyte tyrosine kinase	LTK			1																							1		1									1	0
32890_at	1630						3.67	MP	HSG00303723	deleted in colorectal carcinoma	DCC	1																1																				1	0
36204_at	5792							MP	HSG00201208	protein tyrosine phosphatase, receptor type, F	PTPRF							1		1							1				1	1	1													1	1	1	2
32901_s_at	3475							MP	HSG00250970	interferon-related developmental regulator 1	IFRD1											1		1	1		1																1	1	1		1	0	4
32902_at	6344							MP	HSG00216292	secretin receptor	SCTR			1																							1		1									1	0
32903_at	7046							MP	HSG00262189	transforming growth factor, beta receptor I (activin A receptor type II-like kinase, 53kDa)	TGFBR1																																					0	0
32906_at	6564				-2.00601	FALSE	-3.04	MP	HSG00284713	solute carrier family 15 (oligopeptide transporter), member 1	SLC15A1				1	1	1	1	1														1							1	1	1						5	0
32907_at	3362							MP	HSG00203104	5-hydroxytryptamine (serotonin) receptor 6	HTR6																															1						0	0
32909_at	362							MP	HSG00277587	aquaporin 5	AQP5			1		1															1								1									2	0
32916_at	5791				1.60771	FALSE	2.63	MP	HSG00268788	protein tyrosine phosphatase, receptor type, E	PTPRE		1	1																									1									2	0
32917_at	3938							MP	HSG00214336	lactase	LCT																										1											0	0
32919_at	347902							MP	HSG00277368	amphoterin induced gene 2	AMIGO2									1							1									1							1					0	2
32920_at	10021							MP	HSG00289859	hyperpolarization activated cyclic nucleotide-gated potassium channel 4	HCN4																1										1											0	1
32924_at	10893				-1.89194	FALSE		MP	HSG00311745	matrix metalloproteinase 24 (membrane-inserted)	MMP24																											1			1							0	0
32930_f_at	22829							MP	HSG00312982	neuroligin 4, Y-linked	NLGN4Y																1										1											0	1
32944_at	6091							MP	HSG00224830	roundabout, axon guidance receptor, homolog 1 (Drosophila)	ROBO1	1				1	1		1																			1			1	1						4	0
32947_at	6335							MP	HSG00214330	sodium channel, voltage-gated, type IX, alpha	SCN9A					1																								1								1	0
32948_at	7399							MP	HSG00201357	Usher syndrome 2A (autosomal recessive, mild)	USH2A																1										1											0	1
32953_at	921	y		0				MP	HSG00271649	CD5 antigen (p56-62)	CD5			1											1	1	1	1							1	1	1		1				1					1	3
32960_at	6608							MP	HSG00248626	smoothened homolog (Drosophila)	SMO																																					0	0
32964_at	2015							MP	HSG00306305	egf-like module containing, mucin-like, hormone receptor-like 1	EMR1																							1														0	0
32967_at	9214							MP	HSG00203625	regulator of Fas-induced apoptosis	TOSO			1												1									1				1				1			1		1	1
32968_s_at	23544							MP	HSG00314255	seizure related 6 homolog (mouse)-like	SEZ6L	1		1												1	1										1									1		2	2
32972_at	27035						-5.32	MP	HSG00254266	NADPH oxidase 1	NOX1						1																							1						1		1	0
32973_s_at	27035						-5.32	MP	HSG00254266	NADPH oxidase 1	NOX1						1																															1	0
32981_at	6550							MP	HSG00238355	solute carrier family 9 (sodium/hydrogen exchanger), isoform 3	SLC9A3		1			1	1		1																1			1		1	1	1						4	0
32983_at	147							MP	HSG00236839	adrenergic, alpha-1B-, receptor	ADRA1B																1																1		1			0	1
32984_s_at	1188				-5.11139	TRUE	-4.56	MP	HSG00202411	chloride channel Kb	CLCNKB																										1					1						0	0
32988_at	1187				-3.56747	TRUE	-6.37	MP	HSG00209958	chloride channel Ka	CLCNKA					1			1																		1	1				1						2	0
32990_at	6538							MP	HSG00221297	solute carrier family 6 (neurotransmitter transporter, GABA), member 11	SLC6A11					1	1		1																													3	0
32998_at	886							MP	HSG00229577	cholecystokinin A receptor	CCKAR			1																									1									1	0
33000_at	26762							MP	HSG00237071	hepatitis A virus cellular receptor 1	HAVCR1					1	1															1															1	2	0
33010_at	6527							MP	HSG00314407	solute carrier family 5 (low affinity glucose cotransporter), member 4	SLC5A4					1	1		1																													3	0
33011_at	23620						-3.33	MP	HSG00216289	neurotensin receptor 2	NTSR2					1	1																					1										2	0
33012_at	944							MP	HSG00262387	tumor necrosis factor (ligand) superfamily, member 8	TNFSF8				1	1	1	1	1													1	1	1				1		1	1	1						5	0
33016_at	222642							MP	HSG00243899	benzodiazapine receptor (peripheral)-like 1	BZRPL1					1												1									1											1	0
33028_at	9152							MP	HSG00272011	solute carrier family 6 (neurotransmitter transporter, glycine), member 5	SLC6A5																																					0	0
33034_at	9028							MP	HSG00296364	rhomboid, veinlet-like 1 (Drosophila)	RHBDL1			1													1		1																			1	1
33036_at	8989							MP	HSG00258945	transient receptor potential cation channel, subfamily A, member 1	TRPA1																								1													0	0
33039_at	50852							MP	HSG00221667	T cell receptor interacting molecule	TCRIM																																					0	0
33040_at	54346							MP	HSG00242115	unc-93 homolog A (C. elegans)	UNC93A														1		1	1							1								1				1	0	2
33041_at	10052							MP	HSG00302665	gap junction protein, alpha 7, 45kDa (connexin 45)	GJA7											1						1															1	1				0	1
33050_at	1816							MP	HSG00229039	dopamine receptor D5	DRD5																																					0	0
33051_at	2569							MP	HSG00242320	gamma-aminobutyric acid (GABA) receptor, rho 1	GABRR1																1										1									1		0	1
33063_at	2811							MP	HSG00297759	glycoprotein Ib (platelet), alpha polypeptide	GP1BA																																					0	0
36271_at	23251						4.93	MP	HSG00289592	KIAA1024 protein	KIAA1024																1				1						1									1		0	1
33065_at	57338							MP	HSG00294672	junctophilin 3	JPH3															1																	1					0	1
1352_at	3577							MP	HSG00213656	interleukin 8 receptor, alpha	IL8RA					1																		1					1									1	0
33070_at	3061							MP	HSG00205013	hypocretin (orexin) receptor 1	HCRTR1																																					0	0
33072_at	3062							MP	HSG00242497	hypocretin (orexin) receptor 2	HCRTR2																											1										0	0
33079_at	10228							MP	HSG00205027	syntaxin 6	STX6																																					0	0
33082_at	8515							MP	HSG00204551	integrin, alpha 10	ITGA10																										1					1						0	0
33085_at	5133							MP	HSG00317883	programmed cell death 1	PDCD1			1																							1					1						1	0
33087_s_at	3756							MP	HSG00207472	potassium voltage-gated channel, subfamily H (eag-related), member 1	KCNH1																														1							0	0
33088_at	3756							MP	HSG00207472	potassium voltage-gated channel, subfamily H (eag-related), member 1	KCNH1					1	1	1																														3	0
33089_s_at	1943							MP_GPI	HSG00307885	ephrin-A2	EFNA2					1														1																		1	0
33090_at	1943							MP_GPI	HSG00307885	ephrin-A2	EFNA2																																					0	0
33092_at	2359							MP	HSG00307087	formyl peptide receptor-like 2	FPRL2			1			1		1																				1	1		1						3	0
1353_g_at	3577							MP	HSG00213656	interleukin 8 receptor, alpha	IL8RA															1	1							1			1		1							1		0	2
33098_at	1232							MP	HSG00221610	chemokine (C-C motif) receptor 3	CCR3																																					0	0
33100_at	4889							MP	HSG00229510	neuropeptide Y receptor Y5	NPY5R																										1											0	0
33104_at	58473							MP	HSG00272381	pleckstrin homology domain containing, family B (evectins) member 1	PLEKHB1																										1	1										0	0
33105_at	58473							MP	HSG00272381	pleckstrin homology domain containing, family B (evectins) member 1	PLEKHB1	1				1																						1										2	0
33111_at	11126							MP_GPI	HSG00205778	CD160 antigen	CD160																											1										0	0
33112_at	11126							MP_GPI	HSG00205778	CD160 antigen	CD160																	1																				0	0
36388_at	5746							MP	HSG00213561	parathyroid hormone receptor 2	PTHR2																				1															1		0	0
33134_at	109							MP	HSG00211446	adenylate cyclase 3	ADCY3																1									1											1	0	1
33135_at	6573							MP	HSG00315745	solute carrier family 19 (folate transporter), member 1	SLC19A1															1	1							1												1	1	0	2
33142_at	2863							MP	HSG00217040	G protein-coupled receptor 39	GPR39					1	1																															2	0
36397_at	1138							MP	HSG00290922	cholinergic receptor, nicotinic, alpha polypeptide 5	CHRNA5									1	1	1		1		1	1			1	1												1	1	1	1	1	0	6
33161_at	124565						2.62	MP	HSG00302883	hypothetical protein MGC15523	MGC15523														1			1							1								1					0	1
36451_at	91							MP	HSG00277110	activin A receptor, type IB	ACVR1B	1																	1		1						1	1				1				1		1	0
33168_at	283537							MP	HSG00284712	hypothetical protein LOC283537	LOC283537	1		1																					1		1		1	1		1						2	0
33169_at	4756							MP	HSG00289853	neogenin homolog 1 (chicken)	NEO1																																					0	0
33170_at	23341							MP	HSG00208865	KIAA0962 protein	KIAA0962								1																							1						1	0
33178_at	182							MP	HSG00311345	jagged 1 (Alagille syndrome)	JAG1					1			1									1														1						2	0
1355_g_at	4915						-2.88	MP	HSG00261063	neurotrophic tyrosine kinase, receptor, type 2	NTRK2	1																						1				1	1									1	0
33199_at	51761							MP	HSG00284651	ATPase, aminophospholipid transporter-like, Class I, type 8A, member 2	ATP8A2					1	1	1															1					1		1	1							3	0
33218_at	2064	y		0				MP	HSG00301679	v-erb-b2 erythroblastic leukemia viral oncogene homolog 2, neuro/glioblastoma derived oncogene homolog (avian)	ERBB2			1														1	1		1						1					1	1					1	0
36499_at	1952							MP	HSG00201120	cadherin, EGF LAG seven-pass G-type receptor 2 (flamingo homolog, Drosophila)	CELSR2																				1		1					1						1		1		0	0
33224_at	50626							MP	HSG00258785	cysteine and histidine rich 1	CYHR1															1	1	1																		1		0	2
33225_at	50626							MP	HSG00258785	cysteine and histidine rich 1	CYHR1																1						1					1						1		1		0	1
33227_at	3588							MP	HSG00315808	interleukin 10 receptor, beta	IL10RB							1		1											1	1											1					1	1
33228_g_at	3588							MP	HSG00315808	interleukin 10 receptor, beta	IL10RB							1		1												1			1					1			1				1	1	1
33236_at	5920						3.97	MP	HSG00272161	retinoic acid receptor responder (tazarotene induced) 3	RARRES3			1	1				1																				1	1								3	0
36731_g_at	89845							MP	HSG00243054	ATP-binding cassette, sub-family C (CFTR/MRP), member 10	ABCC10																				1															1		0	0
1363_at	2263							MP	HSG00268631	fibroblast growth factor receptor 2 (bacteria-expressed kinase, keratinocyte growth factor receptor, craniofacial dysostosis 1, Crouzon syndrome, Pfeiffer syndrome, Jackson-Weiss syndrome)	FGFR2					1		1													1		1	1	1		1	1	1	1		1						2	0
1368_at	3554							MP	HSG00211282	interleukin 1 receptor, type I	IL1R1			1	1		1																	1	1				1	1			1					3	0
33276_at	10129							MP	HSG00284525	hypothetical protein CG003	13CDNA73					1	1		1																			1										3	0
33293_at	23017							MP	HSG00277020	Fas apoptotic inhibitory molecule 2	FAIM2	1				1	1	1	1												1		1					1										5	0
1370_at	3575							MP	HSG00236826	interleukin 7 receptor	IL7R		1	1		1	1		1															1					1	1		1						5	0
35625_at	976						2.51	MP	HSG00306651	CD97 antigen	CD97		1							1											1	1		1					1				1			1	1	1	1
35844_at	6385							MP	HSG00311714	syndecan 4 (amphiglycan, ryudocan)	SDC4			1																	1			1					1							1		1	0
1389_at	4311				-3.24911	TRUE		MP	HSG00225277	membrane metallo-endopeptidase (neutral endopeptidase, enkephalinase, CALLA, CD10)	MME						1														1			1			1		1			1	1					1	0
33336_at	6521				-4.332	TRUE		MP	HSG00302020	solute carrier family 4, anion exchanger, member 1 (erythrocyte membrane protein band 3, Diego blood group)	SLC4A1		1																								1					1						1	0
33353_at	107							MP	HSG00247936	adenylate cyclase 1 (brain)	ADCY1	1										1											1					1										1	1
33357_at	10787							MP	HSG00211378	NCK-associated protein 1	NCKAP1								1		1	1											1					1						1				1	2
33359_at	23284							MP	HSG00227302	latrophilin 3	LPHN3	1																						1				1		1								1	0
33361_at	26580							MP	HSG00273682	Bernardinelli-Seip congenital lipodystrophy 2 (seipin)	BSCL2			1																			1					1										1	0
33388_at	113419							MP	HSG00212528	testis expressed sequence 261	TEX261																	1																				0	0
33391_r_at	968							MP	HSG00301870	CD68 antigen	CD68					1	1	1	1													1		1														4	0
33399_at	171546							MP	HSG00287869	chromosome 14 open reading frame 147	C14orf147	1														1									1	1												1	1
36956_at	6575							MP	HSG00259376	solute carrier family 20 (phosphate transporter), member 2	SLC20A2								1												1											1				1		1	0
33401_at	5648						3.55	MP	HSG00225970	mannan-binding lectin serine protease 1 (C4/C2 activating component of Ra-reactive factor)	MASP1																1	1															1			1		0	1
33407_at	22982							MP	HSG00268759	KIAA0934	KIAA0934																						1					1										0	0
33408_at	22982							MP	HSG00268759	KIAA0934	KIAA0934								1																	1		1	1	1		1						1	0
33410_at	3655							MP	HSG00211138	integrin, alpha 6	ITGA6																	1															1			1		0	0
33411_g_at	3655							MP	HSG00211138	integrin, alpha 6	ITGA6								1																													1	0
33414_at	23420							MP	HSG00294579	NODAL modulator 1	NOMO1																		1																	1		0	0
33427_s_at	8455							MP	HSG00311485	attractin (MP and EC)	ATRN																																	1				0	0
36459_at	22875							MP	HSG00244907	ectonucleotide pyrophosphatase/phosphodiesterase 4 (putative function)	ENPP4	1			1				1												1			1				1	1							1		3	0
33441_at	6988							MP	HSG00221209	T-cell leukemia translocation altered gene	TCTA	1		1												1		1							1		1					1						2	1
33442_at	23273						3.44	MP	HSG00260927	KIAA0367	KIAA0367							1	1													1	1	1	1			1		1		1						2	0
36798_g_at	6693							MP	HSG00296078	sialophorin (gpL115, leukosialin, CD43)	SPN			1														1			1			1			1		1			1				1		1	0
33448_at	6692							MP	HSG00290908	serine protease inhibitor, Kunitz type 1	SPINT1			1					1									1	1		1								1			1						2	0
33460_at	5028							MP	HSG00219659	purinergic receptor P2Y, G-protein coupled, 1	P2RY1					1			1																					1								2	0
1445_at	9034							MP	HSG00317919	chemokine (C-C motif) receptor-like 2	CCRL2			1			1																	1					1	1								2	0
37273_at	2066							MP	HSG00211150	v-erb-a erythroblastic leukemia viral oncogene homolog 4 (avian)	ERBB4	1					1		1												1			1			1	1				1				1		3	0
37534_at	1525							MP	HSG00315779	coxsackie virus and adenovirus receptor	CXADR																				1											1				1		0	0
1529_at	10129							MP	HSG00284525	hypothetical protein CG003	13CDNA73	1		1					1															1				1	1		1	1						3	0
33488_at	7098				2.16	TRUE	4.96	MP	HSG00228219	toll-like receptor 3	TLR3								1													1																1	0
1530_g_at	10129							MP	HSG00284525	hypothetical protein CG003	13CDNA73	1		1		1		1	1														1	1				1	1		1	1						5	0
33497_at	6340							MP	HSG00294797	sodium channel, nonvoltage-gated 1, gamma	SCNN1G																										1					1						0	0
33499_s_at	3507							MP	HSG00318396	immunoglobulin heavy constant mu	IGHM		1	1	1	1	1		1									1				1			1				1	1								6	0
33509_at	2911							MP	HSG00242654	glutamate receptor, metabotropic 1	GRM1																						1				1	1										0	0
33510_s_at	2911							MP	HSG00242654	glutamate receptor, metabotropic 1	GRM1					1	1		1																													3	0
33513_at	6504							MP	HSG00204370	signaling lymphocytic activation molecule family member 1	SLAMF1			1																									1									1	0
33521_at	495							MP	HSG00305952	ATPase, H+/K+ exchanging, alpha polypeptide	ATP4A			1		1	1		1																			1	1			1						4	0
33523_at	248							MP_GPI	HSG00213650	alkaline phosphatase, intestinal	ALPI															1	1	1								1	1											0	2
33525_at	4887							MP	HSG00227783	neuropeptide Y receptor Y2	NPY2R																											1										0	0
33526_at	4887							MP	HSG00227783	neuropeptide Y receptor Y2	NPY2R						1		1													1																2	0
33527_at	3760							MP	HSG00213115	potassium inwardly-rectifying channel, subfamily J, member 3	KCNJ3					1			1														1					1				1						2	0
33530_at	1088							MP_GPI	HSG00307484	carcinoembryonic antigen-related cell adhesion molecule 8	CEACAM8																1																					0	1
1583_at	7133						2.94	MP	HSG00206020	tumor necrosis factor receptor superfamily, member 1B	TNFRSF1B	1		1					1									1				1		1					1									3	0
33535_at	5023							MP	HSG00302788	purinergic receptor P2X, ligand-gated ion channel, 1	P2RX1		1	1		1	1		1																			1	1									5	0
33544_at	8633							MP	HSG00227781	unc-5 homolog C (C. elegans)	UNC5C																																					0	0
33545_at	6329						-2.4	MP	HSG00301383	sodium channel, voltage-gated, type IV, alpha	SCN4A															1	1	1	1								1											0	2
33549_at	623							MP	HSG00288798	bradykinin receptor B1	BDKRB1																		1																			0	0
33550_at	3358							MP	HSG00253701	5-hydroxytryptamine (serotonin) receptor 2C	HTR2C																						1					1										0	0
33551_s_at	3358							MP	HSG00253701	5-hydroxytryptamine (serotonin) receptor 2C	HTR2C						1																															1	0
33552_at	6579							MP	HSG00278245	solute carrier organic anion transporter family, member 1A2	SLCO1A2																										1	1										0	0
33553_r_at	1235							MP	HSG00243577	chemokine (C-C motif) receptor 6	CCR6			1																																		1	0
33555_at	23547							MP	HSG00306202	leukocyte immunoglobulin-like receptor, subfamily A (without TM domain), member 4	ILT7			1																		1							1									1	0
33568_at	1143							MP	HSG00290918	cholinergic receptor, nicotinic, beta polypeptide 4	CHRNB4																																1			1		0	0
1595_at	7010							MP	HSG00261052	TEK tyrosine kinase, endothelial (venous malformations, multiple cutaneous and mucosal)	TEK					1			1															1			1		1			1						2	0
33575_at	10666							MP	HSG00303903	CD226 antigen	CD226				1	1	1	1																						1	1	1						4	0
33576_at	26050						2.65	MP	HSG00284569	SLIT and NTRK-like family, member 5	SLITRK5	1										1		1														1						1		1	1	1	2
33578_at	8326							MP	HSG00250420	frizzled homolog 9 (Drosophila)	FZD9																1	1																				0	1
37562_at	5097							MP	HSG00237027	protocadherin 1 (cadherin-like 1)	PCDH1																	1			1												1			1		0	0
33580_r_at	8484							MP	HSG00314654	galanin receptor 3	GALR3					1	1	1	1												1									1								4	0
33587_f_at	3752							MP	HSG00209092	potassium voltage-gated channel, Shal-related subfamily, member 3	KCND3															1	1										1											0	2
33598_r_at	114548							MP	HSG00205096	cold autoinflammatory syndrome 1	CIAS1		1	1				1																					1									3	0
336_at	6915							MP	HSG00306637	thromboxane A2 receptor	TBXA2R																																1					0	0
1715_at	8743							MP	HSG00221690	tumor necrosis factor (ligand) superfamily, member 10	TNFSF10			1	1	1	1	1	1													1		1	1				1	1	1							6	0
37769_at	9170							MP	HSG00308295	endothelial differentiation, lysophosphatidic acid G-protein-coupled receptor, 4	EDG4			1													1	1			1												1			1		1	1
33608_at	58530							MP	HSG00243427	lymphocyte antigen 6 complex, locus G6D	LY6G6D																																					0	0
33609_at	58530							MP	HSG00243427	lymphocyte antigen 6 complex, locus G6D	LY6G6D						1										1																1					1	1
33610_at	9073				-4.38205	TRUE	-5.9	MP	HSG00315816	claudin 8	CLDN8																								1		1			1		1						0	0
33611_g_at	9073				-4.38205	TRUE	-5.9	MP	HSG00315816	claudin 8	CLDN8																								1		1			1		1	1					0	0
33615_at	8387							MP	HSG00302825	olfactory receptor, family 1, subfamily E, member 1	OR1E1															1																						0	1
33624_at	777							MP	HSG00201296	calcium channel, voltage-dependent, alpha 1E subunit	CACNA1E														1		1																			1		0	2
33625_g_at	777							MP	HSG00201296	calcium channel, voltage-dependent, alpha 1E subunit	CACNA1E																	1																		1		0	0
33626_at	777							MP	HSG00201296	calcium channel, voltage-dependent, alpha 1E subunit	CACNA1E														1	1	1										1						1			1		0	3
33633_at	5032							MP	HSG00308322	purinergic receptor P2Y, G-protein coupled, 11	P2RY11													1	1	1	1	1								1											1	0	4
33634_at	5205							MP	HSG00303771	ATPase, Class I, type 8B, member 1	ATP8B1																1	1									1						1			1		0	1
33636_at	246100							MP	HSG00255181	cancer/testis antigen 1A	CTAG1A																										1					1						0	0
33637_g_at	246100							MP	HSG00255181	cancer/testis antigen 1A	CTAG1A																																					0	0
33638_at	2065							MP	HSG00276999	v-erb-b2 erythroblastic leukemia viral oncogene homolog 3 (avian)	ERBB3																										1											0	0
33639_g_at	2065							MP	HSG00276999	v-erb-b2 erythroblastic leukemia viral oncogene homolog 3 (avian)	ERBB3																			1																		0	0
37986_at	2057							MP	HSG00308277	erythropoietin receptor	EPOR													1	1		1				1			1												1		0	3
33651_at	343							MP	HSG00296613	aquaporin 8	AQP8								1																1					1								1	0
33652_at	8748							MP	HSG00288001	a disintegrin and metalloproteinase domain 20	ADAM20																																					0	0
33665_s_at	1438						6.23	MP	HSG00318012	colony stimulating factor 2 receptor, alpha, low-affinity (granulocyte-macrophage)	CSF2RA						1		1																			1		1								2	0
33682_at	2825							MP	HSG00215061	G protein-coupled receptor 1	GPR1																																1					0	0
33685_at	148229							MP	HSG00305630	ATPase, Class I, type 8B, member 3	ATP8B3																1																			1		0	1
33693_at	1830							MP	HSG00303795	desmoglein 3 (pemphigus vulgaris antigen)	DSG3																																					0	0
33695_at	255057							MP	HSG00307167	chromosome 19 open reading frame 26	C19orf26	1																1									1											1	0
33696_at	255057							MP	HSG00307167	chromosome 19 open reading frame 26	C19orf26													1	1	1	1	1							1		1						1			1		0	4
33697_at	5027							MP	HSG00277807	purinergic receptor P2X, ligand-gated ion channel, 7	P2RX7	1				1	1	1	1													1						1		1	1							5	0
33708_at	8501							MP	HSG00272093	solute carrier family 43, member 1	SLC43A1			1												1	1	1								1	1						1					1	2
38086_at	3321							MP	HSG00205931	immunoglobulin superfamily, member 3	IGSF3									1											1												1			1		0	1
33721_at	1244				-1.6751	TRUE		MP	HSG00269150	ATP-binding cassette, sub-family C (CFTR/MRP), member 2	ABCC2																				1						1					1		1				0	0
33722_at	8455							MP	HSG00311485	attractin (MP and EC)	ATRN																																					0	0
1814_at	7048							MP	HSG00221259	transforming growth factor, beta receptor II (70/80kDa)	TGFBR2		1	1																				1					1				1					2	0
1815_g_at	7048							MP	HSG00221259	transforming growth factor, beta receptor II (70/80kDa)	TGFBR2					1			1															1					1				1					2	0
33733_at	9429							MP	HSG00228500	ATP-binding cassette, sub-family G (WHITE), member 2	ABCG2	1																						1	1	1		1		1								1	0
33735_at	23544							MP	HSG00314255	seizure related 6 homolog (mouse)-like	SEZ6L	1																										1										1	0
33736_at	9399							MP	HSG00291251	stomatin (EPB72)-like 1	STOML1																					1	1					1										0	0
33740_at	10712							MP	HSG00208196	chromosome 1 open reading frame 2	C1orf2											1						1															1	1				0	1
38127_at	6382	y		-1.78173	-1.78173	TRUE		MP	HSG00212990	syndecan 1	SDC1			1		1				1						1		1			1						1						1			1		2	2
33750_at	10076							MP	HSG00204494	protein tyrosine phosphatase, receptor type, U	PTPRU			1																							1		1									1	0
33764_at	9568							MP	HSG00260704	G protein-coupled receptor 51	GPR51	1													1	1	1						1					1								1		1	3
188_at	1947							MP	HSG00253989	ephrin-B1	EFNB1					1			1															1					1									2	0
33769_at	9019						5.25	MP	HSG00205962	myelin protein zero-like 1	MPZL1																		1																			0	0
33771_at	23507						4.25	MP	HSG00206095	T-cell activation leucine repeat-rich protein	TA-LRRP																						1					1										0	0
33772_at	5734							MP	HSG00237604	prostaglandin E receptor 4 (subtype EP4)	PTGER4		1				1																	1	1					1								2	0
38160_at	4065						2.9	MP	HSG00214318	lymphocyte antigen 75	LY75		1	1	1																1								1							1		3	0
33785_at	576							MP	HSG00204520	brain-specific angiogenesis inhibitor 2	BAI2	1									1	1					1											1						1			1	1	3
33792_at	8000				-1.75998	TRUE		MP_GPI	HSG00258849	prostate stem cell antigen	PSCA														1	1	1	1	1								1						1		1	1		0	3
38202_at	2196							MP	HSG00236608	FAT tumor suppressor homolog 2 (Drosophila)	FAT2																				1															1		0	0
1927_s_at	94							MP	HSG00276704	activin A receptor type II-like 1	ACVRL1			1					1															1	1				1	1								2	0
33812_at	8728							MP	HSG00236703	a disintegrin and metalloproteinase domain 19 (meltrin beta)	ADAM19			1						1							1												1				1					1	2
1954_at	3791	y		0				MP	HSG00227312	kinase insert domain receptor (a type III receptor tyrosine kinase)	KDR	1		1		1		1	1									1						1					1		1	1						5	0
38247_at	2150							MP	HSG00237982	coagulation factor II (thrombin) receptor-like 1	F2RL1																		1		1															1		0	0
1970_s_at	2263							MP	HSG00268631	fibroblast growth factor receptor 2 (bacteria-expressed kinase, keratinocyte growth factor receptor, craniofacial dysostosis 1, Crouzon syndrome, Pfeiffer syndrome, Jackson-Weiss syndrome)	FGFR2																						1	1	1		1	1	1	1		1						0	0
33832_at	2537							MP	HSG00207932	interferon, alpha-inducible protein (clone IFI-6-16)	G1P3					1			1																													2	0
38482_at	1366							MP	HSG00302593	claudin 7	CLDN7			1		1			1										1		1				1		1		1			1				1		3	0
245_at	6402							MP	HSG00200124	selectin L (lymphocyte adhesion molecule 1)	SELL	1	1	1	1				1															1	1			1	1	1								5	0
33871_s_at	2350							MP_GPI	HSG00274661	folate receptor 2 (fetal)	FOLR2	1		1	1													1											1			1						3	0
265_s_at	6401							MP	HSG00205932	selectin E (endothelial adhesion molecule 1)	SELE					1	1		1															1					1			1						3	0
33879_at	10280							MP	HSG00262806	opioid receptor, sigma 1	OPRS1																1	1	1																			0	1
33889_s_at	9993							MP	HSG00314100	DiGeorge syndrome critical region gene 2	DGCR2																																					0	0
268_at	5175				2.03475	TRUE	7.22	MP	HSG00302774	platelet/endothelial cell adhesion molecule (CD31 antigen)	PECAM1	1	1	1	1	1	1	1	1													1		1				1	1	1	1	1						8	0
33901_at	2030							MP	HSG00241970	solute carrier family 29 (nucleoside transporters), member 1	SLC29A1			1																1																		1	0
38524_at	4950							MP	HSG00238324	occludin	OCLN																				1						1									1		0	0
278_at	4882							MP	HSG00261353	natriuretic peptide receptor B/guanylate cyclase B (atrionatriuretic peptide receptor B)	NPR2																							1					1									0	0
31350_at	26532							MP	HSG00307420	olfactory receptor, family 10, subfamily H, member 3	OR10H3					1	1		1															1					1									3	0
33919_at	7106						2.67	MP	HSG00274104	transmembrane 4 superfamily member 7	TM4SF7									1					1							1		1	1								1				1	0	2
38551_at	3897				-2.5672	TRUE		MP	HSG00253715	L1 cell adhesion molecule (hydrocephalus, stenosis of aqueduct of Sylvius 1, MASA (mental retardation, aphasia, shuffling gait and adducted thumbs) syndrome, spastic paraplegia 1)	L1CAM											1					1				1						1							1		1		0	2
33929_at	2817							MP_GPI	HSG00211981	glypican 1	GPC1					1						1																					1	1				1	1
33937_at	23333							MP	HSG00250366	KIAA0877 protein	KIAA0877																																					0	0
33938_g_at	23333							MP	HSG00250366	KIAA0877 protein	KIAA0877													1			1					1											1	1		1	1	0	2
33939_at	3736							MP	HSG00277471	potassium voltage-gated channel, shaker-related subfamily, member 1 (episodic ataxia with myokymia)	KCNA1																																					0	0
33941_at	4185							MP	HSG00302444	a disintegrin and metalloproteinase domain 11	ADAM11																						1				1	1										0	0
33944_at	334							MP	HSG00271124	amyloid beta (A4) precursor-like protein 2	APLP2																															1						0	0
33945_at	959							MP	HSG00254701	CD40 ligand (TNF superfamily, member 5, hyper-IgM syndrome)	CD40LG																								1													0	0
33947_at	2827							MP	HSG00202486	G protein-coupled receptor 3	GPR3																										1									1		0	0
33948_at	1395							MP	HSG00250481	corticotropin releasing hormone receptor 2	CRHR2															1	1		1																			0	2
33949_at	1395							MP	HSG00250481	corticotropin releasing hormone receptor 2	CRHR2																																					0	0
38684_at	27032							MP	HSG00226491	ATPase, Ca++ transporting, type 2C, member 1	ATP2C1																				1															1	1	0	0
33951_at	3766				-4.54841	TRUE		MP	HSG00205077	potassium inwardly-rectifying channel, subfamily J, member 10	KCNJ10	1		1	1																						1	1				1						3	0
33960_s_at	774							MP	HSG00260668	calcium channel, voltage-dependent, L type, alpha 1B subunit	CACNA1B								1											1																1		1	0
33962_at	5251						4.11	MP	HSG00254021	phosphate regulating endopeptidase homolog, X-linked (hypophosphatemia, vitamin D resistant rickets)	PHEX																																					0	0
33967_at	3111							MP	HSG00242083	major histocompatibility complex, class II, DO alpha	HLA-DOA	1		1					1									1											1									3	0
38051_at	4118				-3.02341	TRUE		MP	HSG00213478	mal, T-cell differentiation protein	MAL			1		1															1		1	1			1	1	1			1				1		2	0
33978_at	5244							MP	HSG00248061	ATP-binding cassette, sub-family B (MDR/TAP), member 4	ABCB4					1		1	1																						1							3	0
38783_at	4582	y		0				MP	HSG00204440	mucin 1, transmembrane	MUC1			1			1	1	1									1			1								1	1		1	1			1		4	0
33996_at	4829							MP	HSG00243360	neuromedin B receptor	NMBR						1																															1	0
34004_at	4352							MP	HSG00206063	myeloproliferative leukemia virus oncogene	MPL																														1							0	0
34007_at	2918							MP	HSG00249046	glutamate receptor, metabotropic 8	GRM8													1												1												0	1
34009_at	30848							MP	HSG00255134	cancer/testis antigen 2	CTAG2					1	1	1	1			1												1								1						4	1
38928_r_at	7299							MP	HSG00272372	tyrosinase (oculocutaneous albinism IA)	TYR			1		1	1														1						1		1			1				1		3	0
31438_s_at	9332				1.92209	FALSE	5.8	MP	HSG00277354	CD163 antigen	CD163	1		1	1	1	1	1	1									1						1	1			1	1	1		1						7	0
31448_s_at	11027							MP	HSG00306067	leukocyte immunoglobulin-like receptor, subfamily A (with TM domain), member 2	LILRA2					1	1	1	1														1	1				1	1		1	1						4	0
34019_at	1136						2.91	MP	HSG00290647	cholinergic receptor, nicotinic, alpha polypeptide 3	CHRNA3																																					0	0
38966_at	9524							MP	HSG00307119	glycoprotein, synaptic 2	GPSN2																				1															1		0	0
34024_at	1184							MP	HSG00254007	chloride channel 5 (nephrolithiasis 2, X-linked, Dent disease)	CLCN5																										1					1						0	0
34025_at	2559							MP	HSG00236875	gamma-aminobutyric acid (GABA) A receptor, alpha 6	GABRA6					1	1																					1		1								2	0
34028_at	2842							MP	HSG00277530	G protein-coupled receptor 19	GPR19	1															1				1							1										1	1
31550_at	153							MP	HSG00268661	adrenergic, beta-1-, receptor	ADRB1															1	1							1			1	1	1									0	2
34035_at	6554							MP	HSG00288482	solute carrier family 10 (sodium/bile acid cotransporter family), member 1	SLC10A1								1																													1	0
34038_at	6540				-1.71887	FALSE		MP	HSG00282357	solute carrier family 6 (neurotransmitter transporter, GABA), member 13	SLC6A13			1					1																1							1				1		2	0
39273_at	10178							MP	HSG00255008	odz, odd Oz/ten-m homolog 1(Drosophila)	ODZ1			1					1												1	1							1							1		2	0
34040_s_at	9437							MP	HSG00306698	natural cytotoxicity triggering receptor 1	NCR1															1											1											0	1
34043_at	84830							MP	HSG00242909	chromosome 6 open reading frame 105	C6orf105					1	1	1	1																1					1	1							4	0
39489_g_at	5101				-2.27598	TRUE		MP	HSG00284538	protocadherin 9	PCDH9																	1			1						1									1		0	0
34051_at	23143							MP	HSG00284630	leucine-rich repeats and calponin homology (CH) domain containing 1	LRCH1																																					0	0
34054_at	970	y	y	6.44289	3.02289	TRUE	3.42	MP	HSG00307445	tumor necrosis factor (ligand) superfamily, member 7	CD70						1			1												1								1			1				1	1	1
34055_at	91							MP	HSG00277110	activin A receptor, type IB	ACVR1B					1																																1	0
34056_g_at	91							MP	HSG00277110	activin A receptor, type IB	ACVR1B													1	1	1	1	1							1		1						1			1		0	4
34057_at	9153							MP	HSG00290920	solute carrier family 28 (sodium-coupled nucleoside transporter), member 2	SLC28A2														1	1	1	1									1									1		0	3
34064_s_at	9436						3.29	MP	HSG00243946	natural cytotoxicity triggering receptor 2	NCR2					1	1	1	1													1									1							4	0
34067_at	164656							MP	HSG00314243	transmembrane protease, serine 6	TMPRSS6			1														1	1																			1	0
34077_at	2833							MP	HSG00254786	chemokine (C-X-C motif) receptor 3	CXCR3																																1					0	0
34086_at	9294							MP	HSG00307063	endothelial differentiation, sphingolipid G-protein-coupled receptor, 5	EDG5																																					0	0
34087_at	3776							MP	HSG00203668	potassium channel, subfamily K, member 2	KCNK2													1																				1				0	1
34089_at	22997							MP	HSG00272359	KIAA1030 protein	KIAA1030	1		1		1	1											1											1									4	0
31856_at	2615							MP	HSG00271005	leucine rich repeat containing 32	LRRC32			1		1	1	1	1													1		1				1	1	1	1	1						5	0
34104_i_at	3507							MP	HSG00318396	immunoglobulin heavy constant mu	IGHM																	1															1			1		0	0
34105_f_at	3507							MP	HSG00318396	immunoglobulin heavy constant mu	IGHM			1	1													1	1						1				1	1								2	0
34127_at	9390							MP	HSG00220351	solute carrier family 22 (organic cation transporter), member 13	SLC22A13																															1						0	0
34129_at	9515							MP	HSG00220276	syntaxin binding protein 5-like	STXBP5L																											1										0	0
34130_at	9515							MP	HSG00220276	syntaxin binding protein 5-like	STXBP5L					1	1	1	1																					1								4	0
34131_at	23657						4.13	MP	HSG00228197	solute carrier family 7, (cationic amino acid transporter, y+ system) member 11	SLC7A11					1			1																													2	0
34132_at	22987							MP	HSG00237804	synaptic vesicle glycoprotein 2C	SV2C																						1					1										0	0
34136_s_at	26716							MP	HSG00244046	olfactory receptor, family 2, subfamily H, member 1	OR2H1						1		1																						1							2	0
34137_at	26716							MP	HSG00244046	olfactory receptor, family 2, subfamily H, member 1	OR2H1																																					0	0
34139_at	6754							MP	HSG00312365	somatostatin receptor 4	SSTR4															1	1	1															1			1		0	2
34143_at	1134							MP	HSG00216307	cholinergic receptor, nicotinic, alpha polypeptide 1 (muscle)	CHRNA1																								1													0	0
34144_at	10333							MP	HSG00228258	toll-like receptor 6	TLR6														1			1							1								1					0	1
34145_at	10333							MP	HSG00228258	toll-like receptor 6	TLR6					1																											1					1	0
34154_at	1141							MP	HSG00209931	cholinergic receptor, nicotinic, beta polypeptide 2 (neuronal)	CHRNB2						1		1																													2	0
34158_s_at	6507				2.18171	TRUE	2.97	MP	HSG00237445	solute carrier family 1 (glial high affinity glutamate transporter), member 3	SLC1A3	1					1	1																				1										3	0
34166_at	6534							MP	HSG00237525	solute carrier family 6 (neurotransmitter transporter, L-proline), member 7	SLC6A7			1																							1		1									1	0
34167_s_at	6534							MP	HSG00237525	solute carrier family 6 (neurotransmitter transporter, L-proline), member 7	SLC6A7			1												1											1											1	1
39579_at	9071				-1.97431	TRUE		MP	HSG00284827	claudin 10	CLDN10	1							1										1		1		1				1	1				1				1		2	0
31870_at	951							MP	HSG00307094	CD37 antigen	CD37	1	1	1	1	1	1	1	1									1				1		1	1			1	1	1								8	0
34173_s_at	53942							MP_GPI	HSG00271008	contactin (5 GPI-anchored)	CNTN5																																					0	0
34174_s_at	23266							MP	HSG00204512	latrophilin 2	LPHN2						1		1															1						1	1	1						2	0
34188_at	490							MP	HSG00277179	ATPase, Ca++ transporting, plasma membrane 1	ATP2B1											1		1							1		1		1			1						1				0	2
34192_at	157680							MP	HSG00258462	Cohen syndrome 1	COH1											1		1												1								1				0	2
39619_at	51308							MP	HSG00236520	chromosome 5 open reading frame 19	C5orf19	1										1					1				1						1	1						1		1		1	2
342_at	5167							MP	HSG00243573	ectonucleotide pyrophosphatase/phosphodiesterase 1	ENPP1						1			1																	1				1		1					1	1
34200_at	1185							MP	HSG00204498	chloride channel 6	CLCN6											1		1	1	1	1						1					1										0	5
34202_at	25945							MP	HSG00222122	poliovirus receptor-related 3	PVRL3																							1														0	0
34208_at	57468							MP	HSG00311340	solute carrier family 12, (potassium-chloride transporter) member 5	SLC12A5																						1					1										0	0
31892_at	5797						2.75	MP	HSG00303655	protein tyrosine phosphatase, receptor type, M	PTPRM																					1	1	1	1			1	1	1								0	0
34214_at	9865							MP	HSG00250284	KIAA0644 gene product	KIAA0644	1							1																			1										2	0
31901_at	8514							MP	HSG00207429	potassium voltage-gated channel, shaker-related subfamily, beta member 2	KCNAB2			1		1																	1	1				1	1									2	0
34229_s_at	7355							MP	HSG00254890	solute carrier family 35 (UDP-galactose transporter), member A2	SLC35A2																1									1												0	1
32035_at	3123							MP	HSG00317824	major histocompatibility complex, class II, DR beta 1	HLA-DRB1	1	1	1	1	1			1									1				1		1	1			1	1	1	1	1						6	0
32089_at	9576						3.09	MP	HSG00267950	sperm associated antigen 6	SPAG6																				1		1	1				1	1									0	0
34238_at	3547							MP	HSG00253720	immunoglobulin superfamily, member 1	IGSF1																											1										0	0
34260_at	9894							MP	HSG00294852	KIAA0683 gene product	KIAA0683																																					0	0
34266_at	3953							MP	HSG00205261	leptin receptor	LEPR																																			1		0	0
34267_r_at	3953							MP	HSG00205261	leptin receptor	LEPR							1																1							1							1	0
34280_at	2564							MP	HSG00254011	gamma-aminobutyric acid (GABA) A receptor, epsilon	GABRE																																					0	0
34288_at	57007						7.79	MP	HSG00215583	chemokine orphan receptor 1	CMKOR1				1		1	1	1												1	1								1	1							4	0
34292_at	8269							MP	HSG00254899	chromosome X open reading frame 12	CXorf12																																					0	0
34297_at	2861							MP	HSG00249156	G protein-coupled receptor 37 (endothelin receptor type B-like)	GPR37							1				1									1	1	1					1						1				1	1
343_s_at	5167							MP	HSG00243573	ectonucleotide pyrophosphatase/phosphodiesterase 1	ENPP1																	1												1			1					0	0
34307_at	9375							MP	HSG00284825	transmembrane 9 superfamily member 2	TM9SF2									1																							1					0	1
34318_at	11230							MP	HSG00254951	PRA1 domain family, member 2	PRAF2																1																					0	1
34331_at	2047							MP	HSG00226405	EPH receptor B1	EPHB1	1				1	1																	1				1										3	0
34334_at	1948						3.71	MP	HSG00284574	ephrin-B2	EFNB2								1													1																1	0
39661_s_at	3177							MP	HSG00272085	solute carrier family 29 (nucleoside transporters), member 2	SLC29A2														1		1		1		1						1									1		0	2
39748_at	6541							MP	HSG00284566	solute carrier family 7 (cationic amino acid transporter, y+ system), member 1	SLC7A1									1	1	1		1			1			1	1	1											1	1	1	1	1	0	5
32321_at	3133						2.99	MP	HSG00243536	major histocompatibility complex, class I, E	HLA-E		1	1	1		1		1									1				1		1					1	1	1	1						5	0
34362_at	6518						4.95	MP	HSG00202293	solute carrier family 2 (facilitated glucose/fructose transporter), member 5	SLC2A5		1		1		1		1										1									1		1	1	1						4	0
39311_at	2348				-2.90313	TRUE		MP_GPI	HSG00274729	folate receptor 1 (adult)	FOLR1			1					1												1		1	1			1	1	1			1				1		2	0
39966_at	10675							MP	HSG00221295	chondroitin sulfate proteoglycan 5 (neuroglycan C)	CSPG5	1																			1							1								1		1	0
39992_at	5002							MP	HSG00273736	solute carrier family 22 (organic cation transporter), member 18	SLC22A18																	1	1		1												1			1		0	0
34409_at	26020							MP	HSG00287753	low density lipoprotein receptor-related protein 10	LRP10																	1															1					0	0
34415_at	91							MP	HSG00277110	activin A receptor, type IB	ACVR1B																	1															1					0	0
40364_at	1317							MP	HSG00260953	solute carrier family 31 (copper transporters), member 1	SLC31A1									1							1				1												1			1		0	2
34424_at	22865							MP	HSG00225907	SLIT and NTRK-like family, member 3	SLITRK3																																					0	0
34425_at	3140							MP	HSG00206505	major histocompatibility complex, class I-related	MR1			1														1											1				1					1	0
34426_at	3140							MP	HSG00206505	major histocompatibility complex, class I-related	MR1																																1					0	0
34427_g_at	3140							MP	HSG00206505	major histocompatibility complex, class I-related	MR1			1																																		1	0
406_at	3691							MP	HSG00301572	integrin, beta 4	ITGB4																		1		1															1		0	0
34429_at	8174						2.87	MP	HSG00306932	mucosal vascular addressin cell adhesion molecule 1	MADCAM1																																					0	0
40434_at	5420							MP	HSG00248044	podocalyxin-like	PODXL								1											1	1			1			1		1			1				1		1	0
34436_at	10786							MP	HSG00242544	solute carrier family 17 (sodium phosphate), member 3	SLC17A3								1																							1						1	0
34442_at	339479							MP	HSG00208218	DBCCR1-like	DBCCR1L	1															1	1									1											1	1
34443_at	339479							MP	HSG00208218	DBCCR1-like	DBCCR1L																											1										0	0
34444_at	9142							MP	HSG00254282	chromosome X open reading frame 1	CXorf1								1																1			1				1						1	0
34447_at	1137							MP	HSG00311503	cholinergic receptor, nicotinic, alpha polypeptide 4	CHRNA4																						1					1										0	0
34450_at	2984							MP	HSG00277376	guanylate cyclase 2C (heat stable enterotoxin receptor)	GUCY2C						1										1	1												1			1					1	1
34457_at	7781							MP	HSG00215062	solute carrier family 30 (zinc transporter), member 3	SLC30A3					1	1		1																			1										3	0
34462_at	6339							MP	HSG00209864	sodium channel, nonvoltage-gated 1, delta	SCNN1D					1	1	1	1											1		1	1	1				1			1	1						4	0
34466_at	3360							MP	HSG00237285	5-hydroxytryptamine (serotonin) receptor 4	HTR4			1		1	1	1	1													1																5	0
34467_g_at	3360							MP	HSG00237285	5-hydroxytryptamine (serotonin) receptor 4	HTR4					1	1	1	1															1				1		1	1	1						4	0
34468_at	3360							MP	HSG00237285	5-hydroxytryptamine (serotonin) receptor 4	HTR4																										1					1						0	0
40729_s_at	4050							MP	HSG00243964	lymphotoxin beta (TNF superfamily, member 3)	LTB			1												1	1	1			1				1				1	1			1			1		1	2
34473_at	7100							MP	HSG00317321	toll-like receptor 5	TLR5								1																						1							1	0
34474_at	375346							MP	HSG00222179	Similar to RIKEN cDNA 1810038N08 gene	MGC52022								1												1		1									1						1	0
34476_r_at	2069							MP	HSG00227364	epiregulin	EREG											1			1		1																	1	1			0	3
34480_at	1014				-3.17674	TRUE		MP	HSG00295131	cadherin 16, KSP-cadherin	CDH16								1									1									1					1	1					1	0
34483_at	946							MP	HSG00306751	sialic acid binding Ig-like lectin 6	SIGLEC6																1	1															1					0	1
34485_r_at	4582	y		0				MP	HSG00204440	mucin 1, transmembrane	MUC1	1		1													1		1								1		1							1		2	1
34492_at	375035							MP	HSG00206637	hypothetical protein LOC375035	LOC375035					1			1													1																2	0
34493_at	8794						3.07	MP_GPI	HSG00258572	tumor necrosis factor receptor superfamily, member 10c, decoy without an intracellular domain	TNFRSF10C			1																									1									1	0
34495_r_at	23546							MP	HSG00307375	synaptogyrin 4	SYNGR4																										1											0	0
32614_at	9899							MP	HSG00290206	synaptic vesicle glycoprotein 2B	SV2B	1																					1	1				1	1									1	0
34507_s_at	22853							MP	HSG00248063	lemur tyrosine kinase 2	LMTK2													1		1	1	1																		1		0	3
34508_r_at	22853							MP	HSG00248063	lemur tyrosine kinase 2	LMTK2			1		1	1																				1					1						3	0
34509_at	8972				-3.34745	TRUE		MP	HSG00248009	maltase-glucoamylase (alpha-glucosidase)	MGAM								1																							1						1	0
40762_g_at	9121				-1.6989	FALSE		MP	HSG00298696	solute carrier family 16 (monocarboxylic acid transporters), member 5	SLC16A5														1	1	1				1			1			1									1		0	3
34513_at	7253							MP	HSG00288066	thyroid stimulating hormone receptor	TSHR																1										1											0	1
34514_at	7253							MP	HSG00288066	thyroid stimulating hormone receptor	TSHR																																			1		0	0
34515_g_at	7253							MP	HSG00288066	thyroid stimulating hormone receptor	TSHR																																					0	0
34516_at	6557				-6.54732	TRUE	-149.93	MP	HSG00290298	solute carrier family 12 (sodium/potassium/chloride transporters), member 1	SLC12A1																	1									1					1	1			1		0	0
34519_at	4883				-2.06409	TRUE		MP	HSG00238300	natriuretic peptide receptor C/guanylate cyclase C (atrionatriuretic peptide receptor C)	NPR3					1	1	1	1																			1		1	1	1						4	0
34520_at	610							MP	HSG00305978	hyperpolarization activated cyclic nucleotide-gated potassium channel 2	HCN2											1		1		1							1			1		1						1				0	3
34531_at	23769							MP	HSG00271685	fibronectin leucine rich transmembrane protein 1	FLRT1											1																1						1				0	1
34534_at	4988						4.3	MP	HSG00241980	opioid receptor, mu 1	OPRM1														1		1	1									1						1					0	2
34535_at	4988						4.3	MP	HSG00241980	opioid receptor, mu 1	OPRM1																	1															1					0	0
34536_g_at	4988						4.3	MP	HSG00241980	opioid receptor, mu 1	OPRM1														1																							0	1
40797_at	102							MP	HSG00290289	a disintegrin and metalloproteinase domain 10	ADAM10									1		1									1	1														1	1	0	2
34540_at	2899							MP	HSG00205987	glutamate receptor, ionotropic, kainate 3	GRIK3																								1								1					0	0
34550_at	1812							MP	HSG00238216	dopamine receptor D1	DRD1					1	1	1	1														1	1				1			1	1						4	0
34554_at	2742							MP	HSG00254005	glycine receptor, alpha 2	GLRA2															1		1									1									1		0	1
34557_at	4157							MP	HSG00295507	melanocortin 1 receptor (alpha melanocyte stimulating hormone receptor)	MC1R													1	1	1	1	1															1		1	1		0	4
34558_at	4987							MP	HSG00311564	opiate receptor-like 1	OPRL1														1	1	1	1																		1		0	3
32625_at	4881							MP	HSG00205179	natriuretic peptide receptor A/guanylate cyclase A (atrionatriuretic peptide receptor A)	NPR1																				1			1			1		1									0	0
34564_at	2044							MP	HSG00228100	EPH receptor A5	EPHA5																										1											0	0
34573_at	1944						-2.4	MP_GPI	HSG00204374	ephrin-A3	EFNA3	1		1														1											1			1						2	0
40924_at	84900							MP	HSG00277080	hypothetical protein FLJ14627	FLJ14627	1										1									1													1	1	1		1	1
34580_at	4985							MP	HSG00204390	opioid receptor, delta 1	OPRD1															1	1								1		1											0	2
34582_at	6506							MP	HSG00272598	solute carrier family 1 (glial high affinity glutamate transporter), member 2	SLC1A2	1			1	1	1	1																				1										5	0
34583_at	2322							MP	HSG00284697	fms-related tyrosine kinase 3	FLT3		1																																			1	0
34597_at	5540							MP	HSG00317901	pancreatic polypeptide receptor 1	PPYR1																1																1			1		0	1
32709_at	7881				1.79379	FALSE	-3.75	MP	HSG00225965	potassium voltage-gated channel, shaker-related subfamily, beta member 1	KCNAB1								1													1	1	1				1	1									1	0
32714_s_at	94							MP	HSG00276704	activin A receptor type II-like 1	ACVRL1					1	1		1															1	1				1	1								3	0
34607_at	29851						3.3	MP	HSG00213622	inducible T-cell co-stimulator	ICOS																	1															1					0	0
34614_at	3765							MP	HSG00207555	potassium inwardly-rectifying channel, subfamily J, member 9	KCNJ9																										1	1										0	0
34619_at	1823							MP	HSG00303746	desmocollin 1	DSC1				1												1																					1	1
34629_at	9537						3.48	MP	HSG00272005	tumor protein p53 inducible protein 11	TP53I11								1															1				1										1	0
34632_r_at	2814							MP	HSG00225332	glycoprotein V (platelet)	GP5								1																							1	1					1	0
34633_s_at	2814							MP	HSG00225332	glycoprotein V (platelet)	GP5			1														1											1									1	0
34634_s_at	3363							MP	HSG00267568	5-hydroxytryptamine (serotonin) receptor 7 (adenylate cyclase-coupled)	HTR7															1	1	1															1			1		0	2
34635_at	3363							MP	HSG00267568	5-hydroxytryptamine (serotonin) receptor 7 (adenylate cyclase-coupled)	HTR7					1	1	1	1											1		1	1							1	1							4	0
34654_at	8776							MP	HSG00254228	myotubularin related protein 1	MTMR1											1					1																	1		1	1	0	2
34663_at	2213							MP	HSG00205702	Fc fragment of IgG, low affinity IIb, receptor (CD32)	FCGR2B	1		1		1	1	1	1																				1	1	1							6	0
34664_at	2213							MP	HSG00205702	Fc fragment of IgG, low affinity IIb, receptor (CD32)	FCGR2B																	1															1					0	0
34665_g_at	2213							MP	HSG00205702	Fc fragment of IgG, low affinity IIb, receptor (CD32)	FCGR2B			1	1	1			1												1								1									4	0
34668_at	9197							MP	HSG00220319	solute carrier family 33 (acetyl-CoA transporter), member 1	SLC33A1								1											1																		1	0
34679_at	613							MP	HSG00314095	breakpoint cluster region	BCR	1	1	1																							1	1				1				1		3	0
34686_at	108						4	MP	HSG00236695	adenylate cyclase 2 (brain)	ADCY2																										1	1										0	0
34697_at	4040							MP	HSG00276967	low density lipoprotein receptor-related protein 6	LRP6			1					1																							1						2	0
34718_at	3480	y		0				MP	HSG00289861	insulin-like growth factor 1 receptor	IGF1R							1	1			1										1									1			1				2	1
34729_at	7216							MP	HSG00254254	trophinin	TRO					1	1	1																				1			1							3	0
40935_at	84975							MP	HSG00277078	hypothetical protein MGC11308	MGC11308																1				1															1	1	0	1
32893_s_at	2679							MP	HSG00314981	similar to Gamma-glutamyltranspeptidase 1 precursor (Gamma-glutamyltransferase 1) (CD224 antigen)	LOC440802			1												1								1					1			1				1		1	1
41074_at	8549							MP	HSG00278293	leucine-rich repeat-containing G protein-coupled receptor 5	LGR5																1				1															1		0	1
33066_at	5787							MP	HSG00276857	protein tyrosine phosphatase, receptor type, B	PTPRB								1															1					1		1							1	0
34759_at	7779							MP	HSG00205031	solute carrier family 30 (zinc transporter), member 1	SLC30A1	1				1			1																			1										3	0
33093_at	8807							MP	HSG00213607	interleukin 18 receptor accessory protein	IL18RAP	1			1	1			1															1				1	1	1	1	1						4	0
34761_r_at	8754							MP	HSG00259360	a disintegrin and metalloproteinase domain 9 (meltrin gamma)	ADAM9									1		1				1	1																1	1		1	1	0	4
34763_at	9126							MP	HSG00269204	chondroitin sulfate proteoglycan 6 (bamacan)	CSPG6									1		1										1											1	1			1	0	2
34768_at	81542							MP	HSG00288074	thioredoxin domain containing	TXNDC									1		1																					1	1				0	2
41470_at	8842							MP	HSG00227769	prominin 1	PROM1	1	1	1		1	1														1						1	1	1	1		1				1		5	0
41585_at	23231						5.58	MP	HSG00227657	KIAA0746 protein	KIAA0746			1						1									1		1	1														1	1	1	1
34778_at	131578							MP	HSG00225212	leucine rich repeat containing 15	LRRC15			1		1				1								1	1		1												1					2	1
34780_at	23654							MP	HSG00315146	plexin B2	PLXNB2		1															1															1					1	0
33261_at	3123							MP	HSG00317824	major histocompatibility complex, class II, DR beta 1	HLA-DRB1	1	1	1	1	1	1		1									1						1					1	1		1						7	0
34800_at	26018							MP	HSG00225325	leucine-rich repeats and immunoglobulin-like domains 1	LRIG1			1			1	1	1												1	1						1	1		1							4	0
34806_at	11251							MP	HSG00271773	G protein-coupled receptor 44	GPR44														1	1	1	1							1								1			1	1	0	3
34819_at	8763							MP	HSG00244048	CD164 antigen, sialomucin	CD164									1																	1			1	1	1	1					0	1
34823_at	1803				-2.49309	TRUE		MP	HSG00211922	dipeptidylpeptidase 4 (CD26, adenosine deaminase complexing protein 2)	DPP4			1					1																	1			1									2	0
34848_at	2222							MP	HSG00258154	farnesyl-diphosphate farnesyltransferase 1	FDFT1										1						1						1															0	2
41660_at	9620							MP	HSG00314066	cadherin, EGF LAG seven-pass G-type receptor 1 (flamingo homolog, Drosophila)	CELSR1									1											1												1			1		0	1
34857_at	79572							MP	HSG00225330	ATPase type 13A3	ATP13A3									1		1		1	1							1											1	1				0	4
34864_at	27013							MP	HSG00215072	chromosome 2 open reading frame 24	C2orf24	1	1	1					1									1											1			1						4	0
41688_at	51090							MP	HSG00296399	transmembrane 4 superfamily member 11 (plasmolipin)	TM4SF11																				1		1	1			1	1	1			1				1		0	0
41861_at	26155							MP	HSG00317484	DKFZP564C186 protein	DKFZP564C186									1		1								1	1	1												1	1	1	1	0	2
33295_at	2532							MP	HSG00205855	Duffy blood group	FY			1		1			1													1		1				1	1	1								3	0
575_s_at	4072	y		-2.91683	-2.91683	TRUE		MP	HSG00216961	tumor-associated calcium signal transducer 1	TACSTD1			1				1											1		1						1		1			1				1		2	0
34892_at	8795	y		3.06			3.06	MP	HSG00259319	tumor necrosis factor receptor superfamily, member 10b	TNFRSF10B									1		1		1			1			1		1											1	1	1		1	0	4
34898_at	374							MP	HSG00227170	amphiregulin (schwannoma-derived growth factor)	AREG															1	1							1		1											1	0	2
34904_at	2901							MP	HSG00305955	glutamate receptor, ionotropic, kainate 5	GRIK5	1															1											1										1	1
34905_at	2901							MP	HSG00305955	glutamate receptor, ionotropic, kainate 5	GRIK5	1																									1	1										1	0
34906_g_at	2901							MP	HSG00305955	glutamate receptor, ionotropic, kainate 5	GRIK5	1		1		1												1											1									3	0
34913_at	779							MP	HSG00201388	calcium channel, voltage-dependent, L type, alpha 1S subunit	CACNA1S															1	1										1									1		0	2
34915_at	6546						-2.48	MP	HSG00212597	solute carrier family 8 (sodium/calcium exchanger), member 1	SLC8A1																1										1											0	1
34916_s_at	7293							MP	HSG00207226	tumor necrosis factor receptor superfamily, member 4	TNFRSF4			1	1				1													1							1									3	0
34917_at	7293							MP	HSG00207226	tumor necrosis factor receptor superfamily, member 4	TNFRSF4								1																						1							1	0
34918_at	6327							MP	HSG00272850	sodium channel, voltage-gated, type II, beta	SCN2B					1	1	1	1			1								1		1	1	1				1			1							4	1
34922_at	28513							MP	HSG00303801	cadherin 19, type 2	CDH19						1																	1						1								1	0
34926_at	909							MP	HSG00202893	CD1A antigen, a polypeptide	CD1A			1																																		1	0
33328_at	57493							MP	HSG00221647	HEG homolog 1 (zebrafish)	HEG1						1			1														1					1	1	1		1					1	1
34929_at	943	y		0				MP	HSG00205999	tumor necrosis factor receptor superfamily, member 8	TNFRSF8					1	1	1	1											1		1	1	1														4	0
33462_at	9934							MP	HSG00220774	purinergic receptor P2Y, G-protein coupled, 14	P2RY14	1		1	1	1	1		1															1	1			1	1	1		1						6	0
34936_at	9497				2.33138	FALSE	3.94	MP	HSG00224825	solute carrier family 4, sodium bicarbonate cotransporter, member 7	SLC4A7							1	1												1	1																2	0
34942_at	149111							MP	HSG00200046	cornichon homolog 3 (Drosophila)	CNIH3																																					0	0
34945_at	57125						3.67	MP	HSG00301422	plexin domain containing 1	PLXDC1	1		1		1	1	1	1																			1	1	1	1	1						6	0
34946_at	10261				2.13766	TRUE		MP	HSG00296845	immunoglobulin superfamily, member 6	IGSF6			1	1		1		1													1						1	1	1	1							4	0
33467_at	10871							MP	HSG00302185	CD300C antigen	CD300C					1			1															1					1									2	0
34952_at	420							MP_GPI	HSG00278006	Dombrock blood group	DO																																					0	0
34955_at	10257							MP	HSG00284542	ATP-binding cassette, sub-family C (CFTR/MRP), member 4	ABCC4																																	1				0	0
534_s_at	2348				-2.90313	TRUE		MP_GPI	HSG00274729	folate receptor 1 (adult)	FOLR1			1														1			1			1			1		1			1				1		1	0
34960_g_at	2208							MP	HSG00306467	Fc fragment of IgE, low affinity II, receptor for (CD23A)	FCER2																										1											0	0
34961_at	10225						4.93	MP	HSG00225848	CD96 antigen	CD96																	1															1					0	0
634_at	5652							MP	HSG00296041	protease, serine, 8 (prostasin)	PRSS8			1		1												1			1				1		1		1	1		1				1		2	0
34975_at	10219							MP	HSG00277586	killer cell lectin-like receptor subfamily G, member 1	KLRG1								1												1							1										1	0
757_at	302						3.3	MP	HSG00291630	annexin A2	ANXA2									1		1				1	1	1			1	1											1	1		1	1	0	4
34978_g_at	27036						3.07	MP	HSG00308339	sialic acid binding Ig-like lectin 7	SIGLEC7					1			1													1																2	0
33496_at	186							MP	HSG00254279	angiotensin II receptor, type 2	AGTR2																							1					1									0	0
34984_at	7222						3.77	MP	HSG00227801	transient receptor potential cation channel, subfamily C, member 3	TRPC3																																					0	0
34986_at	10205							MP	HSG00272055	epithelial V-like antigen 1	EVA1																																					0	0
34991_at	6444						7.1	MP	HSG00236982	sarcoglycan, delta (35kDa dystrophin-associated glycoprotein)	SGCD																										1											0	0
34992_g_at	6444						7.1	MP	HSG00236982	sarcoglycan, delta (35kDa dystrophin-associated glycoprotein)	SGCD					1																1		1							1							1	0
821_s_at	2348				-2.90313	TRUE		MP_GPI	HSG00274729	folate receptor 1 (adult)	FOLR1			1					1												1		1	1			1	1	1			1				1		2	0
33531_at	3824							MP	HSG00277561	killer cell lectin-like receptor subfamily D, member 1	KLRD1																	1						1	1				1				1					0	0
34996_at	7113				-3.38285	TRUE	-3.15	MP	HSG00315748	transmembrane protease, serine 2	TMPRSS2			1		1												1							1				1	1		1	1					2	0
34997_r_at	7855							MP	HSG00213633	frizzled homolog 5 (Drosophila)	FZD5																																1					0	0
34999_at	5818							MP	HSG00273777	poliovirus receptor-related 1 (herpesvirus entry mediator C; nectin)	PVRL1					1			1																													2	0
35000_at	8744							MP	HSG00306176	tumor necrosis factor (ligand) superfamily, member 9	TNFSF9											1		1		1	1					1	1											1		1	1	0	4
35009_at	4036				-1.95902	TRUE		MP	HSG00214249	low density lipoprotein-related protein 2	LRP2			1					1																			1	1			1						2	0
35015_at	941							MP	HSG00220282	CD80 antigen (CD28 antigen ligand 1, B7-1 antigen)	CD80					1	1	1	1																					1	1							4	0
33569_at	10462							MP	HSG00302373	C-type lectin domain family 10, member A	CLEC10A					1	1	1	1														1	1				1	1	1	1							4	0
35017_f_at	3135						3.29	MP	HSG00242478	HLA-G histocompatibility antigen, class I, G	HLA-G			1	1		1			1								1				1							1	1			1					3	1
35021_at	658							MP	HSG00229046	bone morphogenetic protein receptor, type IB	BMPR1B						1																							1		1						1	0
35024_at	4986							MP	HSG00258482	opioid receptor, kappa 1	OPRK1														1	1	1										1									1		0	3
35027_at	1140							MP	HSG00297758	cholinergic receptor, nicotinic, beta polypeptide 1 (muscle)	CHRNB1															1	1																					0	2
35028_at	2560							MP	HSG00229068	gamma-aminobutyric acid (GABA) A receptor, beta 1	GABRB1	1																										1										1	0
35035_at	1142							MP	HSG00258184	cholinergic receptor, nicotinic, beta polypeptide 3	CHRNB3	1																									1											1	0
33602_at	8698							MP	HSG00306265	endothelial differentiation, G-protein-coupled receptor 6	EDG6					1	1		1															1					1									3	0
35037_at	9154							MP	HSG00291640	solute carrier family 28 (sodium-coupled nucleoside transporter), member 1	SLC28A1								1							1		1														1						1	1
35042_at	1815							MP	HSG00274123	dopamine receptor D4	DRD4															1	1																					0	2
35048_at	2892							MP	HSG00255145	glutamate receptor, ionotrophic, AMPA 3	GRIA3	1																										1										1	0
35049_g_at	2892							MP	HSG00255145	glutamate receptor, ionotrophic, AMPA 3	GRIA3	1				1	1		1											1			1					1			1	1						4	0
35050_at	2892							MP	HSG00255145	glutamate receptor, ionotrophic, AMPA 3	GRIA3											1		1	1		1	1															1	1	1		1	0	4
35077_at	6869							MP	HSG00216230	tachykinin receptor 1	TACR1																1	1																				0	1
35078_at	3386							MP	HSG00306974	intercellular adhesion molecule 4, Landsteiner-Wiener blood group	ICAM4			1																									1									1	0
35079_at	27255							MP_GPI	HSG00226527	contactin 6	CNTN6					1	1	1																1							1							3	0
35080_at	4923							MP	HSG00311401	neurotensin receptor 1 (high affinity)	NTSR1														1	1	1	1																	1	1	1	0	3
35088_at	1237							MP	HSG00220812	chemokine (C-C motif) receptor 8	CCR8																													1								0	0
35089_at	9542						-8.34	MP	HSG00237851	neuregulin 2	NRG2					1	1	1	1														1					1		1	1	1						4	0
881_at	3694							MP	HSG00214232	integrin, beta 6	ITGB6			1													1				1												1			1		1	1
35091_at	9542						-8.34	MP	HSG00237851	neuregulin 2	NRG2																	1															1					0	0
35093_at	9127							MP	HSG00314224	purinergic receptor P2X-like 1, orphan receptor	P2RXL1			1																							1											1	0
35096_at	6511							MP	HSG00306033	solute carrier family 1 (high affinity aspartate/glutamate transporter), member 6	SLC1A6																						1					1										0	0
35098_at	2563							MP	HSG00317491	gamma-aminobutyric acid (GABA) A receptor, delta	GABRD					1			1										1				1					1										2	0
35101_at	2815							MP	HSG00219976	glycoprotein IX (platelet)	GP9					1	1	1	1																						1	1						4	0
35107_at	8600							MP	HSG00284888	tumor necrosis factor (ligand) superfamily, member 11	TNFSF11				1												1	1	1								1											1	1
884_at	3675						3.77	MP	HSG00301673	integrin, alpha 3 (antigen CD49C, alpha 3 subunit of VLA-3 receptor)	ITGA3									1							1	1			1												1			1	1	0	2
35113_at	6580							MP	HSG00242392	solute carrier family 22 (organic cation transporter), member 1	SLC22A1					1																					1					1						1	0
35115_at	64405							MP	HSG00311526	cadherin-like 22	CDH22																						1					1										0	0
35121_at	6533							MP	HSG00225988	solute carrier family 6 (neurotransmitter transporter, taurine), member 6	SLC6A6					1	1																															2	0
35128_at	680							MP	HSG00254898	bombesin-like receptor 3	BRS3																																					0	0
35129_at	6677							MP_GPI	HSG00250521	sperm adhesion molecule 1 (PH-20 hyaluronidase, zona pellucida binding)	SPAM1					1	1	1	1													1																4	0
35134_at	419							MP_GPI	HSG00229607	ADP-ribosyltransferase 3	ART3																1											1										0	1
35148_at	27134				-1.76669	TRUE		MP	HSG00306678	tight junction protein 3 (zona occludens 3)	TJP3					1	1		1														1					1		1		1						3	0
35149_at	958	y		0				MP	HSG00312367	CD40 antigen (TNF receptor superfamily member 5)	CD40																																					0	0
35150_at	958	y		0				MP	HSG00312367	CD40 antigen (TNF receptor superfamily member 5)	CD40			1														1											1									1	0
33730_at	9052							MP	HSG00282074	G protein-coupled receptor, family C, group 5, member A	GPCR5A			1													1							1			1		1				1			1	1	1	1
35162_s_at	92							MP	HSG00214263	activin A receptor, type II	ACVR2																																					0	0
33731_at	9056				-2.55652	TRUE		MP	HSG00288072	solute carrier family 7 (cationic amino acid transporter, y+ system), member 7	SLC7A7				1													1						1			1		1			1						1	0
33766_at	7433						2.54	MP	HSG00220256	vasoactive intestinal peptide receptor 1	VIPR1			1												1							1	1	1				1	1						1		1	1
35189_at	9854							MP	HSG00271440	transmembrane protein 24	TMEM24																																					0	0
889_at	3696							MP	HSG00248611	integrin, beta 8	ITGB8																				1															1		0	0
33800_at	115							MP	HSG00294437	adenylate cyclase 9	ADCY9									1				1		1							1	1	1	1			1									0	3
35207_at	6337				-3.42254	TRUE	-5.6	MP	HSG00277809	sodium channel, nonvoltage-gated 1 alpha	SCNN1A			1				1													1						1		1			1						2	0
35217_at	4238							MP	HSG00237972	microfibrillar-associated protein 3	MFAP3											1		1	1	1		1															1	1		1		0	4
927_s_at	4582	y		0				MP	HSG00204440	mucin 1, transmembrane	MUC1			1				1													1						1		1	1		1	1			1		2	0
35220_at	2028							MP	HSG00227760	glutamyl aminopeptidase (aminopeptidase A)	ENPEP								1									1													1	1						1	0
33803_at	7056							MP	HSG00311407	thrombomodulin	THBD					1	1		1													1		1		1		1	1									3	0
35235_at	8434							MP_GPI	HSG00261007	reversion-inducing-cysteine-rich protein with kazal motifs	RECK						1			1																							1				1	1	1
35236_g_at	8434							MP_GPI	HSG00261007	reversion-inducing-cysteine-rich protein with kazal motifs	RECK						1			1		1					1							1									1				1	1	3
977_s_at	999							MP	HSG00294471	cadherin 1, type 1, E-cadherin (epithelial)	CDH1			1		1			1										1		1								1			1				1		3	0
35248_at	10560							MP	HSG00206035	solute carrier family 19 (thiamine transporter), member 2	SLC19A2					1		1	1													1		1				1										3	0
33813_at	7133						2.94	MP	HSG00206020	tumor necrosis factor receptor superfamily, member 1B	TNFRSF1B	1	1	1	1			1	1													1		1					1		1							6	0
35266_at	10904							MP	HSG00311903	bladder cancer associated protein	BLCAP	1																					1				1	1				1						1	0
35267_g_at	10904							MP	HSG00311903	bladder cancer associated protein	BLCAP						1	1	1														1					1				1						3	0
1063_s_at	7301							MP	HSG00290231	TYRO3 protein tyrosine kinase	TYRO3	1										1			1		1									1	1	1			1			1	1			1	3
33829_at	54741							MP	HSG00206643	leptin receptor overlapping transcript	LEPROT						1	1	1															1					1	1	1	1						3	0
35285_at	8671				-2.21145	FALSE		MP	HSG00227257	solute carrier family 4, sodium bicarbonate cotransporter, member 4	SLC4A4	1							1																1			1		1		1						2	0
33862_at	8613							MP	HSG00206859	phosphatidic acid phosphatase type 2B	PPAP2B	1		1		1	1	1	1															1	1			1	1	1	1	1						6	0
1067_at	2323							MP	HSG00307360	fms-related tyrosine kinase 3 ligand	FLT3LG						1		1														1			1		1	1		1							2	0
33872_at	23266							MP	HSG00204512	latrophilin 2	LPHN2						1		1															1					1									2	0
1086_at	1439						5.58	MP	HSG00314260	colony stimulating factor 2 receptor, beta, low-affinity (granulocyte-macrophage)	CSF2RB					1	1	1	1														1			1		1		1	1	1						4	0
35350_at	51363				2.03674	TRUE	4.12	MP	HSG00317899	B cell RAG associated protein	GALNAC4S-6ST	1	1	1															1			1				1		1									1	3	0
35354_at	9145							MP	HSG00314691	synaptogyrin 1	SYNGR1	1										1		1		1							1			1	1	1										1	3
35360_at	10367							MP	HSG00268099	calcium binding atopy-related autoantigen 1	CBARA1																										1											0	0
35371_at	987							MP	HSG00227227	LPS-responsive vesicle trafficking, beach and anchor containing	LRBA																	1			1												1					0	0
35384_at	3269							MP	HSG00226403	histamine receptor H1	HRH1						1																															1	0
35387_r_at	43							MP_GPI	HSG00249481	acetylcholinesterase (YT blood group) GPI anchor	ACHE			1												1	1	1	1								1						1			1		1	2
339_at	858				1.6485	TRUE	7.62	MP	HSG00249042	caveolin 2	CAV2									1							1					1		1		1			1				1				1	0	2
1257_s_at	5768							MP	HSG00206832	quiescin Q6	QSCN6									1						1	1									1					1		1				1	0	3
35391_at	53616							MP	HSG00249584	a disintegrin and metalloproteinase domain 22	ADAM22																																					0	0
35392_g_at	53616							MP	HSG00249584	a disintegrin and metalloproteinase domain 22	ADAM22	1																1							1		1					1						1	0
35394_at	1954							MP	HSG00305541	EGF-like-domain, multiple 4	EGFL4					1	1	1	1			1								1		1									1			1				4	1
1335_at	3480	y		0				MP	HSG00289861	insulin-like growth factor 1 receptor	IGF1R								1			1														1					1			1				1	1
35401_s_at	4326							MP	HSG00282100	matrix metalloproteinase 17 (membrane-inserted)	MMP17											1											1											1				0	1
35402_at	27242							MP	HSG00243534	tumor necrosis factor receptor superfamily, member 21	TNFRSF21								1										1									1										1	0
35403_at	22845							MP	HSG00262260	transmembrane protein 15	TMEM15								1			1																										1	1
35404_at	6865							MP	HSG00269043	tachykinin receptor 2	TACR2				1	1			1																			1										3	0
35414_s_at	182							MP	HSG00311345	jagged 1 (Alagille syndrome)	JAG1								1									1				1																1	0
35421_at	4012							MP	HSG00236527	leucyl/cystinyl aminopeptidase	LNPEP																																					0	0
35423_at	2915							MP	HSG00270953	glutamate receptor, metabotropic 5	GRM5					1	1	1	1																													4	0
35424_g_at	2915							MP	HSG00270953	glutamate receptor, metabotropic 5	GRM5																																					0	0
35437_at	4886							MP	HSG00228257	neuropeptide Y receptor Y1	NPY1R																										1					1						0	0
35438_at	55558							MP	HSG00255049	plexin A3	PLXNA3			1														1	1														1					1	0
35442_at	9725							MP	HSG00208937	KIAA0792 gene product	KIAA0792			1					1										1	1									1									2	0
33983_at	9398							MP	HSG00206804	immunoglobulin superfamily, member 2	IGSF2			1																				1					1									1	0
35460_at	2828				1.78104	TRUE		MP	HSG00306736	G protein-coupled receptor 4	GPR4				1				1													1																2	0
35461_at	22925				-3.1931	FALSE		MP	HSG00214358	phospholipase A2 receptor 1, 180kDa	PLA2R1																										1				1	1		1				0	0
35462_at	22925				-3.1931	FALSE		MP	HSG00214358	phospholipase A2 receptor 1, 180kDa	PLA2R1																															1						0	0
35469_at	3356						-4.91	MP	HSG00284720	5-hydroxytryptamine (serotonin) receptor 2A	HTR2A																											1										0	0
35470_at	3356						-4.91	MP	HSG00284720	5-hydroxytryptamine (serotonin) receptor 2A	HTR2A																																					0	0
35471_g_at	3356						-4.91	MP	HSG00284720	5-hydroxytryptamine (serotonin) receptor 2A	HTR2A													1		1	1	1									1											0	3
34023_at	2205							MP	HSG00206631	Fc fragment of IgE, high affinity I, receptor for; alpha polypeptide	FCER1A				1	1		1	1													1		1	1				1	1	1							4	0
35478_at	4055							MP	HSG00282411	lymphotoxin beta receptor (TNFR superfamily, member 3)	LTBR																1										1											0	1
35479_at	10863							MP	HSG00259890	a disintegrin and metalloproteinase domain 28	ADAM28			1	1				1										1		1				1				1	1								3	0
35483_at	92017							MP	HSG00294901	similar to RIKEN cDNA 4933437K13	LOC92017														1	1	1	1									1									1		0	3
35484_at	92017							MP	HSG00294901	similar to RIKEN cDNA 4933437K13	LOC92017						1		1														1					1			1	1						2	0
35485_at	2914							MP	HSG00243490	glutamate receptor, metabotropic 4	GRM4			1		1																																2	0
35489_at	4224							MP	HSG00244076	meprin A, alpha (PABA peptide hydrolase)	MEP1A						1									1									1					1						1		1	1
35497_at	10100							MP	HSG00207416	tetraspan 2	TSPAN2																1																					0	1
1440_s_at	355							MP	HSG00267760	Fas (TNF receptor superfamily, member 6)	FAS			1																						1			1		1							1	0
35503_at	3351							MP	HSG00243476	5-hydroxytryptamine (serotonin) receptor 1B	HTR1B																																					0	0
35510_at	6334							MP	HSG00276803	sodium channel, voltage gated, type VIII, alpha	SCN8A																											1										0	0
35511_at	747							MP	HSG00272752	chromosome 11 open reading frame 11	C11orf11															1	1										1											0	2
35513_r_at	23101							MP	HSG00225387	MCF.2 cell line derived transforming sequence-like 2	MCF2L2																1																					0	1
35514_at	23101							MP	HSG00225387	MCF.2 cell line derived transforming sequence-like 2	MCF2L2																																					0	0
35517_at	920							MP	HSG00278171	CD4 antigen (p55)	CD4	1		1													1	1							1		1		1									2	1
35520_at	9080							MP	HSG00296260	claudin 9	CLDN9					1	1		1																			1										3	0
35521_at	9080							MP	HSG00296260	claudin 9	CLDN9															1	1	1	1														1			1		0	2
35525_at	10050							MP	HSG00244569	solute carrier family 17 (sodium phosphate), member 4	SLC17A4																								1											1		0	0
35526_at	735							MP	HSG00236538	complement component 9	C9														1	1	1	1	1								1									1		0	3
35527_at	781						-4.67	MP	HSG00248654	calcium channel, voltage-dependent, alpha 2/delta subunit 1	CACNA2D1																											1										0	0
35529_at	11181				-3.79535	TRUE		MP_GPI	HSG00273354	trehalase (brush-border membrane glycoprotein)	TREH																	1									1					1						0	0
35532_i_at	8302							MP	HSG00278145	killer cell lectin-like receptor subfamily C, member 4	KLRC4																														1	1						0	0
35533_f_at	8302							MP	HSG00278145	killer cell lectin-like receptor subfamily C, member 4	KLRC4								1																													1	0
35536_at	9718							MP	HSG00226550	endothelin converting enzyme 2	ECE2																																					0	0
35537_at	8793							MP	HSG00259393	tumor necrosis factor receptor superfamily, member 10d, decoy with truncated death domain	TNFRSF10D					1	1	1	1																													4	0
1731_at	5156						-2.52	MP	HSG00227288	platelet-derived growth factor receptor, alpha polypeptide	PDGFRA			1		1	1	1	1																1	1	1		1	1	1	1						5	0
35545_at	9498							MP	HSG00277350	solute carrier family 4, sodium bicarbonate cotransporter, member 8	SLC4A8																											1										0	0
35547_at	9194							MP	HSG00277634	solute carrier family 16 (monocarboxylic acid transporters), member 7	SLC16A7		1																								1					1						1	0
35566_f_at	3507							MP	HSG00318396	immunoglobulin heavy constant mu	IGHM			1	1	1	1		1										1						1				1	1		1						5	0
35568_at	117							MP	HSG00251055	adenylate cyclase activating polypeptide 1 (pituitary) receptor type I	ADCYAP1R1																																			1		0	0
35570_at	10599							MP	HSG00278339	solute carrier organic anion transporter family, member 1B1	SLCO1B1															1	1										1									1		0	2
35571_at	9002							MP	HSG00305669	coagulation factor II (thrombin) receptor-like 3	F2RL3			1		1	1		1																													4	0
35580_at	107							MP	HSG00247936	adenylate cyclase 1 (brain)	ADCY1					1	1																					1				1						2	0
1808_s_at	355							MP	HSG00267760	Fas (TNF receptor superfamily, member 6)	FAS																									1					1							0	0
35589_at	2696							MP	HSG00307960	gastric inhibitory polypeptide receptor	GIPR																						1				1			1								0	0
35590_s_at	2696							MP	HSG00307960	gastric inhibitory polypeptide receptor	GIPR			1														1											1									1	0
35592_at	6543							MP	HSG00308191	solute carrier family 8 (sodium-calcium exchanger), member 2	SLC8A2	1														1	1						1				1	1										1	2
35609_at	9708							MP	HSG00237596	protocadherin gamma subfamily A, 8	PCDHGA8																	1																				0	0
35619_at	23245							MP	HSG00260982	astrotactin 2	ASTN2					1	1	1	1																			1			1	1						4	0
35623_at	24145							MP	HSG00271829	pannexin 1	PANX1											1				1	1																	1		1		0	3
34033_s_at	11027							MP	HSG00306067	leukocyte immunoglobulin-like receptor, subfamily A (with TM domain), member 2	LILRA2	1	1	1	1	1		1	1													1		1				1	1		1							7	0
34039_at	9437							MP	HSG00306698	natural cytotoxicity triggering receptor 1	NCR1																							1					1									0	0
341_at	5724							MP	HSG00204401	platelet-activating factor receptor	PTAFR	1		1																				1					1			1						2	0
1968_g_at	5156						-2.52	MP	HSG00227288	platelet-derived growth factor receptor, alpha polypeptide	PDGFRA																									1					1							0	0
35659_at	3587						3.63	MP	HSG00271140	interleukin 10 receptor, alpha	IL10RA			1												1		1							1				1							1		1	1
35668_at	10267							MP	HSG00213907	receptor (calcitonin) activity modifying protein 1	RAMP1	1		1										1	1				1									1							1			2	2
35670_at	478							MP	HSG00305959	ATPase, Na+/K+ transporting, alpha 3 polypeptide	ATP1A3	1																					1		1			1										1	0
35678_at	5099							MP	HSG00227345	BH-protocadherin (brain-heart)	PCDH7	1				1		1																				1										3	0
35679_s_at	1804				-3.04053	TRUE		MP	HSG00249173	dipeptidylpeptidase 6	DPP6	1																									1	1										1	0
35680_r_at	1804				-3.04053	TRUE		MP	HSG00249173	dipeptidylpeptidase 6	DPP6	1																										1										1	0
34210_at	1043	y		0				MP_GPI	HSG00208781	CD52 antigen (CAMPATH-1 antigen)	CD52	1	1	1	1	1	1	1	1													1		1	1			1	1	1		1						8	0
35692_at	25907							MP	HSG00221683	Ras-induced senescence 1	RIS1											1					1																	1			1	0	2
35707_at	89944							MP	HSG00271654	hypothetical protein BC008326	LOC89944			1					1									1	1								1					1						2	0
35708_at	89944							MP	HSG00271654	hypothetical protein BC008326	LOC89944														1				1																1			0	1
34223_at	1441							MP	HSG00207598	colony stimulating factor 3 receptor (granulocyte)	CSF3R	1	1	1	1	1		1	1															1				1	1		1							7	0
34235_at	221395							MP	HSG00242994	G protein-coupled receptor 116	GPR116	1		1			1		1									1						1			1	1	1	1		1						4	0
35731_at	3676				2.36156	TRUE		MP	HSG00211286	integrin, alpha 4 (antigen CD49D, alpha 4 subunit of VLA-4 receptor)	ITGA4		1	1			1																						1	1			1					3	0
35747_at	27020							MP	HSG00290942	stromal cell derived factor receptor 1	SDFR1											1											1		1			1										0	1
35754_at	10972							MP	HSG00287487	transmembrane trafficking protein	TMP21																																					0	0
35769_at	9289							MP	HSG00294733	G protein-coupled receptor 56	GPR56	1		1		1												1		1	1							1										3	0
35797_at	3597							MP	HSG00253741	interleukin 13 receptor, alpha 1	IL13RA1						1	1	1																						1							3	0
35798_at	2907							MP	HSG00259263	glutamate receptor, ionotropic, N-methyl D-asparate-associated protein 1 (glutamate binding)	GRINA	1		1														1		1																		2	0
358_at	27334							MP	HSG00254704	purinergic receptor P2Y, G-protein coupled, 10	P2RY10					1	1		1																													3	0
34335_at	1948						3.71	MP	HSG00284574	ephrin-B2	EFNB2			1					1												1	1	1	1					1									2	0
35831_at	10079							MP	HSG00311255	ATPase, Class II, type 9A	ATP9A	1																										1										1	0
1987_at	5156						-2.52	MP	HSG00227288	platelet-derived growth factor receptor, alpha polypeptide	PDGFRA			1					1																	1			1		1							2	0
34354_at	2263							MP	HSG00268631	fibroblast growth factor receptor 2 (bacteria-expressed kinase, keratinocyte growth factor receptor, craniofacial dysostosis 1, Crouzon syndrome, Pfeiffer syndrome, Jackson-Weiss syndrome)	FGFR2																						1	1	1		1	1	1	1								0	0
35854_at	6571							MP	HSG00268619	solute carrier family 18 (vesicular monoamine), member 2	SLC18A2																																					0	0
35855_s_at	2897							MP	HSG00315742	glutamate receptor, ionotropic, kainate 1	GRIK1					1	1		1														1					1		1	1	1						3	0
35856_r_at	2897							MP	HSG00315742	glutamate receptor, ionotropic, kainate 1	GRIK1																										1	1				1						0	0
35857_at	2897							MP	HSG00315742	glutamate receptor, ionotropic, kainate 1	GRIK1	1				1	1	1	1												1		1					1		1		1						5	0
35862_at	6565						-3.17	MP	HSG00220210	solute carrier family 15 (H+/peptide transporter), member 2	SLC15A2	1																																				1	0
35863_g_at	6565						-3.17	MP	HSG00220210	solute carrier family 15 (H+/peptide transporter), member 2	SLC15A2															1	1										1											0	2
35867_at	6582				-1.5925	TRUE		MP	HSG00244599	solute carrier family 22 (organic cation transporter), member 2	SLC22A2								1																							1						1	0
2086_s_at	7301							MP	HSG00290231	TYRO3 protein tyrosine kinase	TYRO3											1			1		1						1			1		1			1			1	1			0	3
35871_s_at	8671				-2.21145	FALSE		MP	HSG00227257	solute carrier family 4, sodium bicarbonate cotransporter, member 4	SLC4A4	1				1			1																1		1	1		1		1						3	0
35875_at	8879							MP	HSG00269166	sphingosine-1-phosphate lyase 1	SGPL1					1	1	1																				1			1							3	0
35876_s_at	8879							MP	HSG00269166	sphingosine-1-phosphate lyase 1	SGPL1																										1									1		0	0
35889_at	223117						4.72	MP	HSG00248014	sema domain, immunoglobulin domain (Ig), short basic domain, secreted, (semaphorin) 3D	SEMA3D																				1		1					1		1								0	0
35890_at	223117						4.72	MP	HSG00248014	sema domain, immunoglobulin domain (Ig), short basic domain, secreted, (semaphorin) 3D	SEMA3D						1		1																													2	0
35892_at	1378							MP	HSG00201217	complement component (3b/4b) receptor 1, including Knops blood group system	CR1					1	1	1	1																			1		1	1	1						4	0
35893_s_at	1378							MP	HSG00201217	complement component (3b/4b) receptor 1, including Knops blood group system	CR1						1	1	1																						1							3	0
2087_s_at	1009							MP	HSG00294707	cadherin 11, type 2, OB-cadherin (osteoblast)	CDH11			1	1		1	1																		1			1	1	1							4	0
35897_r_at	575							MP	HSG00258939	brain-specific angiogenesis inhibitor 1	BAI1	1																										1										1	0
359_at	3597							MP	HSG00253741	interleukin 13 receptor, alpha 1	IL13RA1																		1														1					0	0
35903_at	4974							MP_GPI	HSG00302745	oligodendrocyte myelin glycoprotein	OMG	1																										1										1	0
35904_at	6555							MP	HSG00284664	solute carrier family 10 (sodium/bile acid cotransporter family), member 2	SLC10A2																										1											0	0
212_at	4920							MP	HSG00261053	receptor tyrosine kinase-like orphan receptor 2	ROR2					1	1	1																		1					1							3	0
35906_at	6523							MP	HSG00314312	solute carrier family 5 (sodium/glucose cotransporter), member 1	SLC5A1						1		1													1																2	0
35910_f_at	64386							MP_GPI	HSG00295042	matrix metalloproteinase 25	MMP25			1														1															1					1	0
213_at	4919							MP	HSG00206769	receptor tyrosine kinase-like orphan receptor 1	ROR1																1	1						1		1					1		1				1	0	1
31323_r_at	6506							MP	HSG00272598	solute carrier family 1 (glial high affinity glutamate transporter), member 2	SLC1A2						1		1														1			1		1			1	1						2	0
35914_r_at	10003							MP	HSG00271642	N-acetylated alpha-linked acidic dipeptidase 2	NAALAD2																	1													1							0	0
35923_at	887							MP	HSG00272874	cholecystokinin B receptor	CCKBR			1																								1								1		1	0
34435_at	366							MP	HSG00290665	aquaporin 9	AQP9			1			1	1	1															1					1									4	0
35927_r_at	10859							MP	HSG00306614	leukocyte immunoglobulin-like receptor, subfamily B (with TM and ITIM domains), member 1	LILRB1			1	1																								1									2	0
35928_at	7173							MP	HSG00213004	thyroid peroxidase	TPO																																					0	0
31432_g_at	2217							MP	HSG00306539	Fc fragment of IgG, receptor, transporter, alpha	FCGRT	1	1	1	1	1			1									1								1			1	1	1	1						6	0
31589_at	7932							MP	HSG00243935	olfactory receptor, family 2, subfamily H, member 2	OR2H2				1		1																			1	1				1	1						2	0
35948_at	3680							MP	HSG00226517	integrin, alpha 9	ITGA9						1	1	1														1					1			1	1						3	0
35951_at	9369							MP	HSG00287194	neurexin 3	NRXN3															1	1																					0	2
35957_at	8303							MP	HSG00294848	stannin	SNN	1		1																								1			1							2	0
35974_at	4033							MP	HSG00278327	lymphoid-restricted membrane protein	LRMP	1		1	1	1			1																1			1	1	1		1						5	0
35978_at	5638						-2.48	MP	HSG00253717	proline rich Gla (G-carboxyglutamic acid) 1	PRRG1																1																					0	1
36011_at	8677							MP	HSG00307829	syntaxin 10	STX10																1	1	1														1			1		0	1
36013_at	10463							MP	HSG00228174	solute carrier family 30 (zinc transporter), member 9	SLC30A9																										1	1				1						0	0
36014_at	57211							MP	HSG00243150	G protein-coupled receptor 126	GPR126											1										1		1													1	0	1
36035_at	8733							MP_GPI	HSG00258134	GPAA1P anchor attachment protein 1 homolog (yeast)	GPAA1															1	1																1	1		1	1	0	2
34498_at	8875				3.06523	TRUE		MP_GPI	HSG00242303	vanin 2	VNN2			1																				1	1				1									1	0
36043_at	4978							MP_GPI	HSG00271656	opioid binding protein/cell adhesion molecule-like	OPCML																						1					1										0	0
36057_at	9823							MP	HSG00254217	armadillo repeat containing, X-linked 2	ARMCX2		1				1	1																						1	1							3	0
36059_at	4038							MP	HSG00272335	low density lipoprotein receptor-related protein 4	LRP4	1					1										1											1										2	1
36064_at	3785							MP	HSG00311295	potassium voltage-gated channel, KQT-like subfamily, member 2	KCNQ2																1																					0	1
36078_at	26011							MP	HSG00275578	odz, odd Oz/ten-m homolog 4 (Drosophila)	ODZ4							1									1		1												1							1	1
36082_at	634						-2.64	MP	HSG00305971	carcinoembryonic antigen-related cell adhesion molecule 1 (biliary glycoprotein)	CEACAM1					1	1												1						1		1			1		1				1		2	0
36083_at	6302							MP	HSG00277086	sarcoma amplified sequence	SAS																											1										0	0
34561_at	2206							MP	HSG00271122	membrane-spanning 4-domains, subfamily A, member 2 (Fc fragment of IgE, high affinity I, receptor for; beta polypeptide)	MS4A2			1		1																		1					1	1								2	0
34578_at	6445							MP	HSG00284914	sarcoglycan, gamma (35kDa dystrophin-associated glycoprotein)	SGCG																							1					1									0	0
36105_at	4680							MP_GPI	HSG00307099	carcinoembryonic antigen-related cell adhesion molecule 6 (non-specific cross reacting antigen)	CEACAM6			1		1	1																						1	1								3	0
346_s_at	185						-2.52	MP	HSG00220844	angiotensin II receptor, type 1	AGTR1								1									1						1					1			1	1					1	0
36120_at	2531							MP	HSG00303944	follicular lymphoma variant translocation 1	FVT1																																					0	0
34604_at	6532							MP	HSG00302868	solute carrier family 6 (neurotransmitter transporter, serotonin), member 4	SLC6A4																							1					1									0	0
31809_at	1272							MP_GPI	HSG00277673	contactin 1	CNTN1	1						1				1					1									1	1	1			1							2	2
36136_at	9537						3.48	MP	HSG00272005	tumor protein p53 inducible protein 11	TP53I11			1					1																				1									2	0
36144_at	23208							MP	HSG00204566	synaptotagmin XI	SYT11	1					1	1														1	1	1				1			1							3	0
36148_at	333							MP	HSG00307180	amyloid beta (A4) precursor-like protein 1	APLP1	1																					1					1										1	0
34749_at	1318							MP	HSG00262726	solute carrier family 31 (copper transporters), member 2	SLC31A2			1																			1	1				1	1									1	0
36157_at	5156						-2.52	MP	HSG00227288	platelet-derived growth factor receptor, alpha polypeptide	PDGFRA																										1											0	0
31814_i_at	4037							MP	HSG00307024	low density lipoprotein receptor-related protein 3	LRP3					1	1	1	1											1			1			1		1			1	1						4	0
31815_r_at	4037							MP	HSG00307024	low density lipoprotein receptor-related protein 3	LRP3	1				1	1		1																	1		1			1	1						4	0
36162_at	682							MP	HSG00308332	basigin (OK blood group)	BSG			1					1																													2	0
36168_at	2260							MP	HSG00259338	fibroblast growth factor receptor 1 (fms-related tyrosine kinase 2, Pfeiffer syndrome)	FGFR1																																					0	0
31880_at	7993							MP	HSG00258558	reproduction 8	D8S2298E											1		1	1											1					1							0	3
36206_at	6566						8.51	MP	HSG00206767	solute carrier family 16 (monocarboxylic acid transporters), member 1	SLC16A1									1		1										1											1	1		1	1	0	2
36219_at	10613							MP	HSG00267600	SPFH domain family, member 1	SPFH1									1		1		1	1	1	1									1	1						1	1				0	6
34797_at	8611							MP	HSG00236946	phosphatidic acid phosphatase type 2A	PPAP2A								1													1	1	1	1				1	1		1						1	0
36229_at	23765							MP	HSG00314231	interleukin 17 receptor	IL17R													1	1	1	1	1															1			1	1	0	4
36231_at	113791							MP	HSG00314314	HGFL gene	MGC17330	1		1		1																					1	1	1			1						3	0
36237_at	9356				-4.4822	TRUE	-4.21	MP	HSG00272464	solute carrier family 22 (organic anion transporter), member 6	SLC22A6															1		1									1					1				1		0	1
36243_at	7096							MP	HSG00228246	toll-like receptor 1	TLR1		1	1		1			1									1							1				1	1	1		1					4	0
36245_at	3357							MP	HSG00214963	5-hydroxytryptamine (serotonin) receptor 2B	HTR2B																1	1							1		1											0	1
36246_at	114							MP	HSG00258932	adenylate cyclase 8 (brain)	ADCY8	1				1	1	1	1														1	1				1		1	1	1						5	0
36248_at	51754							MP	HSG00262327	chromosome 9 open reading frame 127	C9orf127													1	1	1	1	1								1											1	0	4
36249_at	253982							MP	HSG00296401	hypothetical protein LOC253982	LOC253982																1						1														1	0	1
34874_at	10908							MP	HSG00305701	neuropathy target esterase	NTE																1							1					1							1		0	1
36251_at	127833							MP	HSG00210031	synaptotagmin II	SYT2																						1					1				1						0	0
36255_at	140				1.75261	TRUE		MP	HSG00200302	adenosine A3 receptor	ADORA3	1		1		1																						1	1	1								3	0
36256_at	4045							MP_GPI	HSG00222196	limbic system-associated membrane protein	LSAMP	1																																				1	0
36259_at	27099							MP	HSG00250553	nasopharyngeal carcinoma associated gene protein-8	NAG8			1														1															1					1	0
36261_at	51760							MP	HSG00296056	B/K protein	LOC51760	1							1																			1				1						2	0
36268_at	2846							MP	HSG00254481	G protein-coupled receptor 23	GPR23				1	1	1	1	1											1			1					1			1	1						5	0
36270_at	942				2.02711	TRUE		MP	HSG00220301	CD86 antigen (CD28 antigen ligand 2, B7-2 antigen)	CD86			1	1				1									1											1									3	0
31974_at	23562							MP	HSG00315807	claudin 14	CLDN14																									1					1							0	0
36274_at	6541							MP	HSG00284566	solute carrier family 7 (cationic amino acid transporter, y+ system), member 1	SLC7A1																1	1	1														1		1	1		0	1
34930_at	8477						7.96	MP	HSG00288450	G protein-coupled receptor 65	GPR65					1			1															1					1									2	0
36276_at	6900							MP_GPI	HSG00201210	contactin 2 (axonal)	CNTN2	1		1		1																					1	1	1			1						3	0
36277_at	916							MP	HSG00274170	CD3E antigen, epsilon polypeptide (TiT3 complex)	CD3E			1		1			1									1											1				1					3	0
36284_at	8581							MP_GPI	HSG00258868	lymphocyte antigen 6 complex, locus D	LY6D					1																																1	0
36285_at	3761							MP	HSG00314370	potassium inwardly-rectifying channel, subfamily J, member 4	KCNJ4																											1										0	0
36292_at	5029							MP	HSG00272030	purinergic receptor P2Y, G-protein coupled, 2	P2RY2																1								1		1						1			1		0	1
36293_at	10663						2.92	MP	HSG00221302	chemokine (C-X-C motif) receptor 6	CXCR6			1	1													1											1				1					2	0
36305_at	6531				2.72996	TRUE	19.76	MP	HSG00237468	solute carrier family 6 (neurotransmitter transporter, dopamine), member 3	SLC6A3								1													1																1	0
36306_at	3786							MP	HSG00259882	potassium voltage-gated channel, KQT-like subfamily, member 3	KCNQ3					1	1																1					1										2	0
36313_at	2123						3.22	MP	HSG00302161	ecotropic viral integration site 2A	EVI2A			1																			1					1										1	0
36314_at	2323							MP	HSG00307360	fms-related tyrosine kinase 3 ligand	FLT3LG			1	1																	1							1				1					2	0
36318_at	55117							MP	HSG00281994	solute carrier family 6, member 15	SLC6A15																1						1					1								1		0	1
36323_at	2554							MP	HSG00237548	gamma-aminobutyric acid (GABA) A receptor, alpha 1	GABRA1																						1					1								1		0	0
34951_at	338442							MP	HSG00282457	G protein-coupled receptor 109A	GPR109A								1															1					1									1	0
36327_at	3758				-5.22193	TRUE	-9.03	MP	HSG00272411	potassium inwardly-rectifying channel, subfamily J, member 1	KCNJ1			1																							1		1			1						1	0
36331_at	7109							MP	HSG00315706	transmembrane protein 1	TMEM1			1														1								1												1	0
36334_at	4063							MP	HSG00210028	lymphocyte antigen 9	LY9																																					0	0
36335_at	696							MP	HSG00244074	butyrophilin, subfamily 1, member A1	BTN1A1		1															1															1			1		1	0
36339_at	169522						4.58	MP	HSG00262559	potassium channel, subfamily V, member 2	KCNV2																																					0	0
36344_at	2150							MP	HSG00237982	coagulation factor II (thrombin) receptor-like 1	F2RL1															1									1								1	1		1		0	1
36345_g_at	2150							MP	HSG00237982	coagulation factor II (thrombin) receptor-like 1	F2RL1					1															1																	1	0
36346_at	5995							MP	HSG00268291	retinal G protein coupled receptor	RGR					1	1	1	1											1			1					1			1	1						4	0
36349_at	3759				1.73024	FALSE	4.08	MP	HSG00301604	potassium inwardly-rectifying channel, subfamily J, member 2	KCNJ2													1	1	1	1	1								1	1									1		0	4
36362_at	6559				-3.49697	TRUE	-5.26	MP	HSG00295013	solute carrier family 12 (sodium/chloride transporters), member 3	SLC12A3								1																		1					1						1	0
34981_at	3741							MP	HSG00278292	potassium voltage-gated channel, shaker-related subfamily, member 5	KCNA5		1			1			1															1				1	1									3	0
32107_at	25966							MP	HSG00359512	similar to C21orf258	LOC388828																					1				1					1						1	0	0
36371_at	4238							MP	HSG00237972	microfibrillar-associated protein 3	MFAP3					1			1																													2	0
36376_at	5172				-2.11357	TRUE		MP	HSG00248116	solute carrier family 26, member 4	SLC26A4																															1						0	0
32193_at	10154							MP	HSG00276986	plexin C1	PLXNC1	1		1		1	1	1	1													1	1			1		1	1	1	1							6	0
36378_at	11045							MP	HSG00306987	uroplakin 1A	UPK1A																																					0	0
36379_at	7380						3.97	MP	HSG00314668	uroplakin 3A	UPK3A																	1				1											1					0	0
32366_at	1271							MP_GPI	HSG00262528	ciliary neurotrophic factor receptor	CNTFR	1		1		1	1	1	1																	1		1	1	1	1	1						6	0
36389_at	56253							MP	HSG00272332	class-I MHC-restricted T cell associated molecule	CRTAM				1		1																						1		1							2	0
35016_at	972							MP	HSG00237260	CD74 antigen (invariant polypeptide of major histocompatibility complex, class II antigen-associated)	CD74	1	1	1	1	1	1	1	1									1				1		1				1	1	1		1						8	0
36394_at	4062							MP_GPI	HSG00258860	lymphocyte antigen 6 complex, locus H	LY6H	1						1	1												1		1					1				1						3	0
32450_at	6332				-1.90377	TRUE		MP	HSG00211172	sodium channel, voltage-gated, type VII, alpha	SCN7A																							1		1					1							0	0
36404_at	2740							MP	HSG00244022	glucagon-like peptide 1 receptor	GLP1R																																					0	0
36405_s_at	2740							MP	HSG00244022	glucagon-like peptide 1 receptor	GLP1R																																					0	0
36408_at	9389							MP	HSG00220881	solute carrier family 22 (organic cation transporter), member 14	SLC22A14															1																	1			1		0	1
36413_at	27334							MP	HSG00254704	purinergic receptor P2Y, G-protein coupled, 10	P2RY10			1					1																				1			1						2	0
32648_at	8788							MP	HSG00288731	delta-like 1 homolog (Drosophila)	DLK1																									1					1							0	0
36430_at	11318							MP	HSG00277187	adrenomedullin receptor	ADMR															1	1										1									1		0	2
36433_at	8001						-2.76	MP	HSG00228572	glycine receptor, alpha 3	GLRA3																																					0	0
36434_r_at	8001						-2.76	MP	HSG00228572	glycine receptor, alpha 3	GLRA3								1																			1										1	0
36441_at	3778				2.1996	TRUE	4.88	MP	HSG00268770	potassium large conductance calcium-activated channel, subfamily M, alpha member 1	KCNMA1																																					0	0
32886_at	2642						-2.86	MP	HSG00317657	glucagon receptor	GCGR																1									1	1				1	1	1					0	1
1319_at	4921							MP	HSG00207504	discoidin domain receptor family, member 2	DDR2			1				1	1									1						1		1			1	1	1	1	1					3	0
36454_at	771							MP	HSG00290229	carbonic anhydrase XII	CA12						1		1																1					1		1						2	0
35036_at	22918						4.78	MP	HSG00311321	complement component 1, q subcomponent, receptor 1	C1QR1			1		1			1													1		1					1		1	1						3	0
35152_at	10268							MP	HSG00251408	receptor (calcitonin) activity modifying protein 3	RAMP3			1					1															1					1			1						2	0
36486_at	22990							MP	HSG00287180	pecanex homolog (Drosophila)	PCNX							1	1			1											1					1										2	1
36488_at	1955							MP	HSG00260939	EGF-like-domain, multiple 5	EGFL5			1											1													1	1									1	1
33162_at	3643							MP	HSG00305680	insulin receptor	INSR			1		1			1																	1		1	1	1	1	1						3	0
36508_at	2239							MP_GPI	HSG00253770	glypican 4	GPC4			1																									1				1					1	0
36511_at	22908							MP	HSG00226530	SAC1 suppressor of actin mutations 1-like (yeast)	SACM1L																						1	1														0	0
36520_at	23223							MP	HSG00269189	KIAA0690	KIAA0690											1		1	1		1																	1	1		1	0	4
36532_at	8871							MP	HSG00242652	synaptojanin 2	SYNJ2									1							1						1															0	2
36542_at	10479							MP	HSG00253718	solute carrier family 9 (sodium/hydrogen exchanger), isoform 6	SLC9A6											1											1		1			1						1				0	1
36543_at	2152							MP	HSG00202424	coagulation factor III (thromboplastin, tissue factor)	F3			1													1										1		1									1	1
36545_s_at	9814							MP	HSG00314758	Sfi1 homolog, spindle assembly associated (yeast)	SFI1																																					0	0
33222_at	8324							MP	HSG00211924	frizzled homolog 7 (Drosophila)	FZD7									1		1					1									1					1		1					0	3
36547_r_at	9814							MP	HSG00314758	Sfi1 homolog, spindle assembly associated (yeast)	SFI1			1												1	1										1					1						1	2
36560_at	9911							MP	HSG00205706	transmembrane and coiled-coil domains 2	TMCC2													1	1	1	1																					0	4
36566_at	1497							MP	HSG00302906	cystinosis, nephropathic	CTNS																	1																				0	0
36567_at	57030							MP	HSG00306618	solute carrier family 17 (sodium-dependent inorganic phosphate cotransporter), member 7	SLC17A7	1	1																				1					1										2	0
36568_at	57030							MP	HSG00306618	solute carrier family 17 (sodium-dependent inorganic phosphate cotransporter), member 7	SLC17A7															1	1						1				1	1										0	2
36590_at	6567							MP	HSG00253721	solute carrier family 16 (monocarboxylic acid transporters), member 2	SLC16A2									1		1													1	1	1						1	1				0	2
36609_at	6507				2.18171	TRUE	2.97	MP	HSG00237445	solute carrier family 1 (glial high affinity glutamate transporter), member 3	SLC1A3	1							1																			1		1								2	0
35183_at	21							MP	HSG00294333	ATP-binding cassette, sub-family A (ABC1), member 3	ABCA3	1		1																		1		1				1	1							1		2	0
36635_at	23200							MP	HSG00220198	ATPase, Class VI, type 11B	ATP11B									1												1											1					0	1
36643_at	780							MP	HSG00243479	discoidin domain receptor family, member 1	DDR1	1						1	1									1	1		1																	3	0
36644_at	977						2.41	MP	HSG00273744	CD151 antigen	CD151																	1				1											1				1	0	0
36655_at	9414							MP	HSG00260977	tight junction protein 2 (zona occludens 2)	TJP2																						1	1				1										0	0
36656_at	948				2.30937	TRUE	5.72	MP	HSG00250949	CD36 antigen (collagen type I receptor, thrombospondin receptor)	CD36					1	1	1	1															1				1										4	0
36661_s_at	929						4.89	MP_GPI	HSG00237242	CD14 antigen	CD14	1		1	1	1		1	1									1							1			1	1	1	1	1						6	0
36694_at	3790							MP	HSG00214284	potassium voltage-gated channel, delayed-rectifier, subfamily S, member 3	KCNS3			1				1													1				1				1	1								2	0
36699_at	1826						4.98	MP	HSG00315704	Down syndrome cell adhesion molecule	DSCAM	1																									1	1										1	0
36708_at	1368							MP_GPI	HSG00276819	carboxypeptidase M	CPM			1										1											1				1	1		1						1	1
35204_at	9037							MP	HSG00236658	sema domain, seven thrombospondin repeats (type 1 and type 1-like), transmembrane domain (TM) and short cytoplasmic domain, (semaphorin) 5A	SEMA5A	1		1												1		1						1	1	1	1		1									2	1
36715_at	148						-6.21	MP	HSG00258406	adrenergic, alpha-1A-, receptor	ADRA1A																	1																				0	0
36716_at	148						-6.21	MP	HSG00258406	adrenergic, alpha-1A-, receptor	ADRA1A																																					0	0
36724_s_at	1234				1.86286	TRUE		MP	HSG00226480	chemokine (C-C motif) receptor 5	CCR5			1	1				1									1							1				1									3	0
36725_at	6326							MP	HSG00214334	sodium channel, voltage-gated, type II, alpha 2	SCN2A2		1	1	1	1			1														1					1	1			1						5	0
36728_at	146							MP	HSG00311887	adrenergic, alpha-1D-, receptor	ADRA1D														1	1	1										1						1			1		0	3
36729_g_at	146							MP	HSG00311887	adrenergic, alpha-1D-, receptor	ADRA1D															1	1	1															1			1		0	2
36730_at	89845							MP	HSG00243054	ATP-binding cassette, sub-family C (CFTR/MRP), member 10	ABCC10					1	1	1	1																													4	0
33302_at	8082				1.80972	FALSE	6.65	MP	HSG00281981	sarcospan (Kras oncogene-associated gene)	SSPN	1																								1					1							1	0
36732_at	89845							MP	HSG00243054	ATP-binding cassette, sub-family C (CFTR/MRP), member 10	ABCC10																																	1				0	0
33303_at	8082				1.80972	FALSE	6.65	MP	HSG00281981	sarcospan (Kras oncogene-associated gene)	SSPN							1														1			1	1				1	1						1	1	0
36745_at	375057							MP	HSG00355932	similar to hypothetical protein Y97E10AL.1	DKFZp761P211	1		1		1	1		1																			1				1						5	0
36746_s_at	799							MP	HSG00248986	calcitonin receptor	CALCR																																					0	0
36753_at	11006							MP	HSG00305920	leukocyte immunoglobulin-like receptor, subfamily B (with TM and ITIM domains), member 4	LILRB4	1	1	1	1	1	1	1	1													1						1	1	1	1	1						8	0
36755_s_at	3568							MP	HSG00221715	interleukin 5 receptor, alpha	IL5RA																														1							0	0
36756_at	3568							MP	HSG00221715	interleukin 5 receptor, alpha	IL5RA					1	1	1	1														1					1	1	1	1	1						4	0
36758_at	145389							MP	HSG00288738	solute carrier family 38, member 6	SLC38A6																																	1				0	0
36759_at	1131							MP	HSG00204375	cholinergic receptor, muscarinic 3	CHRM3						1																								1							1	0
36762_at	2566							MP	HSG00232507	gamma-aminobutyric acid (GABA) A receptor, gamma 2	GABRG2															1										1		1										0	1
36764_at	10368							MP	HSG00295169	calcium channel, voltage-dependent, gamma subunit 3	CACNG3																						1					1								1		0	0
36766_at	6036							MP_GPI	HSG00287036	ribonuclease, RNase A family, 2 (liver, eosinophil-derived neurotoxin)	RNASE2 (GPI anchored)		1	1		1												1											1							1		3	0
36771_at	1269							MP	HSG00317333	cannabinoid receptor 2 (macrophage)	CNR2															1	1																			1		0	2
33400_r_at	171546							MP	HSG00287869	chromosome 14 open reading frame 147	C14orf147																									1					1							0	0
35282_r_at	975							MP	HSG00274182	CD81 antigen (target of antiproliferative antibody 1)	CD81	1		1														1						1					1									2	0
36788_at	2262				-3.6865	TRUE		MP_GPI	HSG00284721	glypican 5	GPC5																										1	1				1						0	0
36789_f_at	10990							MP	HSG00307918	leukocyte immunoglobulin-like receptor, subfamily B (with TM and ITIM domains), member 5	LILRB5					1			1																				1	1		1						2	0
35287_at	8741							MP	HSG00298108	tumor necrosis factor (ligand) superfamily, member 13	TNFSF13			1																				1					1									1	0
36797_at	6693							MP	HSG00296078	sialophorin (gpL115, leukosialin, CD43)	SPN								1																													1	0
1441_s_at	355							MP	HSG00267760	Fas (TNF receptor superfamily, member 6)	FAS																	1						1	1	1			1		1						1	0	0
36799_at	2535							MP	HSG00298658	frizzled homolog 2 (Drosophila)	FZD2									1		1		1	1		1	1															1	1		1	1	0	5
33443_at	57515							MP	HSG00243986	tumor differentially expressed 2	TDE2							1	1														1	1	1	1		1			1	1						2	0
36800_at	4948							MP	HSG00290586	oculocutaneous albinism II (pink-eye dilution homolog, mouse)	OCA2																																					0	0
36802_at	945	y	?	0				MP	HSG00306606	CD33 antigen (gp67)	CD33			1		1			1																				1									3	0
36805_s_at	4914							MP	HSG00200031	neurotrophic tyrosine kinase, receptor, type 1	NTRK1																				1												1					0	0
36806_at	55503							MP	HSG00249486	transient receptor potential cation channel, subfamily V, member 6	TRPV6																										1									1		0	0
36807_at	27112							MP	HSG00253742	transmembrane protein 28	TMEM28	1																										1						1				1	0
35396_at	3037							MP	HSG00259901	hyaluronan synthase 2	HAS2																	1						1					1				1					0	0
36816_s_at	1080							MP	HSG00248017	cystic fibrosis transmembrane conductance regulator, ATP-binding cassette (sub-family C, member 7)	CFTR			1			1		1																				1	1		1						3	0
36817_at	1080							MP	HSG00248017	cystic fibrosis transmembrane conductance regulator, ATP-binding cassette (sub-family C, member 7)	CFTR																																					0	0
36821_at	221061							MP	HSG00265962	chromosome 10 open reading frame 38	C10orf38						1	1				1									1		1	1				1										2	1
36824_at	460							MP	HSG00205911	astrotactin	ASTN	1															1											1			1							1	1
33465_at	155							MP	HSG00317848	adrenergic, beta-3-, receptor	ADRB3		1																	1						1					1							1	0
36850_at	7991							MP	HSG00258504	tumor suppressor candidate 3	TUSC3	1										1																1			1			1				1	1
36851_g_at	7991							MP	HSG00258504	tumor suppressor candidate 3	TUSC3							1				1					1						1		1			1		1	1			1			1	1	2
36852_at	7991							MP	HSG00258504	tumor suppressor candidate 3	TUSC3											1		1			1								1			1		1				1			1	0	3
36853_at	2890							MP	HSG00237761	glutamate receptor, ionotropic, AMPA 1	GRIA1	1															1										1	1	1									1	1
35449_at	3820							MP	HSG00278479	killer cell lectin-like receptor subfamily B, member 1	KLRB1		1	1	1		1		1													1		1	1				1	1								5	0
36855_r_at	2890							MP	HSG00237761	glutamate receptor, ionotropic, AMPA 1	GRIA1					1	1	1	1														1	1				1		1	1	1						4	0
35472_at	3772				-2.44793	TRUE		MP	HSG00315765	potassium inwardly-rectifying channel, subfamily J, member 15	KCNJ15			1					1															1			1	1	1			1						2	0
1507_s_at	1909				1.89084	FALSE	2.84	MP	HSG00227706	endothelin receptor type A	EDNRA	1		1		1	1	1	1									1				1		1		1			1	1	1							6	0
1596_g_at	7010							MP	HSG00261052	TEK tyrosine kinase, endothelial (venous malformations, multiple cutaneous and mucosal)	TEK	1		1	1	1	1	1	1														1	1	1	1		1	1	1	1	1						7	0
36874_at	1380				-3.0202	TRUE		MP	HSG00205876	complement component (3d/Epstein Barr virus) receptor 2	CR2			1														1							1		1		1			1						1	0
33607_at	3354							MP	HSG00242378	5-hydroxytryptamine (serotonin) receptor 1E	HTR1E																						1			1					1							0	0
35712_at	54674							MP	HSG00249012	leucine rich repeat neuronal 3	LRRN3						1																	1				1	1		1							1	0
36887_f_at	3811							MP	HSG00308275	killer cell immunoglobulin-like receptor, three domains, long cytoplasmic tail, 1	KIR3DL1															1													1							1		0	1
1771_s_at	5159							MP	HSG00236758	platelet-derived growth factor receptor, beta polypeptide	PDGFRB	1		1	1	1	1	1	1									1						1		1			1	1	1	1						7	0
35829_at	23705							MP	HSG00271346	immunoglobulin superfamily, member 4	IGSF4							1															1	1	1				1	1	1							1	0
33743_at	26033							MP	HSG00268769	attractin-like 1	ATRNL1																1						1			1		1			1							0	1
1897_at	7049							MP	HSG00205185	transforming growth factor, beta receptor III (betaglycan, 300kDa)	TGFBR3								1															1		1	1		1		1	1						1	0
35868_at	177						11.75	MP	HSG00243330	advanced glycosylation end product-specific receptor	AGER			1		1			1															1					1		1							3	0
36911_at	7306						-5.53	MP	HSG00261793	tyrosinase-related protein 1	TYRP1																										1					1						0	0
36919_r_at	2357						-3.6	MP	HSG00306896	formyl peptide receptor 1	FPR1													1			1																1					0	2
35926_s_at	10859							MP	HSG00306614	leukocyte immunoglobulin-like receptor, subfamily B (with TM and ITIM domains), member 1	LILRB1	1	1	1	1	1		1	1									1				1		1					1			1						7	0
36950_at	54732							MP	HSG00237237	transmembrane emp24 protein transport domain containing 9	TMED9																	1	1			1											1					0	0
33823_at	950							MP	HSG00227358	scavenger receptor class B, member 2	SCARB2																									1					1							0	0
33853_s_at	8828							MP	HSG00211842	neuropilin 2	NRP2					1																				1					1		1					1	0
36961_at	25875							MP	HSG00282450	LETM1 domain containing 1	LETMD1																						1					1										0	0
36971_at	23505							MP	HSG00215634	RW1 protein	RW1																								1									1				0	0
31431_at	2217							MP	HSG00306539	Fc fragment of IgG, receptor, transporter, alpha	FCGRT	1	1	1	1				1									1						1		1	1		1		1	1						5	0
34015_at	5737							MP	HSG00206719	prostaglandin F receptor (FP)	PTGFR													1			1	1							1	1	1		1		1		1					0	2
36096_at	65055							MP	HSG00211926	chromosome 2 open reading frame 23	C2orf23																						1	1			1	1	1			1						0	0
36988_at	7126							MP	HSG00302031	tumor necrosis factor, alpha-induced protein 1 (endothelial)	TNFAIP1																							1														0	0
36989_at	1605							MP	HSG00225286	dystroglycan 1 (dystrophin-associated glycoprotein 1)	DAG1											1					1										1						1	1				0	2
31641_s_at	8510							MP	HSG00317339	matrix metalloproteinase 23B	MMP23B																							1		1			1		1							0	0
36156_at	358				-2.45558	TRUE		MP	HSG00249572	aquaporin 1 (channel-forming integral protein, 28kDa)	AQP1	1		1	1	1			1															1			1	1	1			1						5	0
37003_at	967						2.68	MP	HSG00278183	CD63 antigen (melanoma 1 antigen)	CD63			1					1													1											1					2	0
37007_at	10955							MP	HSG00312112	tumor differentially expressed 1	TDE1									1		1										1	1														1	0	2
34050_at	116285							MP	HSG00296049	butyryl Coenzyme A synthetase 1	BUCS1						1		1														1			1		1		1	1	1						2	0
37030_at	23197							MP	HSG00237149	expressed in T-cells and eosinophils in atopic dermatitis	ETEA									1		1										1											1	1			1	0	2
36227_at	3575							MP	HSG00236826	interleukin 7 receptor	IL7R		1	1			1		1	1												1		1					1	1			1					4	1
36275_at	57556				1.60202	FALSE		MP	HSG00237491	sema domain, transmembrane domain (TM), and cytoplasmic domain, (semaphorin) 6A	SEMA6A	1				1	1		1													1		1				1	1	1								4	0
37051_at	3782							MP	HSG00203152	potassium intermediate/small conductance calcium-activated channel, subfamily N, member 3	KCNN3	1					1		1																			1	1			1						3	0
37053_at	491							MP	HSG00225367	ATPase, Ca++ transporting, plasma membrane 2	ATP2B2	1																										1										1	0
37062_at	2555							MP	HSG00228987	gamma-aminobutyric acid (GABA) A receptor, alpha 2	GABRA2																						1				1	1				1						0	0
37070_at	4359							MP	HSG00204436	myelin protein zero (Charcot-Marie-Tooth neuropathy 1B)	MPZ					1																																1	0
37071_at	1258							MP	HSG00294553	cyclic nucleotide gated channel beta 1	CNGB1			1													1								1													1	1
34170_s_at	5311							MP	HSG00227341	polycystic kidney disease 2 (autosomal dominant)	PKD2					1	1	1	1											1			1			1		1			1							4	0
37076_at	6517							MP	HSG00298190	solute carrier family 2 (facilitated glucose transporter), member 4	SLC2A4																									1	1	1				1						0	0
36365_at	7225							MP	HSG00270946	transient receptor potential cation channel, subfamily C, member 6	TRPC6																							1			1		1			1						0	0
37092_at	9752							MP	HSG00236707	protocadherin alpha 9	PCDHA9					1	1		1																			1				1						3	0
37095_r_at	2358							MP	HSG00306755	formyl peptide receptor-like 1	FPRL1																									1	1		1			1						0	0
37097_at	6568				-2.41962	TRUE		MP	HSG00242945	solute carrier family 17 (sodium phosphate), member 1	SLC17A1								1												1						1					1						1	0
36377_at	8809							MP	HSG00212455	interleukin 18 receptor 1	IL18R1																					1		1					1									0	0
36390_at	1240						2.6	MP	HSG00276787	chemokine-like receptor 1	CMKLR1			1		1		1	1															1					1									4	0
37134_f_at	2902							MP	HSG00260960	glutamate receptor, ionotropic, N-methyl D-aspartate 1	GRIN1															1							1					1								1		0	1
37135_f_at	2902							MP	HSG00260960	glutamate receptor, ionotropic, N-methyl D-aspartate 1	GRIN1															1							1					1								1		0	1
37139_at	1896							MP	HSG00255086	ectodysplasin A	EDA													1	1	1	1	1									1									1		0	4
37140_s_at	1896							MP	HSG00255086	ectodysplasin A	EDA	1		1		1	1	1	1																			1			1	1						6	0
37142_at	2674							MP_GPI	HSG00267993	GDNF family receptor alpha 1	GFRA1																1					1															1	0	1
34193_at	10752				-2.43906	TRUE	-2.65	MP	HSG00224829	cell adhesion molecule with homology to L1CAM (close homolog of L1)	CHL1	1		1				1							1				1						1	1	1	1			1	1						3	1
37151_at	399563							MP	HSG00205218	hypothetical protein FLJ43806	FLJ43806	1				1																						1	1									2	0
36546_r_at	9814							MP	HSG00314758	Sfi1 homolog, spindle assembly associated (yeast)	SFI1	1									1							1						1					1									1	1
37155_at	26047						3.51	MP	HSG00247963	contactin associated protein-like 2	CNTNAP2					1	1		1														1					1		1	1							3	0
37164_at	6007							MP	HSG00209086	Rhesus blood group, D antigen	RHD																																1					0	0
37165_f_at	6006							MP	HSG00205021	Rhesus blood group, CcEe antigens	RHCE															1	1																			1		0	2
37177_at	965							MP_GPI	HSG00207262	CD58 antigen, (lymphocyte function-associated antigen 3)	CD58									1		1												1									1			1		0	2
37182_at	6855							MP	HSG00254288	synaptophysin	SYP	1																					1			1		1										1	0
36623_at	249				-1.60053	TRUE		MP_GPI	HSG00209776	alkaline phosphatase, liver/bone/kidney	ALPL	1		1					1									1						1					1			1				1		3	0
36709_at	3687							MP	HSG00294504	integrin, alpha X (antigen CD11C (p150), alpha polypeptide)	ITGAX			1		1	1		1													1		1					1									4	0
36735_f_at	3812							MP	HSG00308272	killer cell immunoglobulin-like receptor, three domains, long cytoplasmic tail, 2	KIR3DL2						1		1															1					1	1								2	0
36777_at	22914							MP	HSG00277085	killer cell lectin-like receptor subfamily K, member 1	KLRK1				1	1	1		1															1				1	1	1	1	1						4	0
37223_at	6443							MP	HSG00227171	sarcoglycan, beta (43kDa dystrophin-associated glycoprotein)	SGCB								1					1																								1	1
36796_at	6693							MP	HSG00296078	sialophorin (gpL115, leukosialin, CD43)	SPN					1																		1	1				1									1	0
32109_at	5348							MP	HSG00307938	FXYD domain containing ion transport regulator 1 (phospholemman)	FXYD1	1		1		1	1	1	1															1	1	1		1	1	1	1	1						6	0
37258_at	8577							MP	HSG00262215	transmembrane protein with EGF-like and two follistatin-like domains 1	TMEFF1											1					1						1					1						1			1	0	2
32424_at	3036							MP	HSG00307909	hyaluronan synthase 1	HAS1					1																		1		1			1		1							1	0
34417_at	349152							MP	HSG00251054	hypothetical protein FLJ36166	FLJ36166								1			1										1	1			1		1			1							1	1
37262_at	10060							MP	HSG00277035	ATP-binding cassette, sub-family C (CFTR/MRP), member 9	ABCC9									1		1		1	1	1	1	1															1	1			1	0	6
37270_at	482							MP	HSG00302851	ATPase, Na+/K+ transporting, beta 2 polypeptide	ATP1B2	1		1		1	1		1																			1	1		1							5	0
32526_at	83700							MP	HSG00271138	junctional adhesion molecule 3	JAM3	1				1	1	1	1													1		1		1		1	1	1	1							5	0
37281_at	9780							MP	HSG00294334	family with sequence similarity 38, member A	FAM38A													1		1	1	1						1									1			1	1	0	3
37284_at	10507							MP	HSG00317589	sema domain, immunoglobulin domain (Ig), transmembrane domain (TM) and short cytoplasmic domain, (semaphorin) 4D	SEMA4D																																					0	0
37286_at	4897							MP	HSG00248015	neuronal cell adhesion molecule	NRCAM	1																										1										1	0
37287_at	4897							MP	HSG00248015	neuronal cell adhesion molecule	NRCAM	1				1	1	1	1																			1										5	0
37288_g_at	4897							MP	HSG00248015	neuronal cell adhesion molecule	NRCAM	1																1										1										1	0
37289_at	1006							MP	HSG00295073	cadherin 8, type 2	CDH8																						1					1		1								0	0
37290_at	1006							MP	HSG00295073	cadherin 8, type 2	CDH8																						1					1										0	0
37308_at	57720							MP	HSG00262689	G protein-coupled receptor 107	GPR107											1										1															1	0	1
37324_at	7037							MP	HSG00225363	transferrin receptor (p90, CD71)	TFRC									1		1		1		1	1							1									1				1	0	5
37326_at	5355				2.03453	TRUE	2.62	MP	HSG00255144	proteolipid protein 2 (colonic epithelium-enriched)	PLP2									1							1					1											1				1	0	2
37327_at	1956	y	y	7.05473	2.27473	FALSE	4.78	MP	HSG00251074	epidermal growth factor receptor (erythroblastic leukemia viral (v-erb-b) oncogene homolog, avian)	EGFR																	1				1				1											1	0	0
32562_at	2022							MP_GPI	HSG00261502	endoglin (Osler-Rendu-Weber syndrome 1)	ENG		1	1				1	1									1						1		1			1	1	1	1						4	0
37360_at	4061							MP_GPI	HSG00258798	lymphocyte antigen 6 complex, locus E	LY6E																																				1	0	0
37383_f_at	3106						3.53	MP	HSG00243394	major histocompatibility complex, class I, B	HLA-B		1	1	1		1		1									1				1							1				1					5	0
36854_s_at	2890							MP	HSG00237761	glutamate receptor, ionotropic, AMPA 1	GRIA1	1		1		1	1	1	1															1				1	1	1	1	1						6	0
34730_g_at	7216							MP	HSG00254254	trophinin	TRO	1				1	1	1																		1		1		1	1							4	0
34747_at	4323				1.77158	FALSE	11.45	MP	HSG00287526	matrix metalloproteinase 14 (membrane-inserted)	MMP14																									1	1				1		1					0	0
37413_at	1800				-4.48137	TRUE	-4.16	MP_GPI	HSG00296252	dipeptidase 1 (renal)	DPEP1			1		1	1		1											1							1		1			1						4	0
37415_at	23120							MP	HSG00234401	ATPase, Class V, type 10B	ATP10B			1		1	1																				1	1		1		1						3	0
36884_at	9332				1.92209	FALSE	5.8	MP	HSG00277354	CD163 antigen	CD163			1														1						1					1									1	0
37421_f_at	3134						3.27	MP	HSG00243474	major histocompatibility complex, class I, F	HLA-F		1	1	1	1	1		1									1				1							1	1			1					6	0
37423_at	6558							MP	HSG00236691	solute carrier family 12 (sodium/potassium/chloride transporters), member 2	SLC12A2						1													1																		1	0
37427_at	22854							MP_GPI	HSG00208915	netrin G1	NTNG1																																					0	0
37428_at	22854							MP_GPI	HSG00208915	netrin G1	NTNG1																																					0	0
37429_g_at	22854							MP_GPI	HSG00208915	netrin G1	NTNG1															1	1										1		1							1		0	2
37435_s_at	3763							MP	HSG00315777	potassium inwardly-rectifying channel, subfamily J, member 6	KCNJ6					1		1	1																			1										3	0
37439_at	7782							MP	HSG00291341	solute carrier family 30 (zinc transporter), member 4	SLC30A4																																					0	0
37440_at	7782							MP	HSG00291341	solute carrier family 30 (zinc transporter), member 4	SLC30A4													1	1	1	1									1								1				0	4
36886_f_at	3804							MP	HSG00306259	killer cell immunoglobulin-like receptor, two domains, long cytoplasmic tail, 3	KIR2DL3					1	1		1															1					1	1		1						3	0
37451_at	28232							MP	HSG00290712	solute carrier organic anion transporter family, member 3A1	SLCO3A1																						1	1				1								1	1	0	0
37452_at	7369				-8.55496	TRUE	-50.06	MP_GPI	HSG00295569	uromodulin (uromucoid, Tamm-Horsfall glycoprotein)	UMOD															1											1					1	1			1		0	1
37455_at	643				1.67224	FALSE		MP	HSG00271809	Burkitt lymphoma receptor 1, GTP binding protein (chemokine (C-X-C motif) receptor 5)	BLR1																																					0	0
37457_at	26045							MP	HSG00237255	leucine rich repeat transmembrane neuronal 2	LRRTM2	1																							1		1	1										1	0
36889_at	2207						2.94	MP	HSG00208060	Fc fragment of IgE, high affinity I, receptor for; gamma polypeptide	FCER1G	1	1	1	1	1	1	1	1													1		1				1	1	1	1	1						8	0
37479_at	971							MP	HSG00262816	CD72 antigen	CD72				1		1																1					1										2	0
37484_at	3672							MP	HSG00237024	integrin, alpha 1	ITGA1			1			1		1									1											1	1		1	1					3	0
37485_at	11001				-3.07789	TRUE		MP	HSG00290954	solute carrier family 27 (fatty acid transporter), member 2	SLC27A2								1			1											1				1	1				1		1				1	1
33182_at	4915						-2.88	MP	HSG00261063	neurotrophic tyrosine kinase, receptor, type 2	NTRK2	1		1					1															1	1	1		1	1	1	1	1						3	0
37490_at	6508							MP	HSG00211905	solute carrier family 4, anion exchanger, member 3	SLC4A3	1		1																						1	1	1										2	0
36892_at	3679							MP	HSG00277265	integrin, alpha 7	ITGA7								1						1							1		1	1				1									1	1
37494_at	1439						5.58	MP	HSG00314260	colony stimulating factor 2 receptor, beta, low-affinity (granulocyte-macrophage)	CSF2RB															1	1										1											0	2
37498_at	3755						3.57	MP	HSG00311915	potassium voltage-gated channel, subfamily G, member 1	KCNG1											1				1	1																	1		1	1	0	3
37510_at	9482						2.6	MP	HSG00302818	syntaxin 8	STX8						1	1	1														1					1		1	1	1						3	0
37519_at	432							MP	HSG00302603	asialoglycoprotein receptor 1	ASGR1					1	1	1	1																			1			1	1						4	0
37526_at	8876							MP_GPI	HSG00244000	vanin 1	VNN1						1		1																							1						2	0
34853_at	23768							MP	HSG00287187	fibronectin leucine rich transmembrane protein 2	FLRT2							1															1			1					1	1						1	0
37531_at	9779							MP	HSG00225169	TBC1 domain family, member 5	TBC1D5					1	1	1	1																			1			1	1						4	0
33267_at	10396							MP	HSG00227771	ATPase, aminophospholipid transporter (APLT), Class I, type 8A, member 1	ATP8A1	1		1					1														1	1	1	1		1	1	1	1	1						3	0
36906_at	1268							MP	HSG00242997	cannabinoid receptor 1 (brain)	CNR1					1		1																1				1	1									2	0
36908_at	4360							MP	HSG00269122	mannose receptor, C type 1	MRC1	1		1	1		1	1	1															1	1			1	1	1	1	1						6	0
37552_at	3775							MP	HSG00203739	potassium channel, subfamily K, member 1	KCNK1			1		1			1										1		1	1	1					1										3	0
37557_at	6522							MP	HSG00248574	solute carrier family 4, anion exchanger, member 2 (erythrocyte membrane protein band 3-like 1)	SLC4A2																																1			1		0	0
34959_at	2208							MP	HSG00306467	Fc fragment of IgE, low affinity II, receptor for (CD23A)	FCER2						1	1	1														1			1		1		1	1							3	0
37565_at	23531							MP	HSG00297715	monocyte to macrophage differentiation-associated	MMD																					1	1					1						1			1	0	0
37568_at	2915							MP	HSG00270953	glutamate receptor, metabotropic 5	GRM5																						1					1										0	0
37601_at	6581				-4.75277	TRUE	-5.28	MP	HSG00242973	solute carrier family 22 (extraneuronal monoamine transporter), member 3	SLC22A3																										1					1						0	0
36939_at	2823							MP	HSG00227792	glycoprotein M6A	GPM6A	1																						1				1	1									1	0
37621_at	3572							MP	HSG00237767	interleukin 6 signal transducer (gp130, oncostatin M receptor)	IL6ST								1																													1	0
37639_at	3249							MP	HSG00307183	hepsin (transmembrane protease, serine 1)	HPN			1					1												1								1			1						2	0
37642_at	23172							MP	HSG00267667	KIAA0157	KIAA0157											1																						1				0	1
36958_at	7791							MP	HSG00250037	zyxin	ZYX			1													1	1				1		1					1				1				1	1	1
34973_at	10396							MP	HSG00227771	ATPase, aminophospholipid transporter (APLT), Class I, type 8A, member 1	ATP8A1																									1		1			1							0	0
34977_at	27036						3.07	MP	HSG00308339	sialic acid binding Ig-like lectin 7	SIGLEC7																									1	1	1			1							0	0
37660_at	26206							MP	HSG00261830	sperm associated antigen 8	SPAG8	1				1	1																					1	1		1	1						3	0
37661_at	490							MP	HSG00277179	ATPase, Ca++ transporting, plasma membrane 1	ATP2B1							1				1									1	1	1	1				1						1				1	1
37669_s_at	481				-2.02262	FALSE		MP	HSG00202371	ATPase, Na+/K+ transporting, beta 1 polypeptide	ATP1B1		1	1		1													1							1	1	1		1		1						3	0
34993_at	6444						7.1	MP	HSG00236982	sarcoglycan, delta (35kDa dystrophin-associated glycoprotein)	SGCD						1																			1					1							1	0
37679_at	3475							MP	HSG00250970	interferon-related developmental regulator 1	IFRD1									1		1		1	1		1																1	1			1	0	5
37013_at	1636							MP	HSG00301879	angiotensin I converting enzyme (peptidyl-dipeptidase A) 1	ACE	1		1					1															1			1	1	1			1						3	0
37687_i_at	2212							MP	HSG00200230	Fc fragment of IgG, low affinity IIa, receptor (CD32)	FCGR2A	1		1														1											1									2	0
37688_f_at	2212							MP	HSG00200230	Fc fragment of IgG, low affinity IIa, receptor (CD32)	FCGR2A			1		1	1	1	1													1							1	1	1	1						5	0
37689_s_at	2212							MP	HSG00200230	Fc fragment of IgG, low affinity IIa, receptor (CD32)	FCGR2A			1														1											1				1				1	1	0
37716_at	4345							MP	HSG00221233	CD200 antigen	CD200	1				1	1	1	1														1					1		1	1							5	0
37751_at	9777							MP	HSG00311515	transmembrane 9 superfamily protein member 4	TM9SF4									1		1									1	1	1											1			1	0	2
37756_at	6259							MP	HSG00219724	RYK receptor-like tyrosine kinase	RYK					1	1		1																					1		1						3	0
37039_at	3122				1.62653	FALSE		MP	HSG00243449	major histocompatibility complex, class II, DR alpha	HLA-DRA	1	1	1	1	1	1	1	1									1						1				1	1	1	1	1						8	0
35090_g_at	9542						-8.34	MP	HSG00237851	neuregulin 2	NRG2					1	1	1	1																	1		1		1	1	1						4	0
37042_at	8692							MP_GPI	HSG00221664	hyaluronoglucosaminidase 2 (also GPI-anchored)	HYAL2			1					1									1						1					1				1			1		2	0
37781_at	9379							MP	HSG00271325	neurexin 2	NRXN2	1							1																			1										2	0
37784_at	1004						4.2	MP	HSG00237142	cadherin 6, type 2, K-cadherin (fetal kidney)	CDH6						1		1												1	1		1														2	0
37796_at	4034							MP	HSG00248461	leucine-rich repeats and calponin homology (CH) domain containing 4	LRCH4	1		1																									1									2	0
37798_at	11160							MP	HSG00257852	SPFH domain family, member 2	SPFH2																																					0	0
37799_at	433							MP	HSG00302307	asialoglycoprotein receptor 2	ASGR2						1																													1		1	0
378_s_at	2765							MP_GPI	HSG00258869	GPI anchored molecule like protein	GML																	1																				0	0
37078_at	919							MP	HSG00204459	CD3Z antigen, zeta polypeptide (TiT3 complex)	CD3Z			1					1															1	1			1	1	1		1						2	0
37827_r_at	9980							MP	HSG00315699	chromosome 21 open reading frame 5	C21orf5																1		1			1	1														1	0	1
37830_at	10867							MP	HSG00277540	transmembrane 4 superfamily member tetraspan NET-5	NET-5																	1															1					0	0
37835_at	911							MP	HSG00206612	CD1C antigen, c polypeptide	CD1C			1														1											1	1								1	0
37840_at	1259							MP	HSG00228578	cyclic nucleotide gated channel alpha 1	CNGA1															1																	1	1		1		0	1
37843_i_at	9466							MP	HSG00306236	interleukin 27 receptor, alpha	IL27RA																																					0	0
37121_at	4818				4.18751	TRUE		MP	HSG00307823	natural killer cell group 7 sequence	NKG7		1	1	1									1	1	1		1				1		1	1				1				1			1		3	3
37850_at	57185							MP	HSG00204531	hypothetical protein dJ462O23.2	DJ462O23.2																											1										0	0
37856_at	8832							MP	HSG00206866	CD84 antigen (leukocyte antigen)	CD84																																			1		0	0
37857_at	92211							MP	HSG00269112	protocadherin 21	PCDH21					1	1	1	1												1							1		1								4	0
37861_at	913							MP	HSG00207322	CD1E antigen, e polypeptide	CD1E																	1															1					0	0
37864_s_at	3507							MP	HSG00318396	immunoglobulin heavy constant mu	IGHM		1	1	1	1	1	1	1										1			1			1			1	1	1	1	1						7	0
37867_at	4340							MP_GPI	HSG00242549	myelin oligodendrocyte glycoprotein	MOG																						1					1										0	0
37868_s_at	4340							MP_GPI	HSG00242549	myelin oligodendrocyte glycoprotein	MOG					1	1	1	1														1					1			1	1						4	0
37127_at	22861							MP	HSG00301593	NACHT, leucine rich repeat and PYD (pyrin domain) containing 1	NALP1		1	1																		1		1	1				1				1					2	0
35109_at	23114							MP	HSG00358775	neurofascin	NFASC	1															1							1		1	1				1	1						1	1
37889_at	961						3.12	MP	HSG00225347	CD47 antigen (Rh-related antigen, integrin-associated signal transducer)	CD47																1																					0	1
37890_at	961						3.12	MP	HSG00225347	CD47 antigen (Rh-related antigen, integrin-associated signal transducer)	CD47			1																	1								1									1	0
37891_at	286451							MP	HSG00254978	hypothetical protein MGC21416	MGC21416																																					0	0
37148_at	11025				1.67544	FALSE		MP	HSG00307518	leukocyte immunoglobulin-like receptor, subfamily B (with TM and ITIM domains), member 3	LILRB3			1					1									1						1					1									2	0
37911_at	6810						2.97	MP	HSG00296566	syntaxin 4A (placental)	STX4A																																					0	0
37918_at	3689				1.97083	TRUE	5.11	MP	HSG00315771	integrin, beta 2 (antigen CD18 (p95), lymphocyte function-associated antigen 1; macrophage antigen 1 (mac-1) beta subunit)	ITGB2	1	1	1	1	1			1													1			1				1	1								6	0
37154_at	27253						4.05	MP	HSG00284556	protocadherin 17	PCDH17	1		1		1	1	1	1													1		1				1	1		1	1						6	0
37196_at	1003							MP	HSG00294583	cadherin 5, type 2, VE-cadherin (vascular epithelium)	CDH5	1		1	1	1	1		1									1				1		1					1	1								6	0
37934_at	161291							MP	HSG00285312	transmembrane protein 30B	TMEM30B			1																	1						1		1			1						1	0
37200_at	2214						3.82	MP	HSG00200159	Fc fragment of IgG, low affinity IIIa, receptor (CD16a)	FCGR3A	1	1	1	1	1	1	1	1													1		1				1	1	1	1	1						8	0
37952_at	3690	y		4.54			4.54	MP	HSG00301657	integrin, beta 3 (platelet glycoprotein IIIa, antigen CD61)	ITGB3															1	1	1															1			1		0	2
37953_s_at	41							MP	HSG00277359	amiloride-sensitive cation channel 2, neuronal	ACCN2	1																		1								1						1				1	0
37220_at	2209				1.64083	FALSE		MP	HSG00202442	Fc fragment of IgG, high affinity Ia, receptor (CD64)	FCGR1A	1		1	1	1	1	1	1												1	1		1				1	1	1	1	1						7	0
37233_at	4973							MP	HSG00282069	oxidised low density lipoprotein (lectin-like) receptor 1	OLR1	1							1															1				1	1			1						2	0
37968_at	259197						3.19	MP	HSG00243858	natural cytotoxicity triggering receptor 3	NCR3			1												1	1	1							1	1	1											1	2
37251_s_at	2824							MP	HSG00254893	glycoprotein M6B	GPM6B	1		1		1	1	1	1															1	1			1	1	1		1						6	0
37344_at	3108							MP	HSG00243551	major histocompatibility complex, class II, DM alpha	HLA-DMA	1	1	1	1				1									1						1					1	1		1						5	0
35198_at	57146							MP	HSG00296215	promethin	LOC57146						1		1											1			1			1		1			1							2	0
37988_at	974							MP	HSG00302609	CD79B antigen (immunoglobulin-associated beta)	CD79B		1			1	1	1	1													1	1					1		1	1	1						5	0
37990_at	6261						2.74	MP	HSG00305533	ryanodine receptor 1 (skeletal)	RYR1				1	1	1	1	1														1					1	1			1						5	0
37991_at	3703							MP	HSG00272288	integral membrane protein 1	ITM1									1								1															1					0	1
37397_at	5175				2.03475	TRUE	7.22	MP	HSG00302774	platelet/endothelial cell adhesion molecule (CD31 antigen)	PECAM1			1		1			1													1		1					1			1						3	0
38002_s_at	775							MP	HSG00276619	calcium channel, voltage-dependent, L type, alpha 1C subunit	CACNA1C			1			1																					1	1		1							2	0
37398_at	5175				2.03475	TRUE	7.22	MP	HSG00302774	platelet/endothelial cell adhesion molecule (CD31 antigen)	PECAM1	1	1	1	1	1	1	1	1													1		1	1			1	1	1	1	1						8	0
38005_at	11046							MP	HSG00262783	solute carrier family 35, member D2	SLC35D2											1																						1				0	1
38006_at	962							MP_GPI	HSG00207225	CD48 antigen (B-cell membrane protein)	CD48		1	1	1	1	1		1													1			1			1	1	1								6	0
38017_at	973							MP	HSG00307122	CD79A antigen (immunoglobulin-associated alpha)	CD79A		1	1															1						1		1		1	1						1		2	0
38018_g_at	973							MP	HSG00307122	CD79A antigen (immunoglobulin-associated alpha)	CD79A			1															1						1				1	1								1	0
38029_at	6520				-2.01218	TRUE		MP	HSG00272830	solute carrier family 3 (activators of dibasic and neutral amino acid transport), member 2	SLC3A2											1		1	1	1		1									1						1	1	1	1		0	4
38032_at	9900							MP	HSG00205294	synaptic vesicle glycoprotein 2A	SV2A																						1					1										0	0
35219_at	54587							MP	HSG00200259	limitrin	MGC3047			1														1								1			1		1							1	0
38043_at	60343							MP	HSG00254858	family with sequence similarity 3, member A	FAM3A																																					0	0
37420_i_at	3134						3.27	MP	HSG00243474	major histocompatibility complex, class I, F	HLA-F		1	1		1	1		1													1		1					1	1			1					5	0
38056_at	9772							MP	HSG00301648	KIAA0195 gene product	KIAA0195					1	1	1	1																			1			1	1						4	0
38068_at	267							MP	HSG00294804	autocrine motility factor receptor	AMFR											1																						1				0	1
38069_at	1186							MP	HSG00294739	chloride channel 7	CLCN7																		1																			0	0
38075_at	6856							MP	HSG00250456	synaptophysin-like protein	SYPL							1	1																						1							2	0
38083_at	4853						2.41	MP	HSG00201116	Notch homolog 2 (Drosophila)	NOTCH2									1						1	1																1					0	3
35246_at	7301							MP	HSG00290231	TYRO3 protein tyrosine kinase	TYRO3											1			1		1						1			1	1	1			1			1	1			0	3
37447_at	2852							MP	HSG00249548	G protein-coupled receptor 30	GPR30	1				1	1	1	1														1	1				1	1	1	1							5	0
37470_at	3903							MP	HSG00306124	leukocyte-associated Ig-like receptor 1	LAIR1	1		1		1	1	1	1															1				1	1	1	1	1						6	0
37493_at	1439						5.58	MP	HSG00314260	colony stimulating factor 2 receptor, beta, low-affinity (granulocyte-macrophage)	CSF2RB		1	1		1			1															1	1				1	1								4	0
33910_at	5789							MP	HSG00260686	protein tyrosine phosphatase, receptor type, D	PTPRD	1				1	1	1	1														1	1		1		1	1	1	1	1						5	0
33911_at	5789							MP	HSG00260686	protein tyrosine phosphatase, receptor type, D	PTPRD	1		1			1																1	1		1	1	1	1	1	1	1						3	0
35502_at	269							MP	HSG00276822	anti-Mullerian hormone receptor, type II	AMHR2																									1		1			1							0	0
38128_at	9027				-3.18951	TRUE		MP	HSG00213538	N-acetyltransferase 8 (camello like)	NAT8					1			1																		1				1	1						2	0
37536_at	9308							MP	HSG00244593	CD83 antigen (activated B lymphocytes, immunoglobulin superfamily)	CD83			1																				1					1									1	0
35544_at	9283							MP	HSG00209926	G-protein coupled receptor 37 like 1	GPR37L1						1		1													1				1		1			1							2	0
38169_s_at	6542							MP	HSG00258081	solute carrier family 7 (cationic amino acid transporter, y+ system), member 2	SLC7A2															1	1																					0	2
37541_at	6404				2.117	TRUE		MP	HSG00276656	selectin P ligand	SELPLG			1		1	1	1	1													1		1				1	1									5	0
38197_at	3792							MP	HSG00249896	Kell blood group	KEL					1	1	1	1											1		1						1			1							4	0
35658_at	5663							MP	HSG00287854	presenilin 1 (Alzheimer disease 3)	PSEN1																						1			1		1			1							0	0
38203_at	3780							MP	HSG00306747	potassium intermediate/small conductance calcium-activated channel, subfamily N, member 1	KCNN1															1												1										0	1
38208_at	23443							MP	HSG00202393	solute carrier family 35 (UDP-N-acetylglucosamine (UDP-GlcNAc) transporter), member A3	SLC35A3																	1							1					1			1					0	0
38209_at	5731							MP	HSG00306621	prostaglandin E receptor 1 (subtype EP1), 42kDa	PTGER1													1	1	1	1	1									1						1			1		0	4
38214_at	5727							MP	HSG00317588	patched homolog (Drosophila)	PTCH														1	1	1	1	1														1			1		0	3
38222_at	5031							MP	HSG00273418	pyrimidinergic receptor P2Y, G-protein coupled, 6	P2RY6				1												1	1	1																		1	1	1
38225_at	3757							MP	HSG00249077	potassium voltage-gated channel, subfamily H (eag-related), member 2	KCNH2	1																										1										1	0
38231_f_at	3805							MP	HSG00317495	killer cell immunoglobulin-like receptor, two domains, long cytoplasmic tail, 4	KIR2DL4	1		1		1	1	1	1													1						1	1		1							6	0
38232_f_at	3805							MP	HSG00317495	killer cell immunoglobulin-like receptor, two domains, long cytoplasmic tail, 4	KIR2DL4			1			1	1	1																				1	1	1							4	0
38236_at	2903							MP	HSG00294341	glutamate receptor, ionotropic, N-methyl D-aspartate 2A	GRIN2A			1																																1		1	0
38238_at	6514				-2.34188	TRUE		MP	HSG00226544	solute carrier family 2 (facilitated glucose transporter), member 2	SLC2A2																										1	1				1						0	0
35842_at	3572							MP	HSG00237767	interleukin 6 signal transducer (gp130, oncostatin M receptor)	IL6ST								1	1													1	1	1	1				1	1							1	1
38241_at	10384				1.98519	FALSE	4.91	MP	HSG00244065	butyrophilin, subfamily 3, member A3	BTN3A3			1														1											1		1		1					1	0
38243_at	4684	y	y	0				MP_GPI	HSG00271799	neural cell adhesion molecule 1	NCAM1	1																								1		1										1	0
34377_at	477							MP	HSG00204500	ATPase, Na+/K+ transporting, alpha 2 (+) polypeptide	ATP1A2	1																					1	1	1	1		1	1	1	1	1						1	0
35894_at	1378							MP	HSG00201217	complement component (3b/4b) receptor 1, including Knops blood group system	CR1					1	1	1	1															1		1		1		1	1	1						4	0
38263_at	6262							MP	HSG00200004	ryanodine receptor 2 (cardiac)	RYR2			1													1						1				1	1	1									1	1
37645_at	969							MP	HSG00277126	CD69 antigen (p60, early T-cell activation antigen)	CD69		1	1														1						1	1				1	1								2	0
37684_at	11309							MP	HSG00271020	solute carrier organic anion transporter family, member 2B1	SLCO2B1	1		1	1	1	1	1	1															1	1			1	1	1	1	1						7	0
38273_at	374868							MP	HSG00303534	ATPase, Class II, type 9B	ATP9B																											1										0	0
38274_at	11070							MP	HSG00221251	placental protein 6	PL6																	1															1					0	0
38280_s_at	4915						-2.88	MP	HSG00261063	neurotrophic tyrosine kinase, receptor, type 2	NTRK2	1																								1		1										1	0
38282_at	8751							MP	HSG00208381	a disintegrin and metalloproteinase domain 15 (metargidin)	ADAM15																																					0	0
37762_at	2012							MP	HSG00278352	epithelial membrane protein 1	EMP1		1				1	1	1													1		1	1				1	1			1					4	0
38300_at	8321							MP	HSG00248495	frizzled homolog 1 (Drosophila)	FZD1					1			1													1		1	1					1	1							2	0
38303_at	7109							MP	HSG00315706	transmembrane protein 1	TMEM1											1		1									1					1										0	2
37777_at	5787							MP	HSG00276857	protein tyrosine phosphatase, receptor type, B	PTPRB			1	1				1															1					1	1		1						3	0
38319_at	915							MP	HSG00272253	CD3D antigen, delta polypeptide (TiT3 complex)	CD3D			1	1		1		1																1				1	1								4	0
38327_at	6490							MP	HSG00282389	silver homolog (mouse)	SILV																											1										0	0
38332_at	5025							MP	HSG00276663	purinergic receptor P2X, ligand-gated ion channel, 4	P2RX4																								1								1					0	0
37811_at	9254							MP	HSG00225301	calcium channel, voltage-dependent, alpha 2/delta subunit 2	CACNA2D2	1		1													1							1			1	1	1									2	1
37845_at	3071							MP	HSG00277338	hematopoietic protein 1	HEM1	1		1	1	1	1	1	1													1		1				1	1	1	1							7	0
38379_at	10457	y		5.06			5.06	MP	HSG00249597	glycoprotein (transmembrane) nmb	GPNMB			1			1	1	1																				1	1	1	1						4	0
38381_at	6809							MP	HSG00271740	syntaxin 3A	STX3A																						1						1									0	0
37875_at	10223							MP	HSG00208389	glycoprotein A33 (transmembrane)	GPA33					1	1		1															1	1				1	1		1						3	0
37895_at	10559							MP	HSG00242476	solute carrier family 35 (CMP-sialic acid transporter), member A1	SLC35A1																							1	1				1									0	0
38409_at	6744							MP	HSG00211266	sperm specific antigen 2	SSFA2																						1	1														0	0
38413_at	1603							MP	HSG00287042	defender against cell death 1	DAD1																																1					0	0
38423_at	162427						2.63	MP	HSG00302005	hypothetical protein LOC162427	LOC162427								1									1				1																1	0
38424_at	23344						2.8	MP	HSG00277232	likely ortholog of mouse membrane bound C2 domain containing protein	MBC2											1										1		1														0	1
38433_at	558				1.8155	TRUE	2.58	MP	HSG00305655	AXL receptor tyrosine kinase	AXL									1							1					1		1	1	1							1				1	0	2
38441_s_at	4179							MP	HSG00206766	membrane cofactor protein (CD46, trophoblast-lymphocyte cross-reactive antigen)	MCP						1			1										1			1															1	1
38452_at	81614							MP	HSG00290925	non imprinted in Prader-Willi/Angelman syndrome 2	NIPA2																				1																	0	0
37919_at	6578							MP	HSG00225979	solute carrier organic anion transporter family, member 2A1	SLCO2A1			1					1									1						1	1				1	1		1						2	0
37929_at	23705							MP	HSG00271346	immunoglobulin superfamily, member 4	IGSF4					1	1	1																1					1	1	1							3	0
38469_at	7103				-2.26117	TRUE	-4.12	MP	HSG00277996	transmembrane 4 superfamily member 3	TM4SF3			1	1	1	1	1	1														1				1	1	1	1	1	1						6	0
34428_at	3764				1.73075	FALSE		MP	HSG00282126	potassium inwardly-rectifying channel, subfamily J, member 8	KCNJ8					1	1	1	1															1		1		1	1		1							4	0
38487_at	23166							MP	HSG00224824	stabilin 1	STAB1	1		1	1	1			1									1							1			1	1	1	1	1						5	0
38514_at	3543							MP	HSG00314683	immunoglobulin lambda-like polypeptide 1	IGLL1																								1		1											0	0
38516_at	6324						2.79	MP	HSG00306893	sodium channel, voltage-gated, type I, beta	SCN1B			1												1			1				1		1			1								1		1	1
38520_r_at	6563							MP	HSG00303884	solute carrier family 14 (urea transporter), member 1 (Kidd blood group)	SLC14A1															1																				1		0	1
38521_at	933	y		0				MP	HSG00306246	CD22 antigen	CD22			1		1	1																					1	1		1	1						3	0
35911_r_at	64386							MP_GPI	HSG00295042	matrix metalloproteinase 25	MMP25			1		1	1		1																	1	1				1	1						4	0
35945_at	1740							MP	HSG00271662	hypothetical protein FLJ37266	FLJ37266																						1			1		1			1							0	0
38533_s_at	3684							MP	HSG00294501	integrin, alpha M (complement component receptor 3, alpha; also known as CD11b (p170), macrophage antigen alpha polypeptide)	ITGAM	1	1	1	1																							1	1									4	0
38534_at	3684							MP	HSG00294501	integrin, alpha M (complement component receptor 3, alpha; also known as CD11b (p170), macrophage antigen alpha polypeptide)	ITGAM	1				1																					1					1						2	0
38538_at	9187							MP	HSG00289851	solute carrier family 24 (sodium/potassium/calcium exchanger), member 1	SLC24A1					1	1	1	1											1			1	1							1	1						4	0
38539_at	9187							MP	HSG00289851	solute carrier family 24 (sodium/potassium/calcium exchanger), member 1	SLC24A1																							1														0	0
38543_at	238							MP_GPI	HSG00214341	anaplastic lymphoma kinase (Ki-1)	ALK			1				1																				1	1									2	0
38546_at	3556							MP	HSG00221276	interleukin 1 receptor accessory protein	IL1RAP							1										1			1	1											1				1	1	0
37942_at	27239							MP	HSG00277250	gene rich cluster, A gene	GRCA	1					1																	1				1	1		1							2	0
36159_s_at	5621							MP_GPI	HSG00311742	prion protein (p27-30) (Creutzfeld-Jakob disease, Gerstmann-Strausler-Scheinker syndrome, fatal familial insomnia)	PRNP									1		1					1						1	1		1		1			1			1				0	3
38557_at	4685							MP	HSG00315735	neural cell adhesion molecule 2	NCAM2	1																										1										1	0
38558_at	4099							MP	HSG00307175	myelin associated glycoprotein	MAG	1		1		1																	1				1	1	1			1						3	0
38567_at	912							MP	HSG00200299	CD1D antigen, d polypeptide	CD1D					1	1		1													1						1	1	1								3	0
38570_at	3112				1.91404	TRUE		MP	HSG00243385	major histocompatibility complex, class II, DO beta	HLA-DOB			1																					1				1	1						1		1	0
38574_at	23461							MP	HSG00301395	ATP-binding cassette, sub-family A (ABC1), member 5	ABCA5						1		1														1					1		1		1						2	0
38578_at	939						5.17	MP	HSG00277598	tumor necrosis factor receptor superfamily, member 7	TNFRSF7			1	1	1	1	1	1													1			1				1	1	1							6	0
37958_at	83604							MP	HSG00253739	transmembrane 4 superfamily member 10	TM4SF10			1			1	1	1													1	1	1	1			1	1	1	1							4	0
38597_f_at	6556							MP	HSG00213636	solute carrier family 11 (proton-coupled divalent metal ion transporters), member 1	SLC11A1			1		1	1		1																				1									4	0
37967_at	7940				1.59194	TRUE	2.98	MP	HSG00244400	leukocyte specific transcript 1	LST1		1	1	1				1													1		1				1	1	1		1						4	0
38601_at	7439							MP	HSG00272810	vitelliform macular dystrophy (Best disease, bestrophin)	VMD2																											1										0	0
38607_at	9032							MP	HSG00297677	transmembrane 4 superfamily member 5	TM4SF5																	1									1					1	1			1		0	0
37976_at	11326							MP	HSG00254708	V-set and immunoglobulin domain containing 4	VSIG4	1		1	1		1		1									1						1				1	1	1								5	0
38612_at	10099							MP	HSG00291312	transmembrane 4 superfamily member 8	TM4SF8																													1								0	0
38624_at	6560							MP	HSG00294705	solute carrier family 12 (potassium/chloride transporters), member 4	SLC12A4																	1															1					0	0
38625_g_at	6560							MP	HSG00294705	solute carrier family 12 (potassium/chloride transporters), member 4	SLC12A4											1			1							1		1									1					0	2
38642_at	214							MP	HSG00220350	activated leukocyte cell adhesion molecule	ALCAM																1							1			1										1	0	1
34760_at	9936							MP	HSG00211965	CD302 antigen	CD302		1	1			1		1															1	1	1			1	1	1	1						4	0
38652_at	54838						2.8	MP	HSG00269725	chromosome 10 open reading frame 26	C10orf26																							1	1													0	0
36367_at	27328						6.67	MP	HSG00253702	protocadherin 11 X-linked	PCDH11X	1																						1		1		1			1							1	0
38001_at	775							MP	HSG00276619	calcium channel, voltage-dependent, L type, alpha 1C subunit	CACNA1C																						1	1				1	1									0	0
38004_at	1464				2.25964	TRUE	4.09	MP	HSG00289761	chondroitin sulfate proteoglycan 4 (melanoma-associated)	CSPG4								1									1				1		1					1									1	0
38671_at	23129							MP	HSG00224848	plexin D1	PLXND1			1			1		1									1				1							1									3	0
34995_at	10203							MP	HSG00213077	calcitonin receptor-like	CALCRL	1		1	1	1	1		1									1						1		1			1	1	1	1						6	0
38037_at	1839							MP	HSG00232548	heparin-binding EGF-like growth factor	HBEGF								1															1					1		1							1	0
38690_at	56650							MP	HSG00220208	chromosome 3 open reading frame 4	C3orf4																						1					1										0	0
38697_at	25844							MP	HSG00243013	chromosome 6 open reading frame 109	C6orf109													1	1		1	1	1														1			1	1	0	3
38712_at	51430							MP	HSG00204462	chromosome 1 open reading frame 9	C1orf9							1																							1							1	0
38714_at	2993							MP	HSG00228546	glycophorin A (includes MN blood group)	GYPA					1																																1	0
38715_at	2994						-3.41	MP	HSG00227596	glycophorin B (includes Ss blood group)	GYPB															1	1																			1		0	2
36429_at	11318							MP	HSG00277187	adrenomedullin receptor	ADMR																									1					1							0	0
38746_at	3691							MP	HSG00301572	integrin, beta 4	ITGB4														1																		1		1	1		0	1
38095_i_at	3115				1.58862	TRUE	4.54	MP	HSG00243015	major histocompatibility complex, class II, DP beta 1	HLA-DPB1	1	1	1	1	1	1	1	1									1				1		1	1			1	1	1	1	1						8	0
38749_at	116372							MP	HSG00215676	LY6/PLAUR domain containing 1	LYPDC1						1	1									1				1																1	2	1
38750_at	4854						3.54	MP	HSG00305545	Notch homolog 3 (Drosophila)	NOTCH3	1		1	1			1	1													1						1				1						5	0
38759_at	11118				1.7996	TRUE	5.17	MP	HSG00242798	butyrophilin, subfamily 3, member A2	BTN3A2													1	1	1	1	1				1			1								1			1	1	0	4
38760_f_at	11118				1.7996	TRUE	5.17	MP	HSG00242798	butyrophilin, subfamily 3, member A2	BTN3A2			1														1				1							1		1		1				1	1	0
38769_at	8038						4.22	MP	HSG00269132	a disintegrin and metalloproteinase domain 12 (meltrin alpha)	ADAM12					1	1	1	1																						1							4	0
38770_at	8038						4.22	MP	HSG00269132	a disintegrin and metalloproteinase domain 12 (meltrin alpha)	ADAM12				1					1							1	1	1								1				1		1				1	1	2
38096_f_at	3115				1.58862	TRUE	4.54	MP	HSG00243015	major histocompatibility complex, class II, DP beta 1	HLA-DPB1	1	1	1	1	1	1	1	1													1		1				1	1	1	1	1						8	0
36442_g_at	3778				2.1996	TRUE	4.88	MP	HSG00268770	potassium large conductance calcium-activated channel, subfamily M, alpha member 1	KCNMA1					1	1	1	1																	1				1	1							4	0
35164_at	7466							MP	HSG00227780	Wolfram syndrome 1 (wolframin)	WFS1																			1				1		1			1		1				1			0	0
38784_g_at	4582	y		0				MP	HSG00204440	mucin 1, transmembrane	MUC1			1				1										1			1						1		1	1		1	1					2	0
38785_at	4582	y		0				MP	HSG00204440	mucin 1, transmembrane	MUC1			1		1	1	1	1																				1			1						5	0
38797_at	23516						4.68	MP	HSG00259269	solute carrier family 39 (zinc transporter), member 14	SLC39A14																	1															1	1				0	0
38801_at	9218							MP	HSG00303640	VAMP (vesicle-associated membrane protein)-associated protein A, 33kDa	VAPA																						1		1													0	0
38819_at	5754							MP	HSG00243177	PTK7 protein tyrosine kinase 7	PTK7			1				1		1																					1		1					2	1
35234_at	8434							MP_GPI	HSG00261007	reversion-inducing-cysteine-rich protein with kazal motifs	RECK									1												1		1		1			1		1		1					0	1
38835_at	10548							MP	HSG00288122	transmembrane 9 superfamily member 1	TM9SF1											1									1												1	1				0	1
38836_at	23467							MP	HSG00314081	neuronal pentraxin receptor	NPTXR											1		1	1		1											1						1	1		1	0	4
38853_at	10149							MP	HSG00253706	G protein-coupled receptor 64	GPR64							1													1												1					1	0
38177_at	10266							MP	HSG00297642	receptor (calcitonin) activity modifying protein 2	RAMP2	1		1		1	1	1	1															1				1	1	1	1	1						6	0
38858_at	3757							MP	HSG00249077	potassium voltage-gated channel, subfamily H (eag-related), member 2	KCNH2	1		1		1																						1										3	0
38868_at	2204							MP	HSG00306195	Fc fragment of IgA, receptor for	FCAR					1																																1	0
38239_at	51208							MP	HSG00220048	claudin 18	CLDN18			1		1	1		1															1					1			1						4	0
36776_at	3902							MP	HSG00276682	lymphocyte-activation gene 3	LAG3			1	1			1	1																	1			1	1	1							4	0
35389_s_at	23460							MP	HSG00301615	ATP-binding cassette, sub-family A (ABC1), member 6	ABCA6	1		1																				1	1	1		1	1	1	1	1						2	0
38884_at	1179							MP	HSG00206839	chloride channel, calcium activated, family member 1	CLCA1																	1							1		1			1								0	0
38897_at	6545							MP	HSG00314332	solute carrier family 7 (cationic amino acid transporter, y+ system), member 4	SLC7A4																																					0	0
389_s_at	355							MP	HSG00267760	Fas (TNF receptor superfamily, member 6)	FAS															1		1																				0	1
38903_at	2709							MP	HSG00317500	gap junction protein, beta 5 (connexin 31.1)	GJB5					1	1																															2	0
38913_at	3077						2.58	MP	HSG00244041	hemochromatosis	HFE									1		1														1							1	1				0	2
38915_at	374819							MP	HSG00298070	FLJ34306 protein	FLJ34306	1						1	1									1													1							3	0
38926_at	3693							MP	HSG00226558	integrin, beta 5	ITGB5																																					0	0
38927_i_at	7299							MP	HSG00272372	tyrosinase (oculocutaneous albinism IA)	TYR																1										1											0	1
35390_at	23460							MP	HSG00301615	ATP-binding cassette, sub-family A (ABC1), member 6	ABCA6			1																				1	1	1	1		1	1	1							1	0
36836_at	8829							MP	HSG00268785	neuropilin 1	NRP1					1	1		1																	1					1							3	0
38951_at	1305							MP	HSG00267589	collagen, type XIII, alpha 1	COL13A1													1			1							1													1	0	2
38267_at	6505				-1.61051	TRUE		MP	HSG00261346	solute carrier family 1 (neuronal/epithelial high affinity glutamate transporter, system Xag), member 1	SLC1A1								1							1								1				1	1			1				1		1	1
36873_at	7436							MP	HSG00261320	very low density lipoprotein receptor	VLDLR									1				1	1	1	1								1	1					1		1				1	0	5
38955_at	552							MP	HSG00277230	arginine vasopressin receptor 1A	AVPR1A	1																																				1	0
38958_at	846							MP	HSG00225369	calcium-sensing receptor (hypocalciuric hypercalcemia 1, severe neonatal hyperparathyroidism)	CASR																										1					1						0	0
38959_s_at	846							MP	HSG00225369	calcium-sensing receptor (hypocalciuric hypercalcemia 1, severe neonatal hyperparathyroidism)	CASR					1																					1					1						1	0
35644_at	9843							MP	HSG00253729	hephaestin	HEPH			1		1	1	1	1															1	1	1			1	1	1	1						5	0
38985_at	23484						3.19	MP	HSG00259937	leptin receptor overlapping transcript-like 1	LEPROTL1								1													1		1														1	0
38268_at	6505				-1.61051	TRUE		MP	HSG00261346	solute carrier family 1 (neuronal/epithelial high affinity glutamate transporter, system Xag), member 1	SLC1A1																							1			1	1	1			1						0	0
390_at	1233							MP	HSG00221720	chemokine (C-C motif) receptor 4	CCR4																																					0	0
38298_at	3779							MP	HSG00237030	potassium large conductance calcium-activated channel, subfamily M, beta member 1	KCNMB1	1		1		1			1									1						1					1		1							4	0
38304_r_at	9365				-2.7107	TRUE		MP	HSG00284555	klotho	KL								1															1			1	1	1			1						1	0
39033_at	9528							MP	HSG00204432	chromosome 1 open reading frame 8	C1orf8							1	1	1													1				1					1						2	1
39045_at	79602							MP	HSG00277288	adiponectin receptor 2	ADIPOR2											1					1							1													1	0	2
38363_at	7305				2.24099	TRUE	7.01	MP	HSG00307913	TYRO protein tyrosine kinase binding protein	TYROBP	1	1	1	1	1	1	1	1													1		1				1	1	1	1	1						8	0
39051_at	4826						-5.24	MP	HSG00312328	neuronatin	NNAT																						1					1										0	0
39061_at	684							MP	HSG00307438	bone marrow stromal cell antigen 2	BST2			1																									1		1							1	0
38378_at	963				1.61217	TRUE	2.61	MP	HSG00205048	CD53 antigen	CD53	1	1	1	1	1	1	1	1													1		1	1			1	1	1		1						8	0
39071_at	3685	y		0				MP	HSG00214313	integrin, alpha V (vitronectin receptor, alpha polypeptide, antigen CD51)	ITGAV																														1			1				0	0
38393_at	9766							MP	HSG00287204	KIAA0247	KIAA0247		1	1					1															1	1				1	1	1	1						3	0
38408_at	7102							MP	HSG00254702	transmembrane 4 superfamily member 2	TM4SF2	1					1	1	1														1	1	1		1	1	1	1	1	1						4	0
39115_at	78987							MP	HSG00221269	cysteine-rich with EGF-like domains 1	CRELD1																																					0	0
39116_at	54499							MP	HSG00206613	putative membrane protein	LOC54499																	1															1	1				0	0
35717_at	10351				-2.11981	TRUE	-3.48	MP	HSG00301588	ATP-binding cassette, sub-family A (ABC1), member 8	ABCA8	1						1															1	1	1	1	1	1	1	1	1	1						2	0
36900_at	6786							MP	HSG00271041	stromal interaction molecule 1	STIM1																								1	1					1							0	0
39125_at	7220							MP	HSG00225969	transient receptor potential cation channel, subfamily C, member 1	TRPC1					1	1		1																													3	0
38453_at	3384						3.59	MP	HSG00302754	intercellular adhesion molecule 2	ICAM2	1		1	1	1	1		1															1				1	1	1		1						6	0
39135_at	23151							MP	HSG00314843	KIAA0767 protein	KIAA0767																					1																0	0
39151_at	60676							MP	HSG00205862	pappalysin 2	PAPPA2																									1	1											0	0
38454_g_at	3384						3.59	MP	HSG00302754	intercellular adhesion molecule 2	ICAM2	1		1	1	1	1		1													1	1	1				1	1	1		1						6	0
39179_at	29015							MP	HSG00272071	solute carrier family 43, member 3	SLC43A3																	1															1					0	0
39182_at	2014							MP	HSG00307777	epithelial membrane protein 3	EMP3													1			1					1		1	1	1							1				1	0	2
39188_at	2986							MP	HSG00253781	guanylate cyclase 2F, retinal	GUCY2F																																					0	0
39189_at	3749							MP	HSG00203677	potassium voltage-gated channel, Shaw-related subfamily, member 4	KCNC4																																					0	0
39190_s_at	284439							MP	HSG00356153	hypothetical protein MGC26694	MGC26694																																					0	0
39192_at	608							MP	HSG00296860	tumor necrosis factor receptor superfamily, member 17	TNFRSF17																	1															1			1		0	0
39199_at	91							MP	HSG00277110	activin A receptor, type IB	ACVR1B																																1			1		0	0
36042_at	4915						-2.88	MP	HSG00261063	neurotrophic tyrosine kinase, receptor, type 2	NTRK2	1				1			1															1	1	1		1	1		1	1						3	0
39214_at	5365							MP	HSG00255045	plexin B3	PLXNB3			1													1		1																		1	1	1
39216_at	54346							MP	HSG00242115	unc-93 homolog A (C. elegans)	UNC93A														1		1									1	1						1					0	2
38547_at	3683							MP	HSG00294432	integrin, alpha L (antigen CD11A (p180), lymphocyte function-associated antigen 1; alpha polypeptide)	ITGAL	1		1	1	1			1									1						1					1									5	0
39223_at	374977							MP	HSG00205075	FLJ46354 protein	FLJ46354																																					0	0
39226_at	917							MP	HSG00274760	CD3G antigen, gamma polypeptide (TiT3 complex)	CD3G			1																					1				1									1	0
39227_at	11122							MP	HSG00311278	protein tyrosine phosphatase, receptor type, T	PTPRT	1																					1					1										1	0
39239_at	926							MP	HSG00213445	CD8 antigen, beta polypeptide 1 (p37)	CD8B1			1		1	1		1																				1									4	0
39240_at	9378							MP	HSG00211976	neurexin 1	NRXN1	1																										1								1		1	0
39242_at	6861							MP	HSG00307944	synaptotagmin V	SYT5			1																								1										1	0
39247_at	368				-2.52528	TRUE		MP	HSG00294512	ATP-binding cassette, sub-family C (CFTR/MRP), member 6	ABCC6								1																		1					1				1		1	0
39248_at	360							MP	HSG00262598	aquaporin 3	AQP3			1					1		1				1												1		1			1						2	2
39249_at	360							MP	HSG00262598	aquaporin 3	AQP3			1											1	1		1									1		1			1	1			1		1	2
36975_at	51669						2.48	MP	HSG00258161	hypothetical protein MGC8721	MGC8721		1					1	1													1	1	1		1		1			1	1						3	0
39268_at	3754							MP	HSG00214881	potassium voltage-gated channel, subfamily F, member 1	KCNF1	1				1			1																			1										3	0
39270_at	10332							MP	HSG00308239	C-type lectin domain family 4, member M	CLEC4M		1	1													1												1									2	1
36976_at	1009							MP	HSG00294707	cadherin 11, type 2, OB-cadherin (osteoblast)	CDH11			1	1		1	1	1																	1			1	1	1							5	0
39275_at	776				-2.9682	FALSE		MP	HSG00224841	calcium channel, voltage-dependent, L type, alpha 1D subunit	CACNA1D															1	1										1											0	2
39276_g_at	776				-2.9682	FALSE		MP	HSG00224841	calcium channel, voltage-dependent, L type, alpha 1D subunit	CACNA1D															1	1										1									1		0	2
38596_i_at	6556							MP	HSG00213636	solute carrier family 11 (proton-coupled divalent metal ion transporters), member 1	SLC11A1																1	1						1	1				1									0	1
39284_at	6519							MP	HSG00214887	solute carrier family 3 (cystine, dibasic and neutral amino acid transporters, activator of cystine, dibasic and neutral amino acid transport), member 1	SLC3A1							1	1																						1							2	0
39288_at	57863							MP	HSG00209832	immunoglobulin superfamily, member 4B	IGSF4B	1				1																1						1										2	0
39302_at	1824						4.45	MP	HSG00303654	desmocollin 2	DSC2							1													1				1					1								1	0
39309_at	624				-1.81878	TRUE		MP	HSG00287458	bradykinin receptor B2	BDKRB2																								1			1										0	0
39310_at	624				-1.81878	TRUE		MP	HSG00287458	bradykinin receptor B2	BDKRB2			1													1								1		1			1		1						1	1
38598_at	6556							MP	HSG00213636	solute carrier family 11 (proton-coupled divalent metal ion transporters), member 1	SLC11A1	1		1														1						1					1									2	0
39314_at	93							MP	HSG00222177	activin A receptor, type IIB	ACVR2B																																		1			0	0
39321_at	2558						-2.82	MP	HSG00291581	gamma-aminobutyric acid (GABA) A receptor, alpha 5	GABRA5																						1				1	1				1						0	0
39327_at	7837				1.89508	TRUE	3.96	MP	HSG00214670	Melanoma associated gene	D2S448									1							1	1												1			1				1	0	2
39339_at	9725							MP	HSG00208937	KIAA0792 gene product	KIAA0792			1			1													1			1				1	1	1			1						2	0
36119_at	857				2.6782	TRUE	12.18	MP	HSG00249587	caveolin 1, caveolae protein, 22kDa	CAV1									1							1					1		1	1	1			1		1		1				1	0	2
36160_s_at	5799							MP	HSG00248446	protein tyrosine phosphatase, receptor type, N polypeptide 2	PTPRN2	1				1			1														1	1		1		1	1		1	1						3	0
39361_f_at	7105							MP	HSG00254532	transmembrane 4 superfamily member 6	TM4SF6																	1													1		1					0	0
39362_r_at	7105							MP	HSG00254532	transmembrane 4 superfamily member 6	TM4SF6						1	1																							1			1				2	0
39383_at	112							MP	HSG00276835	adenylate cyclase 6	ADCY6		1															1															1					1	0
38685_at	23673							MP	HSG00208285	syntaxin 12	STX12	1																						1	1			1	1									1	0
38747_at	947							MP	HSG00209197	CD34 antigen	CD34	1	1	1		1			1									1						1				1	1		1	1						5	0
39395_at	7070							MP_GPI	HSG00273391	Thy-1 cell surface antigen	THY1			1	1		1	1	1										1	1							1		1		1	1						5	0
39419_at	9043							MP	HSG00302748	sperm associated antigen 9	SPAG9								1													1																1	0
39424_at	8764							MP	HSG00204426	tumor necrosis factor receptor superfamily, member 14 (herpesvirus entry mediator)	TNFRSF14			1		1	1		1																				1	1	1	1						4	0
39442_at	25972							MP	HSG00215013	unc-50 homolog (C. elegans)	UNC50											1																										0	1
39469_s_at	51761							MP	HSG00284651	ATPase, aminophospholipid transporter-like, Class I, type 8A, member 2	ATP8A2																1	1															1					0	1
39471_at	4076							MP_GPI	HSG00271321	membrane component, chromosome 11, surface marker 1	M11S1											1					1	1															1	1				0	2
39477_s_at	84302							MP	HSG00262345	chromosome 9 open reading frame 125	C9orf125					1	1	1	1																			1										4	0
39483_s_at	124565						2.62	MP	HSG00302883	hypothetical protein MGC15523	MGC15523					1	1	1	1													1	1	1						1	1							4	0
39486_s_at	57493							MP	HSG00221647	HEG homolog 1 (zebrafish)	HEG1					1												1															1					1	0
39488_at	5101				-2.27598	TRUE		MP	HSG00284538	protocadherin 9	PCDH9																						1					1										0	0
37072_at	1258							MP	HSG00294553	cyclic nucleotide gated channel beta 1	CNGB1																									1	1		1		1	1						0	0
39496_s_at	84900							MP	HSG00277080	hypothetical protein FLJ14627	FLJ14627																																					0	0
39498_at	486				-1.58774	FALSE		MP	HSG00272244	FXYD domain containing ion transport regulator 2	FXYD2																1	1							1													0	1
39504_at	57165							MP	HSG00200301	gap junction protein, alpha 12, 47kDa	GJA12																						1			1		1										0	0
39505_at	57165							MP	HSG00200301	gap junction protein, alpha 12, 47kDa	GJA12															1	1	1															1					0	2
39517_at	56951							MP	HSG00232541	chromosome 5 open reading frame 15	C5orf15									1		1																					1	1				0	2
39519_at	23141							MP	HSG00278652	KIAA0692 protein	KIAA0692									1		1					1																1	1			1	0	3
39520_at	23141							MP	HSG00278652	KIAA0692 protein	KIAA0692																	1															1			1		0	0
39521_at	6560							MP	HSG00294705	solute carrier family 12 (potassium/chloride transporters), member 4	SLC12A4																							1														0	0
39523_at	8675							MP	HSG00311732	syntaxin 16	STX16	1															1		1																			1	1
39524_at	6010							MP	HSG00220246	rhodopsin (opsin 2, rod pigment) (retinitis pigmentosa 4, autosomal dominant)	RHO																																					0	0
39533_at	9057							MP	HSG00295031	solute carrier family 7 (cationic amino acid transporter, y+ system), member 6	SLC7A6																1																					0	1
37260_at	10060							MP	HSG00277035	ATP-binding cassette, sub-family C (CFTR/MRP), member 9	ABCC9	1																								1		1			1							1	0
39563_at	375056							MP	HSG00203009	AAAP6077	UNQ6077																														1							0	0
39565_at	657							MP	HSG00269696	bone morphogenetic protein receptor, type IA	BMPR1A											1					1	1									1						1	1				0	2
39566_at	1139							MP	HSG00290982	cholinergic receptor, nicotinic, alpha polypeptide 7	CHRNA7											1														1		1										0	1
39567_at	364							MP	HSG00263134	aquaporin 7	AQP7					1	1	1	1														1								1	1						4	0
39568_g_at	364							MP	HSG00263134	aquaporin 7	AQP7			1																							1					1	1					1	0
39572_at	2898							MP	HSG00243593	glutamate receptor, ionotropic, kainate 2	GRIK2	1					1		1																			1			1	1						3	0
39573_at	2898							MP	HSG00243593	glutamate receptor, ionotropic, kainate 2	GRIK2								1																			1										1	0
39574_at	10505							MP	HSG00211768	sema domain, immunoglobulin domain (Ig), transmembrane domain (TM) and short cytoplasmic domain, (semaphorin) 4F	SEMA4F																						1															0	0
39575_at	55966							MP	HSG00208194	transmembrane protein SHREW1	SHREW1					1	1		1														1	1				1		1		1						3	0
37261_g_at	10060							MP	HSG00277035	ATP-binding cassette, sub-family C (CFTR/MRP), member 9	ABCC9				1																					1		1			1							1	0
39583_at	10446							MP	HSG00207385	leucine rich repeat neuronal 5	LRRN5	1						1													1				1		1	1		1		1						2	0
39586_at	1828						-2.81	MP	HSG00303728	desmoglein 1	DSG1					1	1	1	1																					1		1						4	0
38833_at	3113				1.9213	FALSE	4.53	MP	HSG00243497	major histocompatibility complex, class II, DP alpha 1	HLA-DPA1	1	1	1	1	1	1	1	1									1						1				1	1	1	1	1						8	0
39589_at	9856							MP	HSG00244547	KIAA0319	KIAA0319					1			1			1											1					1						1				2	1
39596_at	4916							MP	HSG00290713	neurotrophic tyrosine kinase, receptor, type 3	NTRK3	1				1	1	1	1															1							1							5	0
39598_at	2705				-2.35581	TRUE		MP	HSG00254854	gap junction protein, beta 1, 32kDa (connexin 32, Charcot-Marie-Tooth neuropathy, X-linked)	GJB1			1															1								1	1				1						1	0
39599_at	6529							MP	HSG00225854	solute carrier family 6 (neurotransmitter transporter, GABA), member 1	SLC6A1	1				1	1	1															1					1			1							4	0
396_f_at	2057							MP	HSG00308277	erythropoietin receptor	EPOR			1		1	1		1																				1			1						4	0
39600_at	152559							MP	HSG00227726	progestin and adipoQ receptor family member III	PAQR3																1						1					1						1				0	1
39616_at	5733				-1.76983	FALSE	-4.29	MP	HSG00203160	prostaglandin E receptor 3 (subtype EP3)	PTGER3				1				1																1		1					1						2	0
39617_at	3977							MP	HSG00236787	leukemia inhibitory factor receptor	LIFR								1															1														1	0
36814_at	84162							MP	HSG00355121	KIAA1109	KIAA1109																							1	1	1		1	1		1							0	0
39624_at	1241							MP	HSG00287819	leukotriene B4 receptor	LTB4R																1																1					0	1
38856_at	57188							MP	HSG00289776	ADAMTS-like 3	ADAMTSL3																							1					1									0	0
39635_at	221981							MP	HSG00245381	KIAA0960 protein	KIAA0960	1							1									1									1					1						2	0
39637_at	1836							MP	HSG00236672	solute carrier family 26 (sulfate transporter), member 2	SLC26A2						1														1	1		1	1					1			1					1	0
39644_at	25758							MP	HSG00272365	G2 protein	G2																											1										0	0
36867_at	23114							MP	HSG00358775	neurofascin	NFASC	1							1														1	1		1	1	1	1	1	1	1						2	0
38870_at	2675							MP_GPI	HSG00257891	GDNF family receptor alpha 2	GFRA2	1			1																			1	1			1	1	1								2	0
39675_at	5639							MP	HSG00307056	proline rich Gla (G-carboxyglutamic acid) 2	PRRG2														1										1		1									1		0	1
39679_at	359				-2.3933	TRUE	-3.9	MP	HSG00277209	aquaporin 2 (collecting duct)	AQP2															1	1	1									1					1				1		0	2
38952_s_at	1305							MP	HSG00267589	collagen, type XIII, alpha 1	COL13A1													1			1							1			1		1									0	2
39693_at	79073							MP	HSG00272935	hypothetical protein MGC5508	MGC5508																									1							1					0	0
39694_at	79073							MP	HSG00272935	hypothetical protein MGC5508	MGC5508			1														1											1									1	0
38995_at	7122							MP	HSG00314508	claudin 5 (transmembrane protein deleted in velocardiofacial syndrome)	CLDN5	1		1		1			1															1	1			1	1	1		1						4	0
39719_at	7784							MP	HSG00251353	zona pellucida glycoprotein 3 (sperm receptor)	ZP3											1			1																			1	1		1	0	2
39720_g_at	7784							MP	HSG00251353	zona pellucida glycoprotein 3 (sperm receptor)	ZP3																	1																		1		0	0
39048_at	4855							MP	HSG00242651	Notch homolog 4 (Drosophila)	NOTCH4	1		1		1	1	1	1													1		1				1	1									6	0
36868_at	23114							MP	HSG00358775	neurofascin	NFASC	1				1	1		1														1	1		1	1	1	1	1	1	1						4	0
39087_at	5349							MP	HSG00306563	FXYD domain containing ion transport regulator 3	FXYD3					1	1														1			1	1				1	1								2	0
39754_at	3693							MP	HSG00226558	integrin, beta 5	ITGB5									1		1					1				1												1	1			1	0	3
39170_at	966							MP_GPI	HSG00272625	CD59 antigen p18-20 (antigen identified by monoclonal antibodies 16.3A5, EJ16, EJ30, EL32 and G344)	CD59			1					1															1					1	1		1						2	0
37489_s_at	6508							MP	HSG00211905	solute carrier family 4, anion exchanger, member 3	SLC4A3											1					1									1		1			1			1				0	2
39764_at	90							MP	HSG00213093	activin A receptor, type I	ACVR1									1																					1		1					0	1
39773_at	11161							MP	HSG00288101	chromosome 14 open reading frame 1	C14orf1																			1			1												1	1		0	0
39804_at	753							MP	HSG00303637	chromosome 18 open reading frame 1	C18orf1																	1															1					0	0
39834_at	1145							MP	HSG00297752	cholinergic receptor, nicotinic, epsilon polypeptide	CHRNE																	1									1						1					0	0
37529_at	8912							MP	HSG00294241	calcium channel, voltage-dependent, alpha 1H subunit	CACNA1H																									1					1							0	0
39848_at	3787						2.95	MP	HSG00311388	potassium voltage-gated channel, delayed-rectifier, subfamily S, member 1	KCNS1						1													1			1															1	0
39849_at	3787						2.95	MP	HSG00311388	potassium voltage-gated channel, delayed-rectifier, subfamily S, member 1	KCNS1					1	1	1	1														1					1			1	1						4	0
39350_at	2719				-2.23538	TRUE		MP_GPI	HSG00254477	glypican 3	GPC3			1		1	1		1															1			1		1		1	1						4	0
39351_at	966							MP_GPI	HSG00272625	CD59 antigen p18-20 (antigen identified by monoclonal antibodies 16.3A5, EJ16, EJ30, EL32 and G344)	CD59						1	1	1															1					1	1	1	1						3	0
39859_r_at	8676							MP	HSG00242375	syntaxin 11	STX11															1	1	1									1									1		0	2
39874_at	2986							MP	HSG00253781	guanylate cyclase 2F, retinal	GUCY2F																				1																	0	0
39876_at	955							MP	HSG00311690	ectonucleoside triphosphate diphosphohydrolase 6 (putative function)	ENTPD6																		1				1					1										0	0
39877_at	3749							MP	HSG00203677	potassium voltage-gated channel, Shaw-related subfamily, member 4	KCNC4					1	1	1	1																			1			1	1						4	0
39385_at	290				-1.8953	TRUE		MP	HSG00290282	alanyl (membrane) aminopeptidase (aminopeptidase N, aminopeptidase M, microsomal aminopeptidase, CD13, p150)	ANPEP						1																	1	1				1	1		1						1	0
39881_at	284439							MP	HSG00356153	hypothetical protein MGC26694	MGC26694																																					0	0
39899_at	199731							MP	HSG00307515	immunoglobulin superfamily, member 4C	IGSF4C	1		1		1																					1					1						3	0
39900_at	199731							MP	HSG00307515	immunoglobulin superfamily, member 4C	IGSF4C						1																								1	1						1	0
39389_at	928							MP	HSG00277657	CD9 antigen (p24)	CD9						1	1	1												1		1	1					1			1						3	0
39913_at	9394							MP	HSG00215571	heparan sulfate 6-O-sulfotransferase 1	HS6ST1															1	1	1															1			1		0	2
39914_r_at	7226							MP	HSG00315708	transient receptor potential cation channel, subfamily M, member 2	TRPM2					1																1																1	0
39915_at	7226							MP	HSG00315708	transient receptor potential cation channel, subfamily M, member 2	TRPM2														1	1	1	1															1			1		0	3
39928_at	2913							MP	HSG00248522	glutamate receptor, metabotropic 3	GRM3	1																					1					1										1	0
39929_at	23240							MP	HSG00227344	KIAA0922 protein	KIAA0922																																1					0	0
39930_at	2051							MP	HSG00248577	EPH receptor B6	EPHB6	1						1	1													1	1	1				1			1	1						3	0
39936_at	1231							MP	HSG00317918	chemokine (C-C motif) receptor 2	CCR2	1		1														1							1				1									2	0
39541_at	57493							MP	HSG00221647	HEG homolog 1 (zebrafish)	HEG1																	1						1					1				1					0	0
39938_g_at	1231							MP	HSG00317918	chemokine (C-C motif) receptor 2	CCR2			1		1	1		1														1					1	1	1		1						4	0
39945_at	2191	y		0				MP	HSG00213486	fibroblast activation protein, alpha	FAP			1			1	1										1	1	1		1							1		1		1					3	0
39947_at	1945							MP_GPI	HSG00206516	ephrin-A4	EFNA4					1	1		1	1										1		1																3	1
39960_at	27235							MP	HSG00229602	hypothetical protein CL640	CL640									1		1				1	1																1	1				0	4
39961_at	57194							MP	HSG00289815	ATPase, Class V, type 10A	ATP10A																										1											0	0
36979_at	6515				2.99486	TRUE	5.12	MP	HSG00277320	solute carrier family 2 (facilitated glucose transporter), member 3	SLC2A3								1													1		1		1			1		1							1	0
39968_at	4056							MP	HSG00237501	leukotriene C4 synthase	LTC4S																1	1															1					0	1
39972_at	2840							MP	HSG00215067	G protein-coupled receptor 17	GPR17	1																										1	1									1	0
39974_at	956							MP	HSG00220243	ectonucleoside triphosphate diphosphohydrolase 3	ENTPD3			1																			1		1		1	1	1									1	0
39588_at	8742							MP	HSG00302335	tumor necrosis factor (ligand) superfamily, member 12	TNFSF12			1																				1	1	1			1									1	0
36993_at	5159							MP	HSG00236758	platelet-derived growth factor receptor, beta polypeptide	PDGFRB			1	1		1	1	1															1		1			1	1	1	1						5	0
39988_at	6891							MP	HSG00244604	transporter 2, ATP-binding cassette, sub-family B (MDR/TAP)	TAP2																	1															1	1				0	0
37678_at	25805							MP	HSG00268714	BMP and activin membrane-bound inhibitor homolog (Xenopus laevis)	BAMBI																									1					1							0	0
39682_at	6338				-2.55238	TRUE		MP	HSG00295377	sodium channel, nonvoltage-gated 1, beta (Liddle syndrome)	SCNN1B			1		1	1	1	1															1	1				1	1	1	1						5	0
39996_at	922							MP	HSG00202390	CD5 antigen-like (scavenger receptor cysteine rich family)	CD5L																	1																				0	0
39998_at	659							MP	HSG00214257	bone morphogenetic protein receptor, type II (serine/threonine kinase)	BMPR2																1																				1	0	1
40003_at	2813							MP_GPI	HSG00295874	glycoprotein 2 (zymogen granule membrane)	GP2															1											1					1				1		0	1
37888_at	23169							MP	HSG00206499	solute carrier family 35 (UDP-glucuronic acid/UDP-N-acetylgalactosamine dual transporter), member D1	SLC35D1									1																1	1			1	1	1	1					0	1
40014_at	10500							MP	HSG00206739	sema domain, transmembrane domain (TM), and cytoplasmic domain, (semaphorin) 6C	SEMA6C																																					0	0
39721_at	1947							MP	HSG00253989	ephrin-B1	EFNB1		1	1														1						1					1				1					2	0
40020_at	1951						6.42	MP	HSG00224792	cadherin, EGF LAG seven-pass G-type receptor 3 (flamingo homolog, Drosophila)	CELSR3																1										1									1		0	1
40021_at	3750							MP	HSG00253703	potassium voltage-gated channel, Shal-related subfamily, member 1	KCND1																																					0	0
40032_at	9816							MP	HSG00208874	KIAA0133	KIAA0133											1								1		1																0	1
40034_r_at	8578							MP	HSG00302333	scavenger receptor class F, member 1	SCARF1								1													1																1	0
40037_at	7512				-6.07175	TRUE	-3.41	MP_GPI	HSG00253991	X-prolyl aminopeptidase (aminopeptidase P) 2, membrane-bound	XPNPEP2															1	1										1					1						0	2
40045_g_at	753							MP	HSG00303637	chromosome 18 open reading frame 1	C18orf1					1			1																			1	1	1								2	0
40046_r_at	753							MP	HSG00303637	chromosome 18 open reading frame 1	C18orf1			1		1		1	1													1	1					1	1	1								4	0
40056_at	10237							MP	HSG00302671	solute carrier family 35, member B1	SLC35B1																																	1				0	0
40068_at	6811							MP	HSG00273397	syntaxin 5A	STX5A				1																																	1	0
40075_at	6857							MP	HSG00277773	synaptotagmin I	SYT1																						1					1			1							0	0
40080_at	23065						3.79	MP	HSG00205162	KIAA0090 protein	KIAA0090															1	1						1													1		0	2
40093_at	4059							MP	HSG00307174	Lutheran blood group (Auberger b antigen included)	LU			1				1	1												1						1		1			1	1					3	0
40094_r_at	4059							MP	HSG00307174	Lutheran blood group (Auberger b antigen included)	LU			1		1	1		1																		1		1			1						4	0
40144_at	140885						3.79	MP	HSG00311486	protein tyrosine phosphatase, non-receptor type substrate 1	PTPNS1								1													1	1					1										1	0
37408_at	9902							MP	HSG00301668	mannose receptor, C type 2	MRC2						1																	1		1			1	1	1		1					1	0
40153_at	6890				1.64009	TRUE	5.49	MP	HSG00244059	transporter 1, ATP-binding cassette, sub-family B (MDR/TAP)	TAP1			1			1											1				1							1				1				1	2	0
40168_at	858				1.6485	TRUE	7.62	MP	HSG00249042	caveolin 2	CAV2					1	1	1	1														1	1				1			1							4	0
40174_at	1181							MP	HSG00220312	chloride channel 2	CLCN2					1	1	1	1			1											1					1		1	1	1						4	1
402_s_at	3385							MP	HSG00306021	intercellular adhesion molecule 3	ICAM3			1	1																								1							1		2	0
40209_at	7087						-3.27	MP	HSG00306333	intercellular adhesion molecule 5, telencephalin	ICAM5													1			1						1			1	1	1	1									0	2
40227_at	131566							MP	HSG00225197	discoidin, CUB and LCCL domain containing 2	DCBLD2																1																1				1	0	1
40236_at	6542							MP	HSG00258081	solute carrier family 7 (cationic amino acid transporter, y+ system), member 2	SLC7A2					1																																1	0
40240_at	51704							MP	HSG00295122	G protein-coupled receptor, family C, group 5, member B	GPRC5B	1				1	1	1									1				1		1					1										4	1
40247_at	84679							MP	HSG00254504	solute carrier family 9 (sodium/hydrogen exchanger), isoform 7	SLC9A7								1																							1						1	0
40248_at	84679							MP	HSG00254504	solute carrier family 9 (sodium/hydrogen exchanger), isoform 7	SLC9A7																										1											0	0
40249_at	43							MP_GPI	HSG00249481	acetylcholinesterase (YT blood group) GPI anchor	ACHE	1		1												1	1		1								1	1								1		2	2
40297_at	26872							MP	HSG00251407	six transmembrane epithelial antigen of the prostate 1	STEAP1									1							1		1														1					0	2
40298_at	9914							MP	HSG00294918	KIAA0703 gene product	KIAA0703			1												1	1										1									1		1	2
40299_at	23432							MP	HSG00209127	G protein-coupled receptor 161	GPR161			1		1												1											1									2	0
39753_at	3678				1.87135	TRUE	2.9	MP	HSG00277228	integrin, alpha 5 (fibronectin receptor, alpha polypeptide)	ITGA5									1								1				1		1					1				1				1	0	1
40300_g_at	23432							MP	HSG00209127	G protein-coupled receptor 161	GPR161																1	1															1					0	1
40301_at	23432							MP	HSG00209127	G protein-coupled receptor 161	GPR161						1	1														1									1						1	2	0
40309_at	768	y	y	9.00869	4.09869	TRUE	4.91	MP	HSG00262807	carbonic anhydrase IX	CA9								1									1				1											1		1			1	0
40310_at	7097				1.76254	TRUE	2.36	MP	HSG00228528	toll-like receptor 2	TLR2	1	1	1	1	1												1				1							1									5	0
40311_at	7036							MP	HSG00249510	transferrin receptor 2	TFR2																																	1				0	0
38120_at	5311							MP	HSG00227341	polycystic kidney disease 2 (autosomal dominant)	PKD2																							1		1					1							0	0
40317_at	40							MP	HSG00302336	amiloride-sensitive cation channel 1, neuronal (degenerin)	ACCN1			1			1		1																			1	1									3	0
40321_at	9173							MP	HSG00215567	interleukin 1 receptor-like 1	IL1RL1			1			1																															2	0
39841_at	9120							MP	HSG00302897	solute carrier family 16 (monocarboxylic acid transporters), member 6	SLC16A6					1		1	1													1		1				1	1									3	0
40323_at	952							MP	HSG00227062	CD38 antigen (p45)	CD38	1		1	1	1	1	1											1									1		1								6	0
40329_at	7922							MP	HSG00244633	solute carrier family 39 (zinc transporter), member 7	SLC39A7																	1	1														1			1		0	0
39857_at	8676							MP	HSG00242375	syntaxin 11	STX11																							1	1				1	1								0	0
40339_at	2568							MP	HSG00237637	gamma-aminobutyric acid (GABA) A receptor, pi	GABRP					1			1																													2	0
40340_at	57150							MP	HSG00242503	chromosome 6 open reading frame 162	C6orf162					1	1	1	1														1					1			1							4	0
39858_s_at	8676							MP	HSG00242375	syntaxin 11	STX11													1	1	1	1	1						1			1		1				1			1		0	4
40343_at	116228							MP	HSG00207358	family with sequence similarity 36, member A	FAM36A					1		1	1																						1	1						3	0
40344_at	22871						4.21	MP	HSG00225368	neuroligin 1	NLGN1	1							1									1				1																2	0
40346_at	23359							MP	HSG00289624	KIAA0574 protein	KIAA0574															1							1		1			1		1						1		0	1
40350_at	8745							MP	HSG00213058	a disintegrin and metalloproteinase domain 23	ADAM23											1													1		1	1		1								0	1
40353_at	286148							MP	HSG00259310	hypothetical protein LOC286148	LOC286148											1		1			1	1															1	1				0	3
40356_at	9635							MP	HSG00206025	chloride channel, calcium activated, family member 2	CLCA2																1	1															1					0	1
40360_at	8273							MP	HSG00254520	solute carrier family 10 (sodium/bile acid cotransporter family), member 3	SLC10A3																																1					0	0
38122_at	9962				-3.14434	TRUE		MP	HSG00311316	solute carrier family 23 (nucleobase transporters), member 2	SLC23A2	1										1					1									1		1			1			1				1	2
39878_at	5101				-2.27598	TRUE		MP	HSG00284538	protocadherin 9	PCDH9	1				1	1		1															1			1	1	1			1						4	0
40369_f_at	3135						3.29	MP	HSG00242478	HLA-G histocompatibility antigen, class I, G	HLA-G			1					1	1								1				1							1				1					2	1
40370_f_at	3135						3.29	MP	HSG00242478	HLA-G histocompatibility antigen, class I, G	HLA-G		1	1	1					1								1				1							1				1					3	1
40371_at	1813							MP	HSG00272072	dopamine receptor D2	DRD2															1	1	1															1			1		0	2
37643_at	355							MP	HSG00267760	Fas (TNF receptor superfamily, member 6)	FAS																							1	1	1			1	1	1							0	0
37644_s_at	355							MP	HSG00267760	Fas (TNF receptor superfamily, member 6)	FAS																							1		1			1		1							0	0
40389_at	10991							MP	HSG00220759	solute carrier family 38, member 3	SLC38A3																										1											0	0
40391_at	6583							MP	HSG00232642	solute carrier family 22 (organic cation transporter), member 4	SLC22A4											1												1														0	1
39937_at	1231							MP	HSG00317918	chemokine (C-C motif) receptor 2	CCR2					1	1	1	1														1	1				1	1		1	1						4	0
39981_at	4481				1.90176	TRUE	3.94	MP	HSG00259374	macrophage scavenger receptor 1	MSR1	1	1	1														1						1					1									3	0
40396_at	5026							MP	HSG00298168	purinergic receptor P2X, ligand-gated ion channel, 5	P2RX5																											1										0	0
39982_r_at	4481				1.90176	TRUE	3.94	MP	HSG00259374	macrophage scavenger receptor 1	MSR1	1		1	1		1	1	1									1						1				1	1		1	1						6	0
40400_at	134						-2.46	MP	HSG00208215	adenosine A1 receptor	ADORA1															1	1											1								1	1	0	2
40402_at	6530						-4.5	MP	HSG00295835	solute carrier family 6 (neurotransmitter transporter, noradrenalin), member 2	SLC6A2					1	1		1																													3	0
39994_at	1230							MP	HSG00221225	chemokine (C-C motif) receptor 1	CCR1	1		1	1	1	1		1													1		1					1			1						6	0
40425_at	1942						3.9	MP_GPI	HSG00205007	ephrin-A1	EFNA1			1	1			1	1												1	1							1									4	0
40019_at	2124							MP	HSG00298680	ecotropic viral integration site 2B	EVI2B		1	1	1		1	1	1													1		1	1				1	1	1	1						6	0
40437_at	25963						2.55	MP	HSG00290690	DKFZP564G2022 protein	DKFZP564G2022																					1																0	0
40454_at	2195							MP	HSG00227210	FAT tumor suppressor homolog 1 (Drosophila)	FAT																																1	1				0	0
403_s_at	2324							MP	HSG00237050	fms-related tyrosine kinase 4	FLT4					1	1	1	1													1		1					1		1							4	0
40462_at	26133						3.75	MP	HSG00311570	transient receptor potential cation channel, subfamily C, member 4 associated protein	TRPC4AP															1	1																			1	1	0	2
40472_at	254531							MP	HSG00291264	PLSC domain containing protein	LOC254531										1	1					1					1	1					1						1			1	0	3
40493_at	960	y		3.34			3.34	MP	HSG00271689	CD44 antigen (homing function and Indian blood group system)	CD44		1														1	1															1				1	1	1
40495_at	80228						-11.37	MP	HSG00249898	chromosome 7 open reading frame 19	C7orf19																				1	1																0	0
40507_at	6513						3.87	MP	HSG00208281	solute carrier family 2 (facilitated glucose transporter), member 1	SLC2A1						1																															1	0
40322_at	9173							MP	HSG00215567	interleukin 1 receptor-like 1	IL1RL1																	1						1			1		1			1						0	0
40517_at	9652							MP	HSG00236948	KIAA0372	KIAA0372									1		1										1												1				0	2
40331_at	8685							MP	HSG00215697	macrophage receptor with collagenous structure	MARCO			1																				1					1									1	0
40519_at	5788				1.67803	TRUE	3.43	MP	HSG00207284	protein tyrosine phosphatase, receptor type, C	PTPRC	1		1	1		1	1	1													1			1			1	1	1	1							6	0
40366_at	6403							MP	HSG00207399	selectin P (granule membrane protein 140kDa, antigen CD62)	SELP					1		1	1														1	1				1	1	1	1	1						3	0
40395_at	5362							MP	HSG00355510	plexin A2	PLXNA2			1		1	1	1	1													1		1				1	1	1	1							5	0
40534_at	5789							MP	HSG00260686	protein tyrosine phosphatase, receptor type, D	PTPRD																												1									0	0
38522_s_at	933	y		0				MP	HSG00306246	CD22 antigen	CD22		1	1				1															1			1		1	1	1	1							3	0
40582_at	5795							MP	HSG00272821	protein tyrosine phosphatase, receptor type, J	PTPRJ															1																				1		0	1
40583_at	5795							MP	HSG00272821	protein tyrosine phosphatase, receptor type, J	PTPRJ																1																			1		0	1
38649_at	22862							MP	HSG00284539	fibronectin type III domain containing 3A	FNDC3A																	1								1					1							0	0
40594_r_at	94							MP	HSG00276704	activin A receptor type II-like 1	ACVRL1			1			1		1																			1	1	1		1						3	0
37983_at	185						-2.52	MP	HSG00220844	angiotensin II receptor, type 1	AGTR1						1		1															1		1			1	1	1	1						2	0
40601_at	83941							MP	HSG00206537	beta-amyloid binding protein precursor	BBP									1		1											1											1				0	2
40612_at	23033							MP	HSG00242629	KIAA1117	KIAA1117					1	1	1	1											1			1					1				1						4	0
40643_at	3674							MP	HSG00302395	integrin, alpha 2b (platelet glycoprotein IIb of IIb/IIIa complex, antigen CD41B)	ITGA2B																	1						1														0	0
40644_g_at	3674							MP	HSG00302395	integrin, alpha 2b (platelet glycoprotein IIb of IIb/IIIa complex, antigen CD41B)	ITGA2B														1	1	1	1																		1	1	0	3
404_at	3566						5.05	MP	HSG00294774	interleukin 4 receptor	IL4R			1		1	1		1													1		1					1	1								4	0
40647_at	7504							MP	HSG00253695	Kell blood group precursor (McLeod phenotype)	XK						1																1					1	1	1						1		1	0
40648_at	10461							MP	HSG00212422	c-mer proto-oncogene tyrosine kinase	MERTK	1		1																								1				1						2	0
40650_r_at	1394							MP	HSG00297709	corticotropin releasing hormone receptor 1	CRHR1					1	1	1	1											1			1					1		1	1	1						4	0
40651_s_at	1394							MP	HSG00297709	corticotropin releasing hormone receptor 1	CRHR1					1	1		1																			1				1						3	0
40664_at	577							MP	HSG00243033	brain-specific angiogenesis inhibitor 3	BAI3	1																					1	1				1										1	0
40666_at	957							MP	HSG00288393	ectonucleoside triphosphate diphosphohydrolase 5	ENTPD5								1										1						1		1			1		1						1	0
40667_at	923							MP	HSG00272966	CD6 antigen	CD6			1												1	1												1				1					1	2
40668_s_at	923							MP	HSG00272966	CD6 antigen	CD6			1											1	1	1	1	1						1		1									1		1	3
40679_at	6539							MP	HSG00277706	solute carrier family 6 (neurotransmitter transporter, betaine/GABA), member 12	SLC6A12								1														1					1				1						1	0
38775_at	4035							MP	HSG00276598	low density lipoprotein-related protein 1 (alpha-2-macroglobulin receptor)	LRP1	1		1														1				1				1			1		1						1	2	0
40688_at	27040							MP	HSG00296532	linker for activation of T cells	LAT															1	1																1				1	0	2
40689_at	6400							MP	HSG00287179	sel-1 suppressor of lin-12-like (C. elegans)	SEL1L						1	1	1													1	1								1							3	0
40693_at	3745							MP	HSG00311507	potassium voltage-gated channel, Shab-related subfamily, member 1	KCNB1																											1										0	0
38119_at	2995							MP	HSG00213471	glycophorin C (Gerbich blood group)	GYPC			1				1										1				1		1	1	1			1	1	1		1					2	0
40699_at	925							MP	HSG00215039	CD8 antigen, alpha polypeptide (p32)	CD8A			1	1	1			1													1							1	1								4	0
40456_at	64116							MP	HSG00228158	solute carrier family 39 (zinc transporter), member 8	SLC39A8						1															1		1					1	1			1					1	0
40712_at	101							MP	HSG00267564	a disintegrin and metalloproteinase domain 8	ADAM8			1															1		1																	1	0
40715_at	4064							MP	HSG00238261	lymphocyte antigen 64 homolog, radioprotective 105kDa (mouse)	LY64			1	1																				1					1								2	0
40723_at	27240							MP	HSG00263140	SHP2-interacting transmembrane adaptor protein	SIT																																					0	0
38874_s_at	5961							MP	HSG00244051	retinal degeneration, slow	RDS																						1			1	1	1			1							0	0
40736_at	1015							MP	HSG00259372	cadherin 17, LI cadherin (liver-intestine)	CDH17					1	1																							1								2	0
40737_at	3778				2.1996	TRUE	4.88	MP	HSG00268770	potassium large conductance calcium-activated channel, subfamily M, alpha member 1	KCNMA1																1																					0	1
40738_at	914				1.67334	TRUE		MP	HSG00205039	CD2 antigen (p50), sheep red blood cell receptor	CD2			1	1	1																1			1				1	1			1					3	0
40518_at	5788				1.67803	TRUE	3.43	MP	HSG00207284	protein tyrosine phosphatase, receptor type, C	PTPRC	1		1	1	1	1	1	1															1	1			1	1	1	1	1						7	0
40746_at	2891							MP	HSG00228120	glutamate receptor, ionotropic, AMPA 2	GRIA2	1				1	1	1	1																			1										5	0
40749_at	931	y		0				MP	HSG00273267	membrane-spanning 4-domains, subfamily A, member 1	MS4A1			1	1	1													1											1								3	0
40759_at	4325							MP	HSG00257748	matrix metalloproteinase 16 (membrane-inserted)	MMP16	1																1																				1	0
40761_at	9121				-1.6989	FALSE		MP	HSG00298696	solute carrier family 16 (monocarboxylic acid transporters), member 5	SLC16A5		1												1	1	1								1		1									1		1	3
38875_r_at	9687				-2.53707	TRUE		MP	HSG00214274	GREB1 protein	GREB1							1																		1		1			1							1	0
40772_at	84179							MP	HSG00229500	hypothetical protein FLJ22269	FLJ22269			1												1		1							1		1		1									1	1
40520_g_at	5788				1.67803	TRUE	3.43	MP	HSG00207284	protein tyrosine phosphatase, receptor type, C	PTPRC	1		1	1	1	1	1	1												1	1		1	1				1	1		1						7	0
40527_at	3784						2.46	MP	HSG00271468	potassium voltage-gated channel, KQT-like subfamily, member 1	KCNQ1			1		1	1		1											1	1			1					1			1						4	0
38950_r_at	8510							MP	HSG00317339	matrix metalloproteinase 23B	MMP23B													1	1		1	1								1					1		1		1		1	0	3
40798_s_at	102							MP	HSG00290289	a disintegrin and metalloproteinase domain 10	ADAM10											1				1	1																1	1		1		0	3
40803_at	114908							MP	HSG00271442	pro-oncosis receptor inducing membrane injury gene	PORIMIN																			1		1															1	0	0
40812_at	6526							MP	HSG00315794	solute carrier family 5 (inositol transporters), member 3	SLC5A3																	1									1											0	0
40646_at	1524				1.69205	TRUE	3.64	MP	HSG00219669	chemokine (C-X3-C motif) receptor 1	CX3CR1	1							1													1		1				1	1		1	1						2	0
38954_at	7434							MP	HSG00248588	vasoactive intestinal peptide receptor 2	VIPR2					1																				1		1			1							1	0
40833_r_at	26092							MP	HSG00205937	lamina-associated polypeptide 1B	LAP1B																														1							0	0
39123_s_at	7220							MP	HSG00225969	transient receptor potential cation channel, subfamily C, member 1	TRPC1											1										1		1		1					1						1	0	1
40880_r_at	1182							MP	HSG00228253	chloride channel 3	CLCN3																											1										0	0
40883_at	8675							MP	HSG00311732	syntaxin 16	STX16					1	1	1	1														1					1			1							4	0
40884_g_at	8675							MP	HSG00311732	syntaxin 16	STX16																																					0	0
40885_s_at	8675							MP	HSG00311732	syntaxin 16	STX16																1						1														1	0	1
40687_at	2701				2.33892	TRUE	5.59	MP	HSG00317494	gap junction protein, alpha 4, 37kDa (connexin 37)	GJA4			1					1													1		1					1		1							2	0
40914_s_at	493							MP	HSG00201151	ATPase, Ca++ transporting, plasma membrane 4	ATP2B4													1	1	1	1	1							1	1	1						1					0	4
40919_at	6752				-1.81526	FALSE		MP	HSG00302733	somatostatin receptor 2	SSTR2								1																				1									1	0
40923_at	206358							MP	HSG00236746	solute carrier family 36 (proton/amino acid symporter), member 1	SLC36A1																					1			1													0	0
39124_r_at	7220							MP	HSG00225969	transient receptor potential cation channel, subfamily C, member 1	TRPC1											1		1			1						1			1					1			1				0	3
[truncated: 248 more rows]
[truncated: 16 more columns]
