# Supplementary material for: Comparative Membranome Expression Analysis in Primary Tumors and Derived Cell Lines
Source: PLoS One. 2010 Jul 23;5(7):e11742. doi: 10.1371/journal.pone.0011742 (PMC2909215; doi:10.1371/journal.pone.0011742)
Supplement: Table S4 — Results of gene set enrichment analysis. The file includes the 639 gene sets significantly enriched (p<0.05) in at least one of the comparisons tumor-to-cell line, tumor-to-normal and cell line-to-normal. For each gene set the table shows (from left to right): gene set ID; source of the gene set; gene set name; p-value enrichment (Fisher's exact test) for the genes differentially expressed (SAM, FDR<0.01) in each comparison; the number of overlapping genes; the Entrez Gene IDs of the overlapping genes. CL: cell line, T: primary tumor, N: normal sample. (1.96 MB XLS) [file pone.0011742.s004.xls]

## Sheet: Enrichment analysis
GeneSetID	GeneSetSource	ReferenceLength	Set Name	Brain CL>T	Leukemia CL>T	Lung CL>T	Melanoma CL>T	Breast CL>T	Colon CL>T	Ovary CL>T	Kidney CL>T	Brain T>CL	Leukemia T>CL	Lung T>CL	Melanoma T>CL	Breast T>CL	Colon T>CL	Ovary T>CL	Kidney T>CL	Count CL>T	Count T>CL	Brain_N>CL	Lung_N>CL	Colon_N>CL	Ovary_N>CL	Kidney_N>CL	Brain_CL>N	Lung_CL>N	Colon_CL>N	Ovary_CL>N	Kidney_CL>N	Brain_T>N	Lung_T>N	Colon_T>N	Ovary_T>N	Kidney_T>N	Brain_N>T	Lung_N>T	Colon_N>T	Ovary_N>T	Kidney_N>T	Brain_CLvsT_up	Leukemia_CLvsT_up	Lung_CLvsT_up	Melanoma_CLvsT_up	Breast_CLvsT_up	Colon_CLvsT_up	Ovary_CLvsT_up	Kidney_CLvsT_up
507597	Manual annotation	20	c-Myc Transcription Factor Targets-Upregulated	0.00148475	0.000706894	0.000243011	1	0.0245931	0.0369063	0.0460589	0.00718384	0.975388	1	1	1	1	0.997029	1	0.999649	4	0	0.994294	0.99914	0.982811	0.992024	0.996576	0.0384055	1.15783e-05	0.107375	0.00210856	0.0509801	0.833756	0.00143238	0.223864	0.681537	0.645626	0.656147	0.949976	1	0.720291	0.94289	1	0	0	0	0	1	0	1
64862	GO_function	7	adenosine receptor activity, G-protein coupled	0.387928	1	0.499816	1	0.00548032	0.0714288	0.00870284	0.0086886	0.725035	1	0.88735	1	0.563817	1	1	0.937374	3	0	0.692696	0.914491	0.375681	1	1	0.16082	0.549884	1	0.0310017	0.00321921	0.460058	0.495245	1	0.570275	0.706817	1	1	0.633795	0.597488	0.806373	1	0	1	0	2	0	0	1
81922	GO_process	116	cyclic-nucleotide-mediated signaling	0.988863	1	0.999904	1	0.0645571	0.00254644	0.00127518	0.00235032	0.969258	0.970314	0.776543	0.958972	0.397575	0.847531	0.947267	0.864262	3	0	0.963854	0.844388	0.462097	0.841184	0.746069	0.147139	0.990609	0.647946	0.00623795	0.970873	0.423228	0.928943	0.417619	0.868928	0.987596	0.957279	0.789007	0.705011	0.559499	0.464697	13	3	28	5	31	25	14	33
75119	GO_process	112	G-protein signaling, coupled to cAMP nucleotide second messenger	0.985936	1	0.999858	1	0.104774	0.00467559	0.00159609	0.00217157	0.989293	0.964136	0.837584	0.981645	0.572126	0.899289	0.959205	0.930935	3	0	0.986869	0.886939	0.588981	0.903942	0.874218	0.104378	0.995742	0.623601	0.0064365	0.961882	0.345245	0.959443	0.384432	0.838805	0.991799	0.968207	0.8641	0.754095	0.620911	0.47984	11	3	26	4	28	23	13	30
75106	GO_process	113	cAMP-mediated signaling	0.98673	1	0.999871	1	0.109588	0.00509705	0.00184102	0.00261734	0.9794	0.965784	0.851101	0.982741	0.505379	0.863571	0.932744	0.908524	3	0	0.98021	0.898058	0.506813	0.864682	0.832573	0.114211	0.996095	0.629788	0.00747077	0.964337	0.364457	0.961851	0.39273	0.846793	0.992615	0.945319	0.815984	0.76562	0.634452	0.499845	12	3	26	4	29	24	14	31
79364	GO_process	114	G-protein signaling, coupled to cyclic nucleotide second messenger	0.987481	1	0.999883	1	0.114529	0.00554902	0.00211768	0.00314009	0.981298	0.967361	0.741212	0.954293	0.439375	0.87498	0.965827	0.881516	3	0	0.982918	0.813838	0.525109	0.874906	0.783801	0.124616	0.99642	0.635908	0.00864015	0.96665	0.383891	0.964129	0.40103	0.854473	0.984919	0.973437	0.828722	0.776777	0.531124	0.519728	12	3	28	5	30	24	13	32
179097	cancer	34	RAS oncogenic pathway signature	6.39097e-06	1	0.00306487	1	0.311482	0.662761	0.867517	0.00476011	1	0.593192	0.284445	1	0.797467	0.984558	0.707197	0.984888	3	0	0.975966	0.57361	0.773153	0.611306	0.995399	0.000470709	0.000514553	0.0139003	0.208521	0.00178473	0.443548	0.0103205	0.0157032	0.000819566	0.0811955	0.486161	0.176695	0.85274	0.109539	0.744438	0	2	11	0	7	4	5	6
438031	PantherBiologicalProcess	10	detoxification	0.142951	1	0.240813	1	0.0165497	0.00020965	0.000826073	0.0127337	0.228482	1	0.955952	0.557983	0.764335	0.944947	0.844394	0.888138	2	0	0.378174	1	1	0.90997	0.46176	0.133879	1.35613e-05	0.2495	0.00564389	0.0789166	0.0420033	0.00111409	1	0.0946568	0.494182	1	1	0.138229	0.727815	0.0384278	3	0	1	1	2	1	1	2
220932	kegg	84	calcium signaling pathway	0.982204	1	0.911385	1	0.0196274	0.305754	0.00139477	0.00914995	0.331282	0.961436	0.93776	0.802078	0.202278	0.0518488	0.243349	0.39273	2	0	0.00352593	0.942972	0.697594	0.326783	0.609574	0.788299	0.99629	0.696985	0.379465	0.675054	0.428696	0.905586	0.320387	0.756737	0.60643	0.0434632	0.754468	0.578609	0.0764494	0.00882311	16	2	17	5	25	28	17	29
60311	interpro	14	ABC transporter, transmembrane region	0.243519	1	0.384911	1	0.0424536	0.00134691	0.00728634	0.0786858	0.19741	1	0.539848	0.681578	0.729583	0.482555	0.71411	0.501943	2	0	0.676772	0.83176	0.756548	0.834567	0.463807	0.0508185	2.63436e-05	0.331223	0.039765	0.0510608	0.0161853	0.00650142	1	0.206113	0.395348	1	1	0.284285	0.838635	0.331731	4	0	4	1	3	4	2	5
470982	PantherFamilies	14	ATP-BINDING CASSETTE TRANSPORTER	0.243519	1	0.384911	1	0.0424536	0.00134691	0.00728634	0.0786858	0.19741	1	0.539848	0.681578	0.729583	0.482555	0.71411	0.501943	2	0	0.676772	0.83176	0.756548	0.834567	0.463807	0.0508185	2.63436e-05	0.331223	0.039765	0.0510608	0.0161853	0.00650142	1	0.206113	0.395348	1	1	0.284285	0.838635	0.331731	4	0	4	1	3	4	2	5
74342	GO_process	37	epidermal growth factor receptor signaling pathway	0.462318	1	0.264382	1	0.0575769	0.088577	0.00835582	0.000480695	0.771576	0.64002	0.692479	1	0.865929	0.85883	0.616002	0.572705	2	0	0.988315	0.554397	0.928344	0.70512	0.425466	0.00012058	0.0383724	0.280718	0.00724622	0.0341668	0.00586958	0.0172536	0.227147	0.00621407	0.232077	1	0.559505	0.562208	0.290322	0.22808	5	2	9	0	7	7	6	12
62765	GO_localization	65	basolateral plasma membrane	0.000256195	0.465388	0.0775911	1	0.0757765	0.0224377	0.0260552	0.00683732	0.880113	0.736182	0.478908	0.584983	0.877688	0.46978	0.684698	0.186449	2	0	0.985006	0.849166	0.665068	0.300565	0.0161363	0.000239278	0.000926963	0.00856226	0.00943241	0.0149129	0.0239872	0.00181831	0.00184415	0.0115339	0.613171	0.987975	0.668215	0.0822776	0.157509	0.112449	8	3	18	5	13	17	10	25
662817	IngenuityPathways	53	G-Protein Coupled Receptor Signaling	0.885366	1	0.967294	1	0.0801101	0.261309	0.00962288	0.00435195	0.958878	0.82195	0.999618	0.98754	0.608224	0.592789	0.819987	0.981669	2	0	0.606388	0.995962	0.655051	0.597461	0.933746	0.555769	0.997829	0.78586	0.613075	0.320744	0.139393	0.965338	0.696173	0.9878	0.87705	0.358014	0.734955	0.856672	0.187009	0.428073	5	2	5	1	13	13	7	11
534939	GO_process	641	metabolic process	0.0047625	0.599829	0.290011	1	0.116388	0.443151	0.113752	0.00614113	0.990091	0.917606	0.153474	0.804862	0.751541	0.769891	0.996521	0.760623	2	0	0.999326	0.137707	0.333477	0.655253	0.0821962	0.000382531	0.0451957	0.0525341	0.168004	0.0366385	0.002916	0.152199	0.120145	0.693443	0.899863	0.960339	0.177994	0.0720539	0.00397694	0.00391468	91	31	181	46	157	155	89	203
221192	kegg	169	neuroactive ligand-receptor interaction	0.999593	1	0.999995	1	0.166904	0.423829	0.00153165	0.00173262	0.960767	0.991795	0.9915	0.994536	0.305637	0.70457	0.988536	0.986838	2	0	0.357459	0.999667	0.821208	0.984263	0.983272	0.617832	0.999981	0.719031	0.188203	0.99003	0.690034	0.993161	0.644538	0.996033	0.999992	0.81015	0.999518	0.832756	0.843616	0.256841	21	4	33	6	46	40	19	43
79765	GO_process	15	aging	0.000253918	1	0.00952671	1	0.21251	0.638166	0.341247	0.248413	1	0.21251	0.940033	0.706682	0.551414	0.922004	0.47945	0.358676	2	0	0.309003	0.0454097	0.790535	0.402403	0.915298	0.070383	0.0166697	1	0.9629	0.203946	0.973149	1	0.497687	0.837069	0.0777474	0.217929	0.00656018	0.323203	0.0989164	0.634872	0	2	2	1	4	2	3	6
77059	GO_process	210	positive regulation of enzyme activity	0.9927	1	0.98588	1	0.219239	0.00661834	0.00260494	0.0384864	0.875085	0.0490076	0.14624	0.132448	0.0422903	0.510397	0.651746	0.173315	2	0	0.999357	0.0884125	0.123121	0.51741	0.699696	0.105501	0.977431	0.0276646	0.0202408	0.804707	0.00806945	0.687784	0.466926	0.7	0.283299	0.995957	0.0494403	0.0827557	0.133348	0.250335	30	18	63	21	64	53	34	75
217238	GO_process	136	activation of MAPK activity	0.99666	1	0.954914	1	0.382325	0.0988014	0.000908658	0.00580049	0.78722	0.00897431	0.261686	0.0582211	0.0514214	0.309467	0.355535	0.164054	2	1	0.971791	0.11012	0.0153669	0.221811	0.328638	0.123449	0.936759	0.337318	0.0160703	0.790613	0.0130695	0.624357	0.257703	0.792895	0.0863114	0.99702	0.0894322	0.262873	0.0562062	0.0614067	20	15	40	16	43	37	25	50
202455	interpro	194	immunoglobulin-like	0.67876	1	0.983556	1	0.807346	0.991847	0.995512	0.980103	0.000253021	1.28531e-06	8.20618e-10	1.11684e-08	7.21884e-08	2.91197e-06	5.14615e-07	2.99804e-05	0	8	0.150301	1.54466e-10	6.65928e-07	4.19444e-06	0.0128451	0.694446	0.999872	0.925523	0.970204	0.962428	0.00528523	0.991465	0.981055	0.721879	0.0109697	0.898077	0.00129294	0.150685	0.0573808	0.568156	51	28	89	38	81	76	59	89
81089	GO_process	172	MAPKKK cascade	0.998358	1	0.987867	1	0.404104	0.224085	0.00410279	0.00468041	0.982001	0.0159399	0.0631205	0.0216963	0.137331	0.329707	0.629613	0.177727	2	0	0.998735	0.0214627	0.00754704	0.288132	0.552014	0.509189	0.97105	0.543753	0.0268852	0.653939	0.0295403	0.430765	0.359607	0.774476	0.0682722	0.995833	0.103399	0.141687	0.131575	0.235578	20	17	55	21	50	46	28	62
66782	GO_function	29	drug transporter activity	0.594706	0.241463	0.288067	1	0.505595	0.0092965	0.000933668	0.106536	0.744761	0.823707	0.992488	0.907591	0.7829	0.956924	0.892431	0.484914	2	0	0.926673	0.999532	0.922106	0.991978	0.593926	0.882039	0.0297065	0.196169	0.00164554	0.182475	0.774384	0.0140718	0.374811	0.226063	0.868308	0.962801	0.617028	0.343094	0.977551	0.13111	4	1	3	1	6	4	3	10
67209	GO_function	47	G-protein-coupled receptor binding	0.62746	1	0.835002	1	0.515726	0.00940565	0.0484773	0.00509172	0.15198	0.766074	0.751347	0.97938	0.676372	0.662832	0.400104	0.597433	2	0	0.175283	0.543028	0.784293	0.903397	0.754717	0.255693	0.762644	0.144358	0.308328	0.373399	0.107718	0.942909	0.886799	0.976914	0.489425	0.507263	0.432082	0.892352	0.695482	0.531343	11	2	11	1	11	11	9	15
82894	GO_process	66	cell-matrix adhesion	0.000300978	1	0.160806	1	0.535009	0.0610656	0.0296768	0.00392812	0.890314	0.330377	0.0289392	0.0668997	0.73504	0.498908	0.704047	0.497918	2	0	0.999234	0.13714	0.431824	0.438857	0.783476	3.85649e-05	0.274213	0.563901	0.011392	5.28027e-06	0.00129899	0.15226	0.070336	0.119243	0.0125882	0.970602	0.156579	0.673364	0.411703	0.522641	8	5	25	9	15	17	10	22
172870	GO_process	68	cell-substrate adhesion	0.000410914	1	0.182685	1	0.559337	0.0705482	0.0380157	0.00282017	0.90856	0.353941	0.0231032	0.0780347	0.778711	0.556064	0.740467	0.461521	2	0	0.998638	0.178088	0.47887	0.373513	0.821137	2.46527e-05	0.30499	0.580489	0.0162855	8.80598e-06	0.00212863	0.173305	0.0790105	0.139479	0.00792939	0.944602	0.191872	0.706822	0.309285	0.572974	8	5	26	9	15	17	10	23
468185	GeneGo	36	chemokines and adhesion	0.000430692	1	0.443468	1	0.624891	0.420858	0.217065	0.00901162	0.749559	0.149228	0.00620066	0.308853	0.0981863	0.278027	0.883122	0.0907258	2	1	0.960754	0.000266119	0.668117	0.67559	0.253021	0.00103262	0.553133	0.270077	0.0357628	0.000166115	0.028752	0.862662	0.215188	0.0436052	0.00762121	0.948785	0.00156324	0.728787	0.655499	0.79454	5	4	17	4	13	11	4	16
63284	GO_localization	17	focal adhesion	0.00415156	1	0.210225	1	0.637123	0.684254	0.196799	0.00669609	0.956965	1	0.706994	0.751146	0.953649	0.651664	0.810776	0.698505	2	0	0.984768	0.788529	0.846183	0.737396	0.632746	0.000628903	0.101038	0.386732	0.0973395	0.000136369	0.0508357	0.478301	0.17417	0.0353396	0.122544	0.791633	0.294543	0.400728	0.342735	0.898635	1	0	4	1	2	4	2	5
62842	GO_localization	17	cell-substrate adherens junction	0.00415156	1	0.210225	1	0.637123	0.684254	0.196799	0.00669609	0.956965	1	0.706994	0.751146	0.953649	0.651664	0.810776	0.698505	2	0	0.984768	0.788529	0.846183	0.737396	0.632746	0.000628903	0.101038	0.386732	0.0973395	0.000136369	0.0508357	0.478301	0.17417	0.0353396	0.122544	0.791633	0.294543	0.400728	0.342735	0.898635	1	0	4	1	2	4	2	5
62839	GO_localization	17	cell-matrix junction	0.00415156	1	0.210225	1	0.637123	0.684254	0.196799	0.00669609	0.956965	1	0.706994	0.751146	0.953649	0.651664	0.810776	0.698505	2	0	0.984768	0.788529	0.846183	0.737396	0.632746	0.000628903	0.101038	0.386732	0.0973395	0.000136369	0.0508357	0.478301	0.17417	0.0353396	0.122544	0.791633	0.294543	0.400728	0.342735	0.898635	1	0	4	1	2	4	2	5
533544	GO_process	20	DNA metabolic process	0.00882962	1	0.00154458	1	1	0.379102	0.128799	0.0661076	0.87454	0.696894	0.825207	1	0.599705	0.911671	0.877236	0.932568	2	0	0.994294	0.962145	0.904825	0.948126	0.903018	0.00326961	0.0152502	0.437722	0.0282371	0.0509801	0.113347	0.567629	0.601256	0.400209	0.403482	1	0.43698	0.943982	0.720291	0.82104	2	1	4	0	5	3	2	4
535895	GO_process	6	phosphoinositide 3-kinase cascade	0.343379	1	0.447679	1	0.0032677	0.0532504	0.589094	0.0277156	0.669222	1	0.507271	1	0.8273	0.824004	0.672022	0.635127	1	0	0.274944	0.570812	0.702831	0.763697	0.816396	0.75288	0.495406	0.158024	0.0940921	0.124427	0.763697	0.100251	1	0.141428	0.24826	0.656373	0.381927	0.185135	0.541493	0.755076	1	0	2	0	1	1	1	2
537117	GO_process	173	regulation of metabolic process	0.510182	0.821675	0.974708	1	0.00332576	0.148693	0.0399489	0.0501158	0.886516	0.188636	0.00117713	0.0119114	0.00413504	0.0966942	0.474683	0.0850866	1	2	0.998925	0.0726067	0.272023	0.37338	0.495901	0.0311723	0.986764	0.54918	0.0953926	0.663899	0.00489176	0.756416	0.238073	0.502583	0.0485831	0.996213	0.764173	0.279423	0.446671	0.248754	24	13	64	22	59	51	30	65
437016	PantherMolecularFunction	113	defense/immunity protein	0.353261	1	0.999125	1	0.99187	0.996475	0.98244	0.99744	0.00887323	3.29022e-13	5.01736e-11	6.25994e-16	1.73847e-06	0.000116173	0.002537	4.56875e-08	0	8	0.703179	5.99471e-13	1.76356e-09	0.00237104	0.0663534	0.757368	0.996095	0.629788	0.993871	0.86095	0.00117822	0.999007	0.578359	0.646509	4.48273e-07	0.999752	0.000138831	0.0646656	0.901657	0.997587	29	29	62	37	51	46	31	64
52348	interpro	8	Prostanoid receptor	1	1	1	1	0.00840426	0.0912724	0.30335	0.271816	0.771457	0.0732996	0.138909	0.479374	1	0.636031	1	0.957892	1	0	0.94924	0.185898	0.166144	0.535759	0.895806	0.00147108	1	1	0.194711	1	0.0689478	1	1	1	1	1	0.540746	0.0016147	0.25319	0.0641612	1	2	4	1	0	2	0	1
478961	PantherFamilies	8	prostaglandin receptor	1	1	1	1	0.00840426	0.0912724	0.30335	0.271816	0.771457	0.0732996	0.138909	0.479374	1	0.636031	1	0.957892	1	0	0.94924	0.185898	0.166144	0.535759	0.895806	0.00147108	1	1	0.194711	1	0.0689478	1	1	1	1	1	0.540746	0.0016147	0.25319	0.0641612	1	2	4	1	0	2	0	1
71838	GO_function	8	thromboxane receptor activity	1	1	1	1	0.00840426	0.0912724	0.30335	0.271816	0.771457	0.0732996	0.138909	0.479374	1	0.636031	1	0.957892	1	0	0.94924	0.185898	0.166144	0.535759	0.895806	0.00147108	1	1	0.194711	1	0.0689478	1	1	1	1	1	0.540746	0.0016147	0.25319	0.0641612	1	2	4	1	0	2	0	1
54180	interpro	4	Adenosine receptor	0.244413	1	0.326661	1	0.0182692	0.236755	0.00924771	0.0400185	0.521482	1	0.712462	1	0.689632	1	1	1	1	0	0.36666	0.754322	0.554448	1	1	0.192291	0.366006	1	0.0256683	0.00423461	0.617536	0.323155	1	0.382564	0.503634	1	1	1	1	1	1	0	1	0	1	0	0	0
76032	GO_process	605	transport	0.812253	0.727903	0.867271	1	0.0314435	0.266167	0.00883876	0.57367	0.056029	0.917962	0.982452	0.901371	0.234586	0.908357	0.886609	0.880621	1	0	0.000412353	0.999665	0.747892	0.90561	0.123965	0.916801	0.187828	0.86346	0.133685	0.968589	0.954418	0.47616	0.547536	0.632	0.985043	0.109433	0.857669	0.394624	0.505427	0.0500657	114	29	144	41	160	141	94	187
468292	GeneGo	33	IP3 signaling	0.666052	1	0.832824	1	0.0375608	0.366333	0.0724976	0.00958798	0.831768	0.295291	0.248131	0.254683	0.464876	0.760022	0.836105	0.676355	1	0	0.741524	0.378885	0.132426	0.576768	0.936659	0.230936	0.706951	1	0.0178123	0.1253	0.4074	0.185897	0.781963	0.742048	0.801363	0.811133	0.869901	0.14002	0.373977	0.236279	4	3	11	4	9	7	4	10
82057	GO_process	6	cell aging	0.00518164	1	0.447679	1	0.0423342	0.333364	0.589094	0.791908	1	0.299931	0.846014	1	1	1	1	0.906884	1	0	0.602369	0.247501	0.702831	0.763697	1	0.107978	0.495406	1	1	0.487362	0.763697	1	1	1	0.056164	0.656373	0.118024	0.034455	0.159045	0.755076	0	1	1	0	0	0	0	1
438323	PantherBiologicalProcess	47	Muscle contraction	0.839712	1	0.990997	1	0.0493693	0.0810386	0.0210861	0.000229454	0.91799	0.940902	0.983646	0.89469	0.879225	0.933991	0.8336	0.940017	1	0	0.907308	0.964602	0.949813	0.903397	0.999802	0.255693	0.96994	0.744403	0.114003	0.746587	0.42022	0.649586	0.630716	0.799464	0.987594	0.988806	0.908195	0.892352	0.344551	0.0929554	5	1	7	2	9	8	6	11
172532	GO_process	642	establishment of localization	0.835631	0.784484	0.937193	1	0.054517	0.297119	0.00440207	0.59637	0.100968	0.881306	0.967076	0.894706	0.154963	0.867578	0.913652	0.830697	1	0	0.0011851	0.998713	0.644168	0.900523	0.155065	0.90758	0.345784	0.920515	0.0752944	0.984266	0.920384	0.371944	0.327606	0.642476	0.976906	0.112887	0.823618	0.337606	0.47537	0.0285392	118	32	156	44	172	152	99	201
438543	PantherBiologicalProcess	7	Phagocytosis	0.00862339	1	0.13486	1	0.0570757	0.37702	0.0588803	0.202637	0.334346	1	0.598002	0.098268	0.871213	0.557984	0.337659	0.72395	1	0	0.376552	0.661911	0.375681	0.814303	0.544726	0.16082	0.168536	1	0.14141	0.00321921	0.460058	0.495245	1	0.18375	0.312813	0.712529	0.464819	0.237406	1	1	2	0	2	2	1	2	2	2
468218	GeneGo	17	EPO-induced PI3K/AKT pathway and Ca(2+) influx	0.697555	1	0.815055	1	0.0700297	0.305721	0.0721913	0.00669609	0.807406	1	0.706994	1	0.845167	0.839959	1	0.95089	1	0	0.647606	0.918176	1	0.737396	0.946717	0.896635	0.856968	1	0.00213864	0.850389	0.737396	1	0.541965	0.302277	0.949682	0.540266	0.514341	1	0.631721	0.0137182	2	0	4	0	3	3	0	3
52053	interpro	8	Amino acid/polyamine transporter I	0.0970678	0.00224839	0.169115	1	0.0732996	0.417841	0.30335	0.0873389	1	1	0.917607	0.479374	0.641845	1	1	0.957892	1	0	1	0.736761	1	0.854096	0.622747	0.518947	0.209508	0.0195932	0.486261	0.20236	0.535759	0.165694	0.0463178	0.619234	0.754065	1	0.856699	1	0.646673	0.522332	0	0	1	1	2	0	0	1
482632	PantherFamilies	8	AMINO ACID TRANSPORTER	0.0970678	0.00224839	0.169115	1	0.0732996	0.417841	0.30335	0.0873389	1	1	0.917607	0.479374	0.641845	1	1	0.957892	1	0	1	0.736761	1	0.854096	0.622747	0.518947	0.209508	0.0195932	0.486261	0.20236	0.535759	0.165694	0.0463178	0.619234	0.754065	1	0.856699	1	0.646673	0.522332	0	0	1	1	2	0	0	1
468175	GeneGo	18	calcium signaling	0.346439	1	0.832627	1	0.0806417	0.705067	0.0892102	0.00266801	0.832717	0.658241	0.898095	0.7708	0.872803	0.868136	0.965178	0.963433	1	0	0.504755	0.827022	1	0.773605	0.993939	0.755185	0.872512	1	0.0141224	0.580041	0.773605	1	0.19055	0.623338	0.81101	0.335023	0.77893	1	0.663447	0.0203042	2	1	3	1	3	3	1	3
438988	Manual annotation	54	c-Myc Transcription Factor Targets	0.00862684	0.0126399	0.0604969	1	0.0860915	0.135437	0.320298	0.0264382	0.183011	0.0104344	0.256177	0.416642	0.844546	0.262694	0.579189	0.391851	1	0	0.641046	0.0131718	0.272511	0.157272	0.338602	0.0196944	0.0572087	0.455294	0.0909447	0.000900739	0.360879	0.0566034	0.218842	0.150191	0.00794618	0.527923	0.0279899	0.944254	0.491689	0.904686	12	8	17	5	11	16	9	19
73347	GO_process	9	dopamine receptor signaling pathway	0.468233	1	1	1	0.0907897	0.456009	0.000373159	0.129617	1	1	1	1	0.928425	0.926363	0.812475	0.84746	1	0	0.965071	0.957743	1	0.885379	0.921532	0.0953542	1	1	0.251884	0.243111	0.103823	1	1	1	0.436805	0.444788	0.608864	0.725389	0.301068	0.879042	0	0	0	0	1	1	1	2
468495	GeneGo	9	WNT signaling pathway. Part 2	0.00191743	1	0.20461	1	0.0907897	0.456009	0.736936	0.129617	0.810065	0.414538	0.93975	1	0.708424	0.926363	0.812475	0.84746	1	0	0.965071	0.957743	0.838292	0.603826	1	0.0225503	0.251326	1	0.251884	0.243111	0.0253542	1	0.337921	0.662641	0.436805	1	0.887678	0.725389	0.689874	0.879042	1	1	1	0	2	1	1	2
537183	GO_process	55	regulation of phosphate metabolic process	0.897713	1	0.972451	1	0.0923149	0.062527	0.00538875	0.0320657	0.843635	0.0923149	0.121703	0.938597	0.131652	0.29033	0.60298	0.429574	1	0	0.977902	0.794992	0.423968	0.519573	0.491793	0.0473126	0.860624	0.464906	0.0137369	0.941058	0.0311296	0.768202	0.715793	0.606723	0.532758	0.959817	0.931542	0.307367	0.21785	0.0251863	7	6	19	2	18	16	9	19
537195	GO_process	55	regulation of phosphorus metabolic process	0.897713	1	0.972451	1	0.0923149	0.062527	0.00538875	0.0320657	0.843635	0.0923149	0.121703	0.938597	0.131652	0.29033	0.60298	0.429574	1	0	0.977902	0.794992	0.423968	0.519573	0.491793	0.0473126	0.860624	0.464906	0.0137369	0.941058	0.0311296	0.768202	0.715793	0.606723	0.532758	0.959817	0.931542	0.307367	0.21785	0.0251863	7	6	19	2	18	16	9	19
81779	GO_process	55	regulation of phosphorylation	0.897713	1	0.972451	1	0.0923149	0.062527	0.00538875	0.0320657	0.843635	0.0923149	0.121703	0.938597	0.131652	0.29033	0.60298	0.429574	1	0	0.977902	0.794992	0.423968	0.519573	0.491793	0.0473126	0.860624	0.464906	0.0137369	0.941058	0.0311296	0.768202	0.715793	0.606723	0.532758	0.959817	0.931542	0.307367	0.21785	0.0251863	7	6	19	2	18	16	9	19
76995	GO_process	83	muscle contraction	0.997421	1	0.98875	1	0.0999543	0.295006	0.156615	0.00758132	0.851724	0.869975	0.929648	0.793355	0.927205	0.628901	0.774401	0.968255	1	0	0.705567	0.840723	0.451374	0.305489	0.94235	0.459857	0.984439	0.418473	0.860256	0.887052	0.149285	0.800818	0.729667	0.744481	0.88233	0.819942	0.529774	0.561461	0.0372366	0.0788686	11	3	17	5	16	20	12	20
79212	GO_process	187	second-messenger-mediated signaling	0.999343	1	0.99985	1	0.110442	0.0290707	0.00546054	0.0119842	0.990825	0.988467	0.53211	0.723063	0.138193	0.526906	0.739869	0.658837	1	0	0.989553	0.550332	0.46864	0.921707	0.787381	0.299713	0.999255	0.621944	0.0457669	0.786288	0.0773234	0.98706	0.60998	0.742162	0.981092	0.931044	0.813428	0.355338	0.697727	0.314631	21	5	50	13	54	47	29	59
465168	interpro	21	AAA+ ATPase, core	0.420763	1	0.602049	1	0.116238	0.00946671	0.0573305	0.188031	0.0157795	1	0.507763	0.820985	0.931304	0.637864	0.716918	0.730656	1	0	0.172475	0.622044	0.170188	0.686389	0.240341	0.125188	0.000914103	0.453777	0.0380519	0.172322	0.140402	0.00973882	1	0.432175	0.442375	0.879877	0.693297	0.0504898	0.246773	0.128153	8	0	6	1	3	5	3	6
220819	kegg	21	ABC transporters - General	0.420763	1	0.602049	1	0.116238	0.00946671	0.0573305	0.188031	0.0157795	1	0.507763	0.820985	0.931304	0.637864	0.716918	0.730656	1	0	0.172475	0.622044	0.170188	0.686389	0.240341	0.125188	0.000914103	0.453777	0.0380519	0.172322	0.140402	0.00973882	1	0.432175	0.442375	0.879877	0.693297	0.0504898	0.246773	0.128153	8	0	6	1	3	5	3	6
437911	PantherBiologicalProcess	208	Biological process unclassified	0.0985421	0.310136	0.00211263	1	0.133252	0.042815	0.810506	0.654118	0.901996	0.670951	0.938519	0.909788	0.996081	0.87488	0.909847	0.997412	1	0	0.99292	0.929396	0.993562	0.41554	0.95295	0.682924	0.0481229	0.225315	0.108648	0.190166	0.856719	0.0960322	0.596788	0.500209	0.329665	0.677935	0.718198	0.875295	0.733498	0.927408	29	11	47	12	38	46	29	51
536389	GO_process	564	primary metabolic process	0.0108203	0.446989	0.396258	1	0.134684	0.521216	0.150733	0.0018887	0.994709	0.865775	0.108231	0.617247	0.867509	0.859734	0.986738	0.897418	1	0	0.999874	0.0611605	0.324798	0.541437	0.319307	0.000687876	0.0975286	0.133092	0.12839	0.0317887	0.000233768	0.0376516	0.0599367	0.529094	0.870054	0.99284	0.185038	0.423552	0.00435843	0.00640032	77	28	162	43	134	133	80	173
82130	GO_process	89	response to drug	0.249412	0.202528	0.323534	1	0.135129	0.120506	0.00312772	0.213245	0.542326	0.768319	0.855902	0.553725	0.307934	0.759285	0.953077	0.635509	1	0	0.599595	0.746651	0.575943	0.886078	0.249676	0.695433	0.0477858	0.240249	0.135826	0.330955	0.437599	0.196946	0.0977644	0.429774	0.792815	0.809607	0.262297	0.659674	0.65971	0.297095	15	4	20	7	25	20	10	28
532421	GO_process	37	alcohol metabolic process	0.0996189	0.297739	0.877574	1	0.160337	0.438718	0.238601	0.00456098	0.432225	0.64002	0.902937	0.952455	0.992549	0.85883	0.963617	0.980183	1	0	0.758461	0.811611	0.976818	0.549033	0.841825	0.222537	0.575738	0.280718	0.0438988	0.348502	0.834255	0.255838	0.498961	0.412161	0.988179	0.876588	0.25961	0.562208	0.0711821	0.912454	7	2	7	1	4	7	3	7
50712	interpro	13	Amino acid permease-associated region	0.217785	0.00609355	0.115873	1	0.169747	0.206306	0.551975	0.348249	1	1	0.98281	0.654343	0.879718	0.977021	1	0.957581	1	0	0.992189	0.932983	1	0.956415	0.401398	0.275618	0.415843	0.0498997	0.485247	0.404482	0.294362	0.343756	0.0177405	0.79227	0.642448	0.901694	0.805453	1	0.81608	0.279341	0	0	1	1	2	1	0	2
438335	PantherBiologicalProcess	53	Nerve-nerve synaptic transmission	0.885366	0.39875	0.75105	1	0.186101	0.459132	0.00366141	0.0795016	0.0941253	0.82195	0.995095	1	0.608224	0.89256	0.960736	0.926119	1	0	0.00168925	0.999986	0.977319	0.956058	0.968988	0.945863	0.840005	0.44559	0.226412	0.491073	0.994122	0.741844	0.425477	0.73706	0.999076	0.0767152	0.999966	0.980277	0.903484	0.302464	13	2	7	0	13	10	5	13
73503	GO_process	14	learning and/or memory	0.243519	1	1	1	0.190963	0.231012	0.00728634	0.201179	0.924837	1	0.987444	1	0.729583	0.901454	0.431547	0.721265	1	0	0.245685	0.83176	0.756548	0.834567	0.893709	0.327601	0.798104	1	0.12124	0.790494	0.601714	0.745979	1	0.816021	0.91452	0.691979	0.354586	0.866492	0.838635	0.824077	1	0	1	0	3	2	3	4
485694	PantherFamilies	29	G-PROTEIN COUPLED RECEPTOR	0.870949	1	0.944415	1	0.231486	0.574786	0.0123995	0.00720288	0.995426	0.823707	0.992488	1	0.7829	0.448396	0.750059	0.998913	1	0	0.722615	0.986936	0.805457	0.427045	0.950906	0.239672	0.964206	0.567045	0.193439	0.364679	0.145683	0.942264	0.374811	0.858949	0.708432	0.719959	0.900041	0.98487	0.885624	0.583889	1	1	3	0	6	8	4	3
82241	GO_process	58	positive regulation of signal transduction	0.765296	1	0.81189	1	0.238946	0.531508	0.162964	0.00658329	0.943346	0.661233	0.817559	0.678366	0.394029	0.270001	0.267064	0.322432	1	0	0.99502	0.858221	0.0925981	0.0130376	0.934643	0.074551	0.766103	0.493157	0.834154	0.0759992	0.239741	0.918635	0.485255	0.911076	0.456921	0.930574	0.734287	0.000913321	0.158319	0.567254	6	3	13	4	16	17	12	21
82271	GO_process	248	protein kinase cascade	0.930346	1	0.99263	1	0.25148	0.11684	0.00283056	0.0100391	0.957312	0.0206752	0.015024	0.0034584	0.00748724	0.0967216	0.257382	0.024149	1	2	0.999951	0.0081416	0.00155239	0.135526	0.706297	0.0647094	0.9484	0.257428	0.0149195	0.051964	0.00830393	0.541477	0.430679	0.547261	0.00381554	0.988699	0.0228345	0.0314105	0.63166	0.70626	33	22	81	31	79	71	46	95
534766	GO_process	105	lipid metabolic process	0.729079	0.259291	0.790131	1	0.254172	0.536326	0.183854	0.00813469	0.870267	0.869098	0.718421	0.999854	0.8288	0.915908	0.95961	0.954533	1	0	0.589508	0.543049	0.562777	0.93056	0.428541	0.618276	0.458733	0.343783	0.162033	0.0767502	0.580497	0.655409	0.326701	0.965099	0.934205	0.836918	0.168492	0.663398	0.289457	0.340572	14	4	26	1	23	21	12	27
78887	GO_process	5	multidrug transport	0.295617	1	0.390146	1	0.256999	0.00245699	0.0207772	0.0831294	0.198898	1	0.789557	1	0.768459	1	0.604936	0.525267	1	0	0.493227	1	0.636102	0.699347	0.756343	0.687926	0.0925336	0.1335	0.0548919	0.426873	0.290289	0.00683718	1	0.452785	0.583485	1	0.702708	0.01909	0.477752	0.280529	2	0	1	0	1	0	1	2
533054	GO_process	553	cellular metabolic process	0.0198773	0.424738	0.327437	1	0.276351	0.461281	0.0791594	0.0045162	0.989463	0.833465	0.0882695	0.763026	0.665635	0.83966	0.994374	0.863685	1	0	0.999668	0.0709724	0.424147	0.756218	0.180047	0.00202258	0.0914141	0.112946	0.219858	0.0593953	0.000297657	0.102488	0.0463666	0.754532	0.810713	0.995833	0.171891	0.192296	0.0192206	0.0152995	77	28	160	40	137	131	76	171
536771	GO_process	239	regulation of a molecular function	0.995302	0.912331	0.994251	1	0.294208	0.00837492	0.0111171	0.0416654	0.751554	0.133148	0.117051	0.107729	0.0291695	0.463886	0.565611	0.0791249	1	0	0.99798	0.0260695	0.147665	0.596756	0.80094	0.154998	0.972012	0.0631488	0.0229024	0.903433	0.018227	0.651187	0.642683	0.712886	0.271906	0.992447	0.0634421	0.171777	0.172361	0.589158	37	18	72	24	73	61	40	88
536865	GO_process	239	regulation of catalytic activity	0.995302	0.912331	0.994251	1	0.294208	0.00837492	0.0111171	0.0416654	0.751554	0.133148	0.117051	0.107729	0.0291695	0.463886	0.565611	0.0791249	1	0	0.99798	0.0260695	0.147665	0.596756	0.80094	0.154998	0.972012	0.0631488	0.0229024	0.903433	0.018227	0.651187	0.642683	0.712886	0.271906	0.992447	0.0634421	0.171777	0.172361	0.589158	37	18	72	24	73	61	40	88
211211	cancer	6	gene signature - prostate metastatic vs localized tumors based on concordant proteomic/mRNA levels	0.00518164	1	1	1	0.299931	0.333364	1	0.138543	1	1	0.846014	1	0.474253	0.824004	0.672022	0.906884	1	0	0.892889	0.0667708	0.302457	0.3776	0.816396	0.0191879	1	0.158024	0.335669	0.00150282	0.0212272	1	1	0.141428	0.24826	0.656373	0.118024	0.577168	0.159045	0.366046	0	0	1	0	2	1	1	1
438119	PantherBiologicalProcess	211	G-protein mediated signaling	0.993053	0.881056	1	1	0.325426	0.134347	0.0382394	0.00190173	0.917543	0.996205	0.978141	0.791596	0.426453	0.272262	0.89067	0.905675	1	0	0.945429	0.867238	0.648913	0.958979	0.98437	0.443448	0.999695	0.865731	0.0967881	0.950764	0.790603	0.992909	0.473311	0.785154	0.995144	0.879928	0.808996	0.7127	0.951095	0.792932	29	5	45	14	55	57	30	61
468184	GeneGo	7	Cell-matrix glycoconjugates	0.00862339	1	0.499816	1	0.340407	1	0.645821	0.202637	0.334346	0.0570757	0.280442	0.435016	0.563817	0.557984	0.727749	0.0410063	1	0	0.692696	0.120083	0.757356	0.814303	0.861674	0.16082	0.549884	1	0.413373	0.029143	0.0412852	1	0.0357592	0.570275	0.0868766	1	0.0424597	0.633795	0.597488	0.447295	2	2	3	1	2	2	1	5
48924	interpro	7	Frizzled protein	0.00862339	1	0.13486	1	0.340407	0.37702	1	0.202637	1	1	1	1	0.871213	1	1	0.937374	1	0	1	1	0.757356	0.460058	1	0.0375221	0.549884	1	0.413373	0.541499	0.460058	1	1	0.570275	0.706817	1	0.817205	0.633795	0.597488	1	0	0	0	0	1	0	0	1
489782	PantherFamilies	7	FRIZZLED	0.00862339	1	0.13486	1	0.340407	0.37702	1	0.202637	1	1	1	1	0.871213	1	1	0.937374	1	0	1	1	0.757356	0.460058	1	0.0375221	0.549884	1	0.413373	0.541499	0.460058	1	1	0.570275	0.706817	1	0.817205	0.633795	0.597488	1	0	0	0	0	1	0	0	1
69146	GO_function	7	multidrug transporter activity	0.387928	1	0.499816	1	0.340407	0.00780427	0.0588803	0.202637	0.334346	1	0.88735	1	0.563817	0.86834	0.337659	0.413072	1	0	0.692696	1	0.757356	0.814303	0.861674	0.804345	0.00349787	0.181867	0.0310017	0.541499	0.460058	0.0208001	1	0.18375	0.706817	1	0.817205	0.0544567	0.597488	0.447295	2	0	1	0	2	1	2	3
66907	GO_function	7	epidermal growth factor receptor binding	1	1	0.499816	1	0.340407	0.0714288	0.0588803	0.0086886	1	1	1	1	0.871213	0.86834	1	0.72395	1	0	1	0.914491	1	0.814303	0.861674	0.444089	0.549884	0.181867	0.14141	0.541499	0.460058	1	0.274242	0.570275	1	1	0.464819	1	0.597488	0.447295	0	0	0	0	1	1	0	2
219178	interpro	21	EGF calcium-binding	0.00196538	1	0.315866	1	0.34348	0.402895	0.151133	0.549231	0.480965	0.714564	0.700229	0.820985	0.447854	0.437806	0.716918	0.371887	1	0	0.830327	0.432112	0.985991	0.475546	0.616515	0.257943	0.678258	0.116611	0.397194	0.0175945	0.957579	0.872545	0.240702	0.432175	0.011967	0.976644	0.145155	0.951546	0.246773	0.953023	4	1	5	1	6	6	3	8
438267	PantherBiologicalProcess	10	MHCII-mediated immunity	1	1	1	1	1	1	0.773318	0.708345	8.2361e-07	1.77951e-07	1.74312e-06	1.5109e-06	0.000440974	0.00349911	0.00256719	0.000284569	0	8	0.0549089	4.79785e-06	3.69025e-05	0.145035	0.000350488	1	1	1	0.613779	1	6.88674e-06	1	1	1	0.207297	1	0.0090826	0.0336962	1	0.650638	9	7	10	7	8	7	6	9
60724	interpro	167	Rhodopsin-like GPCR superfamily	0.999935	1	0.999999	1	0.365197	0.192229	0.0147764	0.00393405	0.998164	0.99097	0.971652	0.55378	0.697803	0.193888	0.958328	0.960349	1	0	0.998457	0.807726	0.801028	0.980867	0.997864	0.280361	0.999892	0.866318	0.285355	0.988601	0.504863	0.999119	0.774501	0.977422	0.98406	0.999921	0.95578	0.658468	0.989941	0.746499	16	4	35	13	40	47	21	45
534847	GO_process	457	macromolecule metabolic process	0.00686533	0.993476	0.457064	1	0.386107	0.609822	0.394571	0.0690742	0.93608	0.477617	0.0046114	0.165444	0.851675	0.701538	0.945056	0.742989	1	1	0.999994	0.000872751	0.162773	0.175682	0.388284	4.33436e-05	0.220798	0.542433	0.564993	0.0334595	4.27719e-05	0.0459211	0.380881	0.451523	0.487712	0.998744	0.0226001	0.0865779	0.000584242	0.0680637	67	27	144	41	108	111	67	144
537079	GO_process	171	regulation of kinase activity	0.993661	1	0.971751	1	0.396289	0.0826825	0.00682878	0.0602925	0.914018	0.0150837	0.192214	0.0378615	0.0315466	0.150117	0.220445	0.0340194	1	0	0.979802	0.0586989	0.0186839	0.341752	0.607586	0.271294	0.942916	0.10137	0.0376406	0.819771	0.0170529	0.82566	0.226987	0.765966	0.0415319	0.990851	0.0124573	0.338121	0.180091	0.354642	23	17	51	20	54	49	33	67
74491	GO_process	171	regulation of protein kinase activity	0.993661	1	0.971751	1	0.396289	0.0826825	0.00682878	0.0602925	0.914018	0.0150837	0.192214	0.0378615	0.0315466	0.150117	0.220445	0.0340194	1	0	0.979802	0.0586989	0.0186839	0.341752	0.607586	0.271294	0.942916	0.10137	0.0376406	0.819771	0.0170529	0.82566	0.226987	0.765966	0.0415319	0.990851	0.0124573	0.338121	0.180091	0.354642	23	17	51	20	54	49	33	67
172808	GO_process	172	regulation of transferase activity	0.993994	1	0.973267	1	0.404104	0.0861899	0.0075252	0.0660114	0.919316	0.0159399	0.206158	0.0399884	0.0352344	0.161618	0.231657	0.0387364	1	0	0.982154	0.0653817	0.0206254	0.357475	0.624978	0.285389	0.945864	0.10404	0.0268852	0.826688	0.0190393	0.831969	0.232503	0.688371	0.0449534	0.991627	0.0139921	0.349929	0.188341	0.370328	23	17	51	20	54	49	33	67
437119	PantherMolecularFunction	9	G-protein modulator	0.119451	1	1	1	0.414538	0.112491	0.357216	0.00630304	0.462594	0.414538	0.74046	0.520274	0.408819	0.402213	0.184048	0.605751	1	0	0.294119	0.0930656	0.838292	0.103823	0.387348	0.281594	1	0.227588	0.860901	0.0597335	0.603826	0.585036	0.337921	0.662641	0.436805	0.444788	0.302335	0.342694	0.085617	0.879042	2	1	2	1	3	3	3	3
179095	cancer	26	E2F3 oncogenic pathway signature	0.255019	0.219291	0.00806359	1	0.447597	0.829329	0.979323	0.231023	0.263479	1	0.39177	1	0.678807	0.66885	0.269027	0.195862	1	0	0.0745173	0.213241	0.530207	0.68058	0.4645	0.82056	0.00436467	0.165393	0.403804	0.0479444	0.939113	0.440115	0.106738	0.06534	0.228398	0.941742	0.688339	0.464635	0.63036	0.997839	6	0	8	0	6	6	6	11
73455	GO_process	161	positive regulation of protein kinase activity	0.989217	1	0.951853	1	0.451328	0.0942175	0.00843544	0.0495623	0.930711	0.0083682	0.258052	0.0696185	0.0506726	0.216171	0.305165	0.0577993	1	1	0.981656	0.142754	0.0288054	0.327951	0.576054	0.200451	0.945856	0.161897	0.0346049	0.739716	0.0084585	0.837968	0.175051	0.669833	0.0693656	0.988559	0.0589834	0.22802	0.10902	0.211665	21	17	47	18	50	45	30	62
172925	GO_process	144	regulation of MAPK activity	0.997969	1	0.971493	1	0.451401	0.137894	0.000577216	0.0107101	0.804862	0.0149875	0.215265	0.0501536	0.037684	0.248014	0.305703	0.113742	1	0	0.974488	0.0669267	0.013142	0.274352	0.330292	0.216625	0.925098	0.383927	0.024173	0.851082	0.0337362	0.591116	0.311477	0.855239	0.0679349	0.997002	0.0381581	0.362554	0.0953692	0.122565	21	15	43	17	46	40	27	54
172676	GO_process	162	positive regulation of transferase activity	0.989768	1	0.954284	1	0.459512	0.0981844	0.00929762	0.0546368	0.935289	0.00890419	0.274796	0.0731198	0.056187	0.23083	0.318606	0.0651324	1	1	0.983869	0.155617	0.0316585	0.343886	0.59433	0.212867	0.948746	0.165633	0.0244035	0.748612	0.00959183	0.84412	0.179962	0.580498	0.0745852	0.989528	0.064532	0.238228	0.115166	0.224506	21	17	47	18	50	45	30	62
199784	Curated protein classes	214	GPCR	0.99402	0.884849	0.999936	1	0.46479	0.222205	0.0465778	0.00285148	0.982588	0.996714	0.98393	0.808988	0.673437	0.443637	0.984496	0.982293	1	0	0.994829	0.959556	0.751054	0.967704	0.997571	0.178835	0.999926	0.952991	0.08603	0.957609	0.436112	0.999716	0.761134	0.866106	0.996262	0.994569	0.878945	0.906341	0.932076	0.712192	26	5	45	14	52	55	26	57
172597	GO_process	11	chromosome organization and biogenesis	0.538082	1	0.0020021	1	0.480412	0.525063	1	0.481223	0.868864	1	0.967804	0.592748	0.810697	0.80593	0.870896	0.918554	1	0	0.983474	0.979138	0.892289	0.716706	0.955522	0.407654	0.00367249	0.270804	0.66785	0.1004	0.929296	0.272267	0.396079	0.360002	0.547717	0.556288	0.931027	0.794149	0.761134	0.703766	1	0	1	1	2	2	1	2
75135	GO_process	11	chromosome organization and biogenesis (sensu Eukaryota)	0.538082	1	0.0020021	1	0.480412	0.525063	1	0.481223	0.868864	1	0.967804	0.592748	0.810697	0.80593	0.870896	0.918554	1	0	0.983474	0.979138	0.892289	0.716706	0.955522	0.407654	0.00367249	0.270804	0.66785	0.1004	0.929296	0.272267	0.396079	0.360002	0.547717	0.556288	0.931027	0.794149	0.761134	0.703766	1	0	1	1	2	2	1	2
465379	interpro	28	Aspartic acid and asparagine hydroxylation site	0.00923264	1	0.498979	1	0.486691	0.555332	0.177057	0.472479	0.519821	0.812737	0.905894	0.89961	0.58948	0.742298	0.877703	0.593231	1	0	0.815251	0.767107	0.996667	0.57065	0.72108	0.208757	0.355263	0.185818	0.166858	0.065823	0.879313	0.936243	0.358384	0.394661	0.0255924	0.956756	0.397101	0.982495	0.248346	0.988544	5	1	5	1	7	6	3	9
468341	GeneGo	12	Non-genomic (rapid) action of Androgen Receptor	0.00642316	1	0.095463	1	0.510542	0.181927	0.507207	0.0367288	1	0.510542	0.976472	1	0.84875	0.969246	1	0.348065	1	0	1	0.737671	0.912111	0.241633	0.834509	0.000720793	0.375965	1	0.195187	0.123922	0.241633	0.690824	0.423238	0.402632	0.300489	1	0.495139	0.490001	0.17125	0.75	0	1	1	0	2	1	0	5
468144	GeneGo	12	Androgen Receptor nuclear signaling	0.00642316	1	0.095463	1	0.510542	0.556257	0.831729	0.545119	1	0.510542	0.976472	1	0.361518	0.969246	0.892897	0.163095	1	0	1	0.985347	0.674255	0.241633	0.966523	0.022719	0.375965	1	0.715645	0.365209	0.489021	1	0.423238	0.765471	0.300489	0.882409	0.495139	0.490001	0.0479051	0.940348	0	1	1	0	4	1	1	6
58345	interpro	30	EGF-like calcium-binding	0.00297245	1	0.546999	1	0.52405	0.593621	0.397488	0.553642	0.58558	0.83404	0.854424	0.69442	0.341379	0.658476	0.774327	0.382336	1	0	0.760665	0.703083	0.98265	0.300017	0.464121	0.150728	0.406583	0.206594	0.05325	0.0871225	0.800519	0.94772	0.147156	0.115527	0.0395707	0.889562	0.475278	0.925299	0.297645	0.966205	5	1	6	2	9	7	4	11
76000	GO_process	13	positive regulation of angiogenesis	0.0087999	1	0.115873	1	0.538941	1	0.0910853	0.157432	0.377599	0.169747	0.105053	0.654343	0.678425	0.671394	0.673744	0.850224	1	0	0.992189	0.0162972	0.717911	0.801302	0.867102	0.00840937	0.0425632	1	0.0270851	0.00777136	0.0397303	0.343756	0.44919	0.0504359	0.0436973	1	0.126468	0.845749	0.81608	0.530574	3	2	6	1	3	3	2	3
468208	GeneGo	13	ECM remodeling	0.0087999	1	0.349602	1	0.538941	1	0.260982	0.60418	0.909504	0.538941	0.47445	1	0.427128	0.977021	0.91116	0.223328	1	0	0.992189	0.057354	0.717911	0.294362	0.974808	0.00840937	0.415843	1	0.757535	0.00777136	0.00987011	1	0.44919	1	0.00182591	1	0.126468	0.845749	0.062803	0.530574	1	1	4	0	4	1	1	6
77993	GO_process	31	drug transport	0.631707	0.255915	0.332409	1	0.542045	0.0129485	0.00177125	0.0774302	0.424398	0.843773	0.946616	0.71184	0.70543	0.921057	0.796708	0.43252	1	0	0.892319	0.998297	0.846434	0.923635	0.210311	0.912068	0.0137489	0.217082	0.00341081	0.414742	0.503736	0.0202382	0.407149	0.0533466	0.970477	0.972554	0.685829	0.399566	0.907229	0.0418688	6	1	5	2	7	5	4	11
67195	GO_function	227	G-protein coupled receptor activity	0.996927	0.900014	0.999978	1	0.557311	0.304973	0.098954	0.00866913	0.953822	0.99826	0.990247	0.804017	0.497181	0.279348	0.937084	0.961971	1	0	0.968758	0.935093	0.63943	0.960617	0.997231	0.398804	0.999977	0.965533	0.108049	0.988911	0.6282	0.999896	0.705192	0.764826	0.997698	0.988946	0.772831	0.952615	0.965868	0.802885	30	5	47	15	58	61	31	63
438347	PantherBiologicalProcess	203	Neuronal activities	0.998957	0.586426	0.999464	1	0.637517	0.794356	0.00765581	0.059975	0.0497813	0.998504	0.999999	0.997886	0.626724	0.826495	0.978587	0.994684	1	0	1.46514e-05	1	0.989917	0.925526	0.999781	0.999975	0.999412	0.696555	0.24418	0.988524	0.998691	0.920627	0.291826	0.995857	0.999999	0.00241901	0.99995	0.998402	0.885211	0.221695	43	4	28	7	50	46	25	51
468461	GeneGo	37	TGF, WNT and cytoskeletal remodeling	9.93874e-05	1	0.127379	1	0.64002	0.218448	0.771163	0.120293	0.892641	0.160337	0.163633	0.563033	0.324975	0.747906	0.963617	0.301503	1	0	0.988315	0.17476	0.69529	0.70512	0.578378	0.000445085	0.200407	0.280718	0.0920036	0.011818	0.0360284	0.872898	0.498961	0.0504186	0.12516	0.989194	0.0804371	0.748979	0.847482	0.99068	4	4	13	3	11	8	3	14
438759	PantherBiologicalProcess	113	Synaptic transmission	0.98673	0.668758	0.996079	1	0.646439	0.460255	0.000815947	0.0159228	0.0792645	0.99187	0.999987	0.999927	0.917598	0.908417	0.980953	0.986105	1	0	3.7576e-05	1	0.992613	0.864682	0.999268	0.997356	0.969976	0.629788	0.0640568	0.86095	0.99935	0.617068	0.39273	0.956185	0.999997	0.00275567	0.999983	0.996245	0.901657	0.317423	25	2	13	1	23	23	12	27
66779	GO_function	38	drug binding	0.932151	0.304491	0.886901	1	0.654672	0.232744	0.0103642	0.000211462	0.636163	1	0.917526	0.956255	0.785689	0.943207	0.992864	0.845018	1	0	0.67047	0.595666	0.937316	0.975871	0.974376	0.250045	0.928367	0.291352	0.196448	0.781072	0.0445322	0.476398	0.239235	0.43577	0.989877	0.990773	0.434479	0.900817	0.698191	0.149874	6	0	7	1	8	6	2	10
79384	GO_process	318	cell-cell signaling	0.99936	0.964125	0.994493	1	0.679576	0.615615	0.000965625	0.107869	0.068242	0.944805	0.821444	0.895402	0.0122356	0.402491	0.583718	0.615958	1	0	0.0061946	0.994794	0.980866	0.832785	0.997012	0.875425	0.992689	0.556012	0.492343	0.981271	0.457886	0.937599	0.160446	0.689369	0.777476	0.00183919	0.989294	0.992715	0.725318	0.666793	63	13	79	20	97	82	53	102
437319	PantherMolecularFunction	41	Miscellaneous function	0.00495302	1	0.340979	1	0.695815	0.760881	0.997858	0.975085	0.136387	0.695815	0.0122931	0.095042	0.217976	0.321661	0.0333735	0.234437	1	0	0.0122031	0.000934382	0.202188	0.00694199	0.0562462	0.982301	0.835407	0.695119	0.973732	0.257347	0.996444	0.982529	0.276101	0.505092	0.331831	9.0443e-05	0.0408989	0.170482	0.224081	0.886736	10	2	18	6	13	12	12	16
535536	GO_process	259	neurological process	0.999999	0.929752	0.999994	1	0.753582	0.640073	0.00427463	0.101714	0.106091	0.998715	0.999978	1	0.0853815	0.705699	0.83204	0.959163	1	0	2.92127e-05	1	0.999868	0.901109	0.925697	0.99999	0.999858	0.762864	0.168529	0.999777	0.996236	0.98076	0.102791	0.932008	0.999994	0.00193182	0.999728	0.993644	0.794991	0.0600899	51	6	44	4	75	62	39	73
81083	GO_process	55	integrin-mediated signaling pathway	0.00293963	1	0.416068	1	0.837763	0.287132	0.123675	0.0157755	0.843635	0.0923149	0.00989849	0.0238928	0.2071	0.29033	0.60298	0.320376	1	1	0.998758	0.00816973	0.700536	0.768722	0.491793	8.20967e-05	0.55176	0.0664329	0.0290927	0.00109818	0.106507	0.899626	0.715793	0.00660093	0.00961623	0.986321	0.0639116	0.878114	0.918437	0.741954	7	6	23	9	17	16	9	20
468202	GeneGo	31	cytoskeleton remodeling	0.00362798	1	0.332409	1	0.843773	0.329524	0.635558	0.153045	0.791869	0.0987891	0.0199341	0.44183	0.241108	0.533374	0.917216	0.177315	1	0	0.95239	0.0199808	0.695393	0.824213	0.344394	0.00176902	0.431989	0.217082	0.136507	0.00334721	0.048473	0.799421	0.407149	0.0533466	0.0482001	0.972554	0.0212611	0.804447	0.907229	0.971746	4	4	14	3	10	8	3	13
201527	interpro	62	EGF-like, type 3	0.00721049	1	0.121241	1	0.883669	0.585912	0.223705	0.15867	0.740522	0.705767	0.815293	0.355332	0.515722	0.72599	0.748441	0.18264	1	0	0.576223	0.474077	0.59809	0.151069	0.792229	0.293988	0.215913	0.253493	0.0459258	0.108567	0.970886	0.351925	0.530952	0.084171	0.283737	0.568668	0.468878	0.448611	0.21387	0.864944	9	3	14	6	16	14	9	24
78308	GO_process	131	negative regulation of cell proliferation	0.533727	1	0.999104	1	0.953911	0.872837	0.120179	0.00836776	0.948297	0.3396	0.0175312	0.0434267	0.709788	0.442955	0.281673	0.437949	1	0	0.987554	0.00365885	0.0251417	0.156522	0.308907	0.0533327	0.916473	0.979822	0.0950752	0.207066	0.620474	0.444444	0.368165	0.641947	0.265027	0.826887	0.0555125	0.141894	0.233815	0.125123	16	9	46	16	31	34	25	44
74363	GO_process	14	response to inorganic substance	1	0.0070702	1	1	1	0.231012	0.300976	0.657935	0.710176	0.565709	0.0530516	0.681578	0.116802	0.722895	0.431547	0.501943	1	0	0.859506	0.0863467	0.24368	0.601714	0.00897719	0.821373	0.798104	1	0.288882	1	0.159439	0.745979	1	0.816021	0.91452	0.691979	0.607962	0.284285	0.522877	0.0143135	2	1	7	1	6	3	3	5
80663	GO_process	14	response to metal ion	1	0.0070702	1	1	1	0.231012	0.300976	0.657935	0.710176	0.565709	0.0530516	0.681578	0.116802	0.722895	0.431547	0.501943	1	0	0.859506	0.0863467	0.24368	0.601714	0.00897719	0.821373	0.798104	1	0.288882	1	0.159439	0.745979	1	0.816021	0.91452	0.691979	0.607962	0.284285	0.522877	0.0143135	2	1	7	1	6	3	3	5
74428	GO_process	12	vitamin transport	0.192327	1	0.00317387	1	1	0.556257	0.507207	0.545119	0.624749	1	0.872455	0.624798	0.97039	0.969246	0.892897	0.806004	1	0	0.772259	0.910837	1	0.944483	0.33779	0.746867	0.000759816	0.291515	0.195187	0.123922	0.489021	0.308189	0.423238	0.146852	0.300489	0.882409	0.246637	0.821799	0.790391	0.75	2	0	2	1	1	1	1	3
468213	GeneGo	12	Endothelial cell contacts by non-junctional mechanisms	0.00642316	1	0.0204574	1	1	0.556257	0.507207	0.118166	0.891056	0.510542	0.872455	0.624798	0.620433	0.613198	0.628882	0.348065	1	0	0.926678	0.737671	0.674255	0.762243	0.33779	0.000720793	0.032096	0.0429838	0.0671201	0.00522145	0.00556077	0.308189	0.0973348	0.00725362	0.0308289	1	0.246637	0.821799	1	0.940348	1	1	2	1	3	3	2	5
468439	GeneGo	12	Role of tetraspanins in the integrin-mediated cell adhesion	0.00642316	1	0.313644	1	1	0.556257	1	0.801556	0.624749	0.148982	0.405804	0.624798	0.84875	0.354191	0.628882	0.348065	1	0	0.926678	0.264516	0.674255	1	0.596666	0.000720793	0.746038	1	0.715645	0.00522145	0.0909687	1	0.423238	0.402632	0.00635627	0.882409	0.0269788	0.490001	1	1	2	2	4	1	2	4	2	5
535141	GO_process	9	multicellular organismal response to stress	1	1	1	1	1	0.112491	0.0250057	0.00630304	0.462594	1	0.93975	1	0.928425	1	0.812475	1	1	0	0.565016	0.957743	1	1	1	0.281594	0.641908	1	0.0803641	1	0.603826	0.585036	0.337921	0.662641	1	1	0.887678	0.725389	1	0.0970161	2	0	1	0	1	0	1	0
437667	PantherMolecularFunction	8	select calcium binding protein	0.42948	0.0729639	0.00390647	1	1	1	0.694745	0.271816	1	1	1	1	1	0.901527	1	1	1	0	0.474717	0.939882	1	0.535759	1	0.845116	0.209508	1	0.826715	0.0430812	0.854096	1	1	0.619234	0.376077	0.0280025	0.237037	0.682867	0.25319	0.84695	0	0	0	0	0	1	0	0
72445	GO_function	8	vitamin transporter activity	0.42948	1	0.00390647	1	1	0.417841	0.30335	0.271816	0.771457	1	1	1	0.90398	0.901527	0.774035	0.793747	1	0	0.765356	1	1	0.854096	0.622747	0.845116	0.00641151	0.205049	0.486261	0.20236	0.854096	0.542324	1	0.22756	0.376077	1	0.237037	0.682867	0.646673	0.84695	1	0	0	0	1	1	1	2
72546	GO_process	7	insulin receptor signaling pathway	0.00862339	1	0.499816	1	1	1	1	0.83991	1	1	0.88735	1	0.563817	0.86834	0.337659	0.72395	1	0	0.926255	0.661911	0.375681	0.171453	0.544726	0.804345	0.549884	1	0.784158	0.541499	0.814303	1	1	0.570275	0.312813	0.319436	0.817205	1	0.205525	0.447295	0	0	1	0	2	1	2	2
201556	interpro	7	Endoglin/CD105 antigen	1	1	0.499816	1	1	0.37702	0.00870284	0.503893	1	0.340407	0.598002	1	1	1	0.727749	0.72395	1	0	1	0.343063	0.757356	0.460058	0.0662898	0.444089	0.549884	0.181867	0.0310017	0.541499	0.171453	1	1	1	1	1	0.174697	1	0.205525	0.0382562	0	1	2	0	0	0	1	2
76128	GO_process	7	response to pain	1	1	1	1	1	0.0714288	0.0588803	0.0086886	1	1	1	1	0.871213	1	0.727749	1	1	0	0.926255	0.914491	1	1	1	0.444089	1	1	0.14141	1	0.814303	1	1	0.570275	1	1	0.817205	0.633795	1	0.162924	0	0	0	0	1	0	1	0
468371	GeneGo	6	PLAU signaling	0.00518164	1	0.447679	1	1	1	0.589094	0.791908	1	1	0.507271	1	1	0.824004	1	0.0929356	1	0	0.892889	0.878409	0.702831	0.3776	0.816396	0.0191879	0.129217	1	1	0.0180328	0.3776	0.443357	1	1	0.056164	0.656373	0.381927	0.577168	0.0268563	1	0	0	2	0	0	1	0	4
662775	IngenuityPathways	6	Circadian Rhythm Signaling (1bu9j)	1	1	1	1	1	1	0.00417864	0.41782	0.669222	1	0.846014	1	0.8273	1	1	1	1	0	0.274944	1	1	0.763697	0.816396	1	1	1	0.335669	1	1	1	1	1	1	0.253901	1	1	0.159045	0.366046	1	0	1	0	1	0	0	0
69626	GO_function	6	opioid receptor activity	1	1	1	1	1	0.00468092	0.0373757	0.0277156	1	1	1	1	0.474253	0.468682	0.269504	0.635127	1	0	0.602369	1	0.702831	0.763697	0.816396	0.75288	1	1	0.335669	1	0.3776	1	1	1	1	0.656373	0.766864	0.577168	1	0.109495	0	0	0	0	2	2	2	2
69235	GO_function	6	N-methyl-D-aspartate selective glutamate receptor activity	1	1	1	1	1	1	0.00417864	0.41782	0.266658	1	0.507271	1	1	1	1	1	1	0	0.602369	1	1	1	0.816396	1	1	1	0.335669	1	0.763697	1	0.240173	1	1	0.253901	1	1	0.541493	0.366046	2	0	2	0	0	0	0	0
436844	PantherMolecularFunction	5	Acyltransferase	0.295617	0.000816362	0.07272	1	1	1	0.0207772	0.0831294	1	1	0.789557	1	1	1	1	0.861592	1	0	0.844469	0.463041	1	1	0.358187	0.278096	0.0925336	1	0.255144	0.426873	0.699347	1	1	1	0.583485	0.188712	0.702708	1	1	1	0	0	1	0	0	0	0	1
468230	GeneGo	5	Fibronectin-binding integrins in cell motility	0.0027248	1	0.390146	1	1	1	0.142118	0.0831294	1	1	1	1	1	1	1	0.861592	1	0	1	0.463041	1	0.290289	1	0.00764384	0.0925336	1	0.255144	0.0097678	0.068447	1	1	1	0.0318094	1	0.293959	0.511829	0.477752	0.690237	0	0	0	0	0	0	0	1
65236	GO_function	5	antioxidant activity	0.0027248	1	0.390146	1	1	1	0.142118	0.0831294	1	1	1	1	1	1	1	1	1	0	0.844469	1	0.636102	0.699347	0.756343	0.063583	0.434375	1	0.255144	0.0889622	0.699347	1	1	1	0.583485	0.589294	0.293959	1	0.477752	0.690237	0	0	0	0	0	0	0	0
537796	GO_process	5	T cell differentiation in the thymus	1	1	1	1	1	0.0370606	0.0015614	0.324728	1	1	0.0199609	0.334739	1	0.764783	1	0.861592	1	0	1	0.0289929	0.227832	0.699347	1	0.278096	1	0.1335	0.255144	0.0889622	0.068447	0.386173	1	0.452785	0.583485	1	0.702708	0.00138679	0.114982	0.280529	0	0	4	1	0	1	0	1
217980	GO_process	5	thymic T cell selection	1	1	1	1	1	0.0370606	0.0015614	0.324728	1	1	0.0199609	0.334739	1	0.764783	1	0.861592	1	0	1	0.0289929	0.227832	0.699347	1	0.278096	1	0.1335	0.255144	0.0889622	0.068447	0.386173	1	0.452785	0.583485	1	0.702708	0.00138679	0.114982	0.280529	0	0	4	1	0	1	0	1
45615	interpro	4	Multi drug resistance-associated protein (MRP)	0.244413	1	0.326661	1	1	0.0232191	0.00924771	0.0400185	0.521482	1	0.712462	1	1	1	1	0.794327	1	0	1	1	1	1	0.254417	0.192291	0.00451789	0.108278	0.0256683	0.0572844	0.0324808	0.00293491	1	0.0658464	0.12326	1	1	0.436445	1	0.194133	1	0	1	0	0	0	0	1
77163	GO_process	4	response to copper ion	1	0.000492521	1	1	1	0.236755	0.447085	0.648593	1	1	0.29145	1	0.689632	0.685699	0.524184	0.394856	1	0	1	0.340679	0.554448	0.617536	0.0482147	0.60596	1	1	0.583244	1	0.617536	1	1	1	1	0.509178	0.620958	0.436445	0.405198	0.608296	0	0	2	0	1	1	1	2
62825	GO_localization	56	cell projection	0.903416	1	0.996405	1	0.0129465	0.300227	0.361648	0.292909	0.0377525	0.098778	0.0483223	0.448632	0.0520404	3.89577e-05	0.137966	0.0377429	0	1	0.00464849	0.0730886	0.00795326	0.296235	0.120496	0.985702	0.951275	1	0.686703	0.719284	0.0696125	0.0687449	0.925948	0.176156	0.907613	0.0132595	0.307885	0.327116	0.370825	0.172327	15	6	21	5	20	28	13	25
79307	GO_process	23	cell recognition	0.199976	0.196511	0.163862	1	0.0393858	0.0580612	0.200113	0.0600758	0.770216	0.00142298	0.420837	0.265996	0.205873	0.350001	0.347513	0.813755	0	1	0.767149	0.542736	0.629656	0.756769	0.947267	0.182542	0.0923031	0.484553	0.147289	0.442203	0.202594	0.64548	1	0.259727	0.304463	0.749544	0.901516	0.610489	0.79029	0.541785	3	6	7	3	8	7	5	6
80733	GO_process	15	glutamate signaling pathway	1	1	0.774226	1	0.0509046	0.638166	0.341247	0.464773	0.00669148	1	0.809105	1	0.154941	0.149668	0.239933	0.573577	0	1	0.0595157	0.994931	0.790535	0.402403	0.138164	0.850717	0.49149	0.350252	0.825524	0.812724	0.862724	1	0.142232	0.52135	1	0.00556783	0.974043	0.884457	0.561434	0.384536	7	0	3	0	6	6	4	5
536944	GO_process	74	regulation of developmental process	0.751341	0.510751	0.976908	1	0.058367	0.537263	0.441069	0.161737	0.250693	0.250514	0.00584398	0.0255705	0.0610122	0.60851	0.0620936	0.0555071	0	1	0.734072	0.025842	0.113216	0.409219	0.672789	0.114184	0.967046	0.152632	0.88911	0.677842	0.0526302	0.700425	0.423878	0.936857	0.0392545	0.999041	0.0570188	0.0585408	0.69721	0.708903	15	6	30	11	25	18	18	31
537916	GO_process	76	translation	0.97072	1	0.980274	1	0.0664387	0.376139	0.478768	0.378986	0.915417	0.14296	2.36419e-05	0.00163392	0.127149	0.252414	0.655898	0.0783734	0	2	0.999803	0.006049	0.0135548	0.45802	0.805228	0.0525232	0.992016	0.892	0.538897	0.406575	0.00550831	0.570212	0.671667	0.500567	0.0061366	0.946193	0.586938	0.00368231	0.447722	0.899385	9	7	37	14	24	22	12	31
220946	kegg	98	cell adhesion molecules (CAMs)	0.499222	1	0.833542	1	1	0.990921	0.988161	0.990185	0.000145357	4.9139e-06	3.59223e-08	2.68998e-08	1.60223e-08	0.000686223	0.0316251	5.1494e-06	0	7	0.127265	4.79533e-08	4.8414e-05	0.251769	0.0234396	0.576648	0.98622	1	0.133303	0.983572	0.000230118	0.706889	0.827085	0.0443153	0.00202176	0.835037	0.00560018	0.0534586	0.864361	0.685413	31	18	51	25	50	39	24	53
536809	GO_process	40	regulation of anatomical structure morphogenesis	0.941213	1	0.903622	1	0.0759501	0.490973	0.663016	0.188099	0.520103	0.682564	0.00355336	0.198142	0.190149	0.824977	0.528145	0.120698	0	1	0.9157	0.101027	0.300691	0.491192	0.895868	0.106362	0.822525	0.312569	0.697141	0.414361	0.0655345	0.517961	0.263728	0.850338	0.0186293	0.993285	0.0693322	0.0323451	0.547892	0.760913	7	2	19	5	13	8	7	17
536883	GO_process	40	regulation of cell morphogenesis	0.941213	1	0.903622	1	0.0759501	0.490973	0.663016	0.188099	0.520103	0.682564	0.00355336	0.198142	0.190149	0.824977	0.528145	0.120698	0	1	0.9157	0.101027	0.300691	0.491192	0.895868	0.106362	0.822525	0.312569	0.697141	0.414361	0.0655345	0.517961	0.263728	0.850338	0.0186293	0.993285	0.0693322	0.0323451	0.547892	0.760913	7	2	19	5	13	8	7	17
82790	GO_process	40	regulation of cell shape	0.941213	1	0.903622	1	0.0759501	0.490973	0.663016	0.188099	0.520103	0.682564	0.00355336	0.198142	0.190149	0.824977	0.528145	0.120698	0	1	0.9157	0.101027	0.300691	0.491192	0.895868	0.106362	0.822525	0.312569	0.697141	0.414361	0.0655345	0.517961	0.263728	0.850338	0.0186293	0.993285	0.0693322	0.0323451	0.547892	0.760913	7	2	19	5	13	8	7	17
537315	GO_process	107	reproductive process	0.74605	1	0.949501	1	0.0826168	0.259227	0.399276	0.957777	0.541897	0.1574	0.136081	0.0162357	0.0101169	0.00468792	0.123016	0.00765976	0	2	0.954489	0.00997773	0.0402169	0.0112899	0.0772541	0.560779	0.993468	0.591677	0.87321	0.331896	0.0339278	0.993	0.343094	0.996079	0.350396	0.999444	0.0377019	0.691045	0.0148807	0.379708	18	9	34	15	38	39	23	47
533015	GO_process	450	cellular component organization and biogenesis	0.487349	0.646789	0.954167	1	0.0959795	0.313238	0.230418	0.044882	0.00321765	0.350034	0.00921848	0.0302895	0.0141935	0.113733	0.311778	0.0431959	0	2	0.86252	0.000226455	0.0311263	0.192342	0.69756	0.0859941	0.945168	0.763446	0.237462	0.101378	0.0198286	0.442509	0.891952	0.273198	0.173327	0.905462	8.25916e-05	0.286547	0.0256995	0.806814	95	28	140	45	132	123	80	162
80404	GO_process	127	vesicle-mediated transport	0.353632	0.712711	0.775779	1	0.107575	0.450035	0.783898	0.639186	0.000498085	0.107575	0.0398999	0.000507812	0.179074	0.054821	0.111327	0.057785	0	2	0.155651	0.00521809	0.00900575	0.0321067	0.0906008	0.172284	0.389704	0.885973	0.785458	0.254074	0.290268	0.648186	0.982227	0.702836	0.380978	0.508476	0.0564274	0.824458	0.37361	0.998037	36	11	43	21	37	40	27	50
536930	GO_process	71	regulation of cytokine biosynthetic process	0.960247	1	0.993289	1	0.109548	0.316036	0.384312	0.359181	0.931082	0.109548	2.82826e-05	0.00734009	0.106172	0.313795	0.554075	0.085489	0	2	0.999936	0.00700714	0.0121903	0.448773	0.921963	0.0463901	0.987254	0.874568	0.421528	0.327847	0.00894403	0.49465	0.625114	0.415363	0.00588153	0.959172	0.693126	0.00156236	0.65021	0.904892	8	7	35	12	23	20	12	29
536073	GO_process	113	positive regulation of cellular metabolic process	0.894483	1	0.986894	1	0.109588	0.196423	0.132916	0.147762	0.817823	0.109588	0.00119284	0.0119707	0.0089298	0.0363836	0.264359	0.0580802	0	2	0.998492	0.0172733	0.233752	0.208542	0.517538	0.0174219	0.969976	0.841058	0.280613	0.771259	0.00237104	0.243879	0.757767	0.525547	0.0291809	0.970927	0.743915	0.0375943	0.399819	0.23915	16	10	45	16	40	37	22	45
534305	GO_process	11	hormone biosynthetic process	1	1	0.663785	1	0.128801	0.158038	0.183926	0.481223	0.868864	0.128801	0.598189	1	0.119415	0.00756075	0.870896	0.270994	0	1	0.0898977	0.676866	0.00722282	0.427174	0.0312132	0.177556	1	1	0.370456	1	0.427174	1	0.396079	1	0.854934	0.859357	0.0658919	0.44305	0.761134	0.0586964	1	2	3	0	5	7	1	5
537288	GO_process	74	regulation of translation	0.966892	1	0.994885	1	0.129044	0.351968	0.441069	0.330069	0.899089	0.129044	3.13083e-05	0.00124364	0.0991444	0.209275	0.616633	0.0555071	0	2	0.999972	0.00363177	0.00973949	0.409219	0.845825	0.0397985	0.990362	0.885332	0.492467	0.374864	0.00774366	0.540548	0.653557	0.466741	0.00435628	0.970205	0.538646	0.00264977	0.556481	0.93073	9	7	36	14	24	22	12	31
532983	GO_process	135	cellular biosynthetic process	0.96058	0.735308	0.952332	1	0.14749	0.526973	0.15315	0.295395	0.97961	0.373727	0.00409113	0.0550141	0.0986206	0.169682	0.70821	0.196461	0	1	0.993167	0.0126558	0.00774443	0.688687	0.0437451	0.0781466	0.98489	0.982181	0.320983	0.682103	0.0192457	0.728472	0.56989	0.688161	0.120255	0.970168	0.223304	0.0775281	0.786147	0.299319	15	9	50	16	41	39	21	49
533331	GO_process	77	cytokine biosynthetic process	0.972471	1	0.996109	1	0.150184	0.388254	0.497454	0.302996	0.922706	0.0707239	3.42705e-05	0.0053445	0.0926158	0.369581	0.554092	0.138555	0	2	0.999954	0.0076918	0.0304932	0.482356	0.963482	0.059877	0.992737	0.89519	0.444921	0.42246	0.00670458	0.584716	0.45465	0.517269	0.0152362	0.978458	0.715692	0.00175789	0.607224	0.908917	9	8	37	13	25	21	13	30
81439	GO_process	212	metal ion transport	0.926845	1	0.534023	1	0.150375	0.526627	0.235615	0.442095	0.427151	0.971596	0.956655	0.99642	0.00279667	0.346359	0.675692	0.47676	0	1	0.000633472	0.999889	0.97714	0.547811	0.177985	0.983512	0.425988	0.868263	0.577188	0.999589	0.984425	0.90916	0.141685	0.854864	0.999511	0.0103173	0.950752	0.311417	0.832546	0.00962146	37	7	47	8	71	56	34	70
533334	GO_process	78	cytokine metabolic process	0.974122	1	0.99645	1	0.157579	0.242838	0.384614	0.235981	0.929453	0.0751764	4.90938e-05	0.00598907	0.10519	0.395643	0.574588	0.158267	0	2	0.999965	0.00968929	0.03492	0.506529	0.968063	0.0679275	0.993395	0.898288	0.356085	0.438332	0.00389695	0.440007	0.4648	0.533795	0.017567	0.980703	0.73536	0.00208511	0.623498	0.860674	9	8	37	13	25	21	13	30
65036	GO_function	3	alpha-amino-3-hydroxy-5-methyl-4-isoxazole propionate selective glutamate receptor activity	1	1	0.256612	1	0.163163	0.183371	1	0.134053	0.00471175	1	0.607209	1	0.0161829	0.0157355	0.0761283	0.0346084	0	1	0.0297909	0.650912	0.454544	0.117016	0.151316	0.502543	0.289425	0.0823367	1	0.283789	0.51354	1	0.128211	1	1	0.0707566	0.516807	1	1	0.504755	3	0	1	0	3	3	2	3
393599	PantherSubFamilies	3	GLUTAMATE RECEPTOR, IONOTROPIC AMPA, SUBUNIT 1, 2, 3, 4	1	1	0.256612	1	0.163163	0.183371	1	0.134053	0.00471175	1	0.607209	1	0.0161829	0.0157355	0.0761283	0.0346084	0	1	0.0297909	0.650912	0.454544	0.117016	0.151316	0.502543	0.289425	0.0823367	1	0.283789	0.51354	1	0.128211	1	1	0.0707566	0.516807	1	1	0.504755	3	0	1	0	3	3	2	3
405729	PantherSubFamilies	3	RECEPTOR TYROSINE PHOSPHATASE TYPE R2A	0.189522	1	0.256612	1	0.163163	1	0.358709	0.134053	0.424558	1	0.607209	1	0.584053	0.157244	0.00481165	0.694459	0	1	0.229095	0.650912	0.454544	0.51354	0.571138	0.502543	0.289425	1	0.481194	0.0307595	1	1	1	0.303385	0.40854	0.0707566	0.118798	1	0.32262	0.504755	1	0	1	0	1	2	3	1
217507	GO_process	3	negative regulation of myeloid cell differentiation	1	1	1	1	0.163163	0.183371	0.358709	0.543467	1	0.00949052	0.607209	1	1	0.580107	1	0.694459	0	1	1	1	0.0878935	0.51354	1	0.111155	1	1	0.481194	1	0.51354	1	1	1	0.40854	1	0.516807	0.0485244	0.32262	0.504755	0	2	1	0	0	1	0	1
535419	GO_process	3	negative regulation of myeloid leukocyte differentiation	1	1	1	1	0.163163	0.183371	0.358709	0.543467	1	0.00949052	0.607209	1	1	0.580107	1	0.694459	0	1	1	1	0.0878935	0.51354	1	0.111155	1	1	0.481194	1	0.51354	1	1	1	0.40854	1	0.516807	0.0485244	0.32262	0.504755	0	2	1	0	0	1	0	1
79069	GO_process	3	negative regulation of osteoclast differentiation	1	1	1	1	0.163163	0.183371	0.358709	0.543467	1	0.00949052	0.607209	1	1	0.580107	1	0.694459	0	1	1	1	0.0878935	0.51354	1	0.111155	1	1	0.481194	1	0.51354	1	1	1	0.40854	1	0.516807	0.0485244	0.32262	0.504755	0	2	1	0	0	1	0	1
72811	GO_process	108	membrane organization and biogenesis	0.0551962	0.651588	0.81576	1	0.163819	0.40843	0.746503	0.846985	0.000996546	0.279666	0.00154536	4.43757e-05	0.0018681	0.000753511	0.0178537	0.000785368	0	6	0.0174733	0.000238164	0.00202787	0.0383701	0.00701415	0.299115	0.745231	0.598192	0.882683	0.154611	0.271581	0.979522	0.961038	0.455252	0.130661	0.296579	0.0256489	0.593721	0.231678	0.995254	31	8	43	21	41	42	27	51
536888	GO_process	79	regulation of cellular biosynthetic process	0.975678	1	0.996761	1	0.165141	0.25303	0.283836	0.454023	0.880959	0.165141	2.58928e-05	0.00240763	0.075773	0.2361	0.594707	0.0813472	0	2	0.999973	0.0063352	0.0214157	0.315484	0.588839	0.0766972	0.978181	0.901296	0.276223	0.454165	0.0188502	0.454798	0.697547	0.550122	0.00989391	0.959845	0.546003	0.00584314	0.639419	0.799502	10	7	38	14	26	23	13	32
73125	GO_process	13	positive regulation of cytokine secretion	0.598825	1	0.72445	1	0.169747	0.585419	0.260982	0.348249	0.669685	0.0347776	0.105053	0.0748819	0.025624	0.00562686	0.164182	0.0928238	0	1	0.376982	0.332448	0.0193297	0.294362	0.401398	0.275618	0.773555	1	0.485247	0.404482	0.547418	0.112567	0.44919	0.79227	0.0102394	0.650987	0.0412367	0.245819	0.482121	0.789895	2	3	6	3	7	8	4	7
81155	GO_process	13	erythrocyte differentiation	0.598825	1	1	1	0.169747	0.206306	0.260982	0.60418	0.909504	1	0.00855418	0.270256	0.213894	0.207895	0.38214	0.0928238	0	1	0.94601	0.0162972	0.717911	0.294362	0.655247	0.275618	1	1	0.485247	0.149208	0.294362	0.719746	0.111807	0.0504359	0.0436973	0.650987	0.300045	0.0831974	0.203784	0.789895	1	0	8	2	5	5	3	7
532787	GO_process	171	biosynthetic process	0.837299	0.488994	0.971751	1	0.177601	0.69625	0.239378	0.159713	0.944718	0.396289	0.00427237	0.110057	0.0932031	0.312768	0.445751	0.448567	0	1	0.987193	0.00097273	0.0186839	0.493359	0.199722	0.0161988	0.993306	0.727954	0.343054	0.54079	0.00638868	0.82566	0.226987	0.938268	0.134162	0.969757	0.0307031	0.0378967	0.520483	0.508697	22	11	61	18	51	46	30	57
75624	GO_process	259	apoptosis	0.207986	0.725751	0.871005	1	0.903973	0.640073	0.503534	0.314459	0.426482	5.35073e-05	2.64137e-05	7.17827e-05	8.53521e-05	0.00239477	0.00828078	0.00344506	0	7	0.945208	2.53895e-08	2.62046e-05	0.3533	0.382472	0.0997183	0.880395	0.877932	0.651738	0.234687	0.241321	0.450427	0.257695	0.567517	0.000216421	0.746671	0.013125	0.163373	0.412978	0.660809	45	30	97	37	91	84	58	104
534914	GO_process	81	membrane invagination	0.0909893	1	0.89417	1	0.180748	0.620378	0.6972	0.711563	0.000996719	0.0895408	0.000329229	0.000327074	0.00581732	0.000484512	0.0237425	0.000994057	0	6	0.0371945	0.000234766	0.00344863	0.0138287	0.00351853	0.310835	0.787812	0.907054	0.900044	0.13591	0.359995	0.887668	0.887874	0.439315	0.312121	0.572289	0.0284407	0.868653	0.27469	0.98543	25	8	36	16	31	34	21	40
171943	GO_process	319	organ development	0.843056	0.832142	0.994782	1	0.94642	0.862353	0.957388	0.876685	0.695753	0.00498171	5.20643e-06	1.13212e-05	8.90469e-08	5.77597e-06	0.00143431	2.06806e-05	0	7	0.900026	2.30696e-09	3.54119e-07	0.0312417	0.18856	0.253419	0.993091	0.911372	0.685418	0.211312	0.015527	0.588855	0.693385	0.0543768	9.65027e-06	0.975143	0.000126023	0.0370907	0.23986	0.381113	51	29	118	45	119	112	73	136
536829	GO_process	84	regulation of biosynthetic process	0.982204	1	0.997959	1	0.205287	0.305754	0.367427	0.471095	0.921868	0.205287	0.000141162	0.00435776	0.0576926	0.187942	0.45523	0.0470949	0	2	0.999917	0.0187139	0.0230128	0.164024	0.506732	0.131818	0.985716	0.915078	0.379465	0.531949	0.0224172	0.377303	0.524229	0.628051	0.0200976	0.901495	0.552968	0.00532421	0.713245	0.795939	10	7	38	14	28	25	15	35
532541	GO_process	272	anatomical structure morphogenesis	0.140039	0.752371	0.822004	1	0.207929	0.51605	0.27357	0.215877	0.0441771	0.396586	0.00683201	0.285579	0.0206361	0.0448679	0.268855	0.0368755	0	1	0.992962	0.000181042	0.314416	0.188605	0.745994	0.0121598	0.718069	0.226867	0.300441	0.146838	0.286091	0.803058	0.570079	0.120971	0.0118262	0.999807	0.000292948	0.0393076	0.0312596	0.577607	56	17	90	24	83	80	50	102
535179	GO_process	28	myeloid leukocyte differentiation	1	1	0.938536	1	0.215951	0.555332	0.551182	0.651392	0.71835	0.00419697	0.191083	0.170355	0.58948	0.742298	0.963857	0.742312	0	1	0.98875	0.175809	0.122633	0.957333	0.855449	0.540129	0.355263	1	0.830452	0.164125	0.122283	0.750186	1	0.844986	0.148667	0.956756	0.397101	0.00214718	0.449495	0.951928	4	6	10	4	7	6	2	8
217476	GO_process	57	myeloid cell differentiation	0.982746	1	0.996754	1	0.228038	0.517383	0.382575	0.566012	0.974703	0.0143577	0.00766992	0.0713118	0.106413	0.348053	0.246701	0.0813083	0	1	0.968104	0.0066483	0.14224	0.444518	0.780698	0.531394	0.878948	1	0.899002	0.137114	0.137169	0.79243	0.734357	0.189868	0.0022786	0.845787	0.0473127	0.0143306	0.250536	0.783129	5	8	24	8	19	16	12	24
534838	GO_process	102	macromolecule biosynthetic process	0.702198	1	0.971902	1	0.229502	0.668194	0.66574	0.487077	0.943882	0.12728	0.000165012	0.00436267	0.137749	0.41016	0.266382	0.23987	0	2	0.999472	0.00044246	0.0223297	0.120391	0.861427	0.00314106	0.990072	0.795487	0.544969	0.385542	0.00123277	0.74921	0.302364	0.839034	0.0149858	0.980702	0.129891	0.00118483	0.103882	0.828982	12	9	44	16	31	27	20	37
73847	GO_process	87	cytokine production	0.985273	1	0.998456	1	0.231048	0.50784	0.545775	0.439587	0.820314	0.0581015	5.92363e-05	0.00223779	0.0859138	0.175655	0.515246	0.0176605	0	2	0.999657	0.000655827	0.00961688	0.392697	0.896225	0.115501	0.997231	0.922423	0.554288	0.576777	0.0103712	0.569412	0.552803	0.671246	0.00756555	0.993122	0.310582	0.00808727	0.629957	0.969252	12	9	40	15	28	26	15	38
536099	GO_process	58	positive regulation of cytokine biosynthetic process	0.91395	1	0.97875	1	0.238946	0.743354	0.556521	0.346988	0.785562	0.112411	0.000102409	0.00412769	0.0407728	0.270001	0.267064	0.0976249	0	2	0.998192	0.0178864	0.0502749	0.154199	0.880139	0.0203064	0.959001	0.815315	0.472317	0.41108	0.00588976	0.28948	0.743254	0.333624	0.00283183	0.930574	0.614731	0.00261594	0.727876	0.801865	8	6	29	11	21	17	12	24
536826	GO_process	296	regulation of biological quality	0.976892	0.796194	0.9979	1	0.246393	0.471202	0.365616	0.351409	0.81558	0.969504	0.648192	0.209702	0.00563309	0.114017	0.53701	0.250129	0	1	0.409321	0.0630544	0.232614	0.658438	0.569834	0.863173	0.97647	0.61498	0.919073	0.948055	0.91338	0.989132	0.577145	0.891942	0.852683	0.611442	0.0245308	0.0684423	0.0343768	0.183305	45	11	77	27	93	83	50	102
535099	GO_process	200	multi-organism process	0.269452	1	0.988339	1	0.254522	0.319708	0.253274	0.388011	0.0397677	7.71977e-05	2.27822e-09	2.76416e-08	8.17346e-06	2.32389e-05	0.0651458	3.60501e-05	0	6	0.99904	3.48965e-13	5.12663e-05	0.0546917	0.221923	0.033958	0.978932	0.683321	0.760287	0.00374769	1.0383e-07	0.986539	0.546352	0.893801	8.44646e-08	0.999772	1.90806e-06	0.101241	0.476308	0.833985	43	25	90	38	77	75	42	91
79358	GO_process	5	mesoderm development	1	1	1	1	0.256999	0.286678	0.523327	0.72956	0.0361211	1	0.122499	0.334739	0.00102638	0.0157285	0.201179	0.00365302	0	2	0.176809	0.157136	0.636102	0.290289	0.0145159	1	1	1	0.665269	1	0.290289	1	0.204527	0.452785	0.184228	1	0.293959	0.511829	1	0.280529	3	0	3	1	5	4	2	5
70428	GO_function	60	potassium channel activity	0.986121	1	0.933255	1	0.261184	0.76421	0.597455	0.525824	0.0337335	0.973366	0.670883	0.956574	0.00787188	0.226753	0.12271	0.204879	0	1	7.78832e-06	0.82423	0.975771	0.191478	0.400012	0.997682	0.640382	0.511484	0.966593	0.990682	0.998323	0.929432	0.278505	0.830055	0.998129	0.0515265	0.863904	0.92015	0.758268	0.366064	16	1	15	2	24	18	14	23
536306	GO_process	61	positive regulation of protein biosynthetic process	0.927765	1	0.983651	1	0.272489	0.774119	0.617216	0.316247	0.721985	0.134567	0.000114754	0.000571746	0.0383659	0.168279	0.331125	0.0618462	0	2	0.999135	0.00934606	0.0404886	0.134818	0.771361	0.0172981	0.968476	0.831042	0.550118	0.465303	0.00512701	0.336121	0.768451	0.388066	0.00206879	0.949255	0.441745	0.00456311	0.627724	0.850889	9	6	30	13	22	19	12	26
438243	PantherBiologicalProcess	33	Macrophage-mediated immunity	0.666052	1	0.832824	1	0.295291	0.6464	0.157346	0.340011	0.313206	0.117872	0.144657	0.00294268	0.313956	0.099067	0.0053752	0.0831109	0	2	0.452073	0.00620954	0.0101406	0.000430932	0.423891	0.374636	0.481841	0.614703	0.313747	0.0177068	0.146152	0.827309	0.781963	0.0269101	0.0105087	0.924304	0.00515243	0.271668	0.373977	0.937076	7	4	12	8	10	12	12	15
227835	interpro	6	Intercellular adhesion molecule/vascular cell adhesion molecule, N-terminal	1	1	1	1	0.299931	0.333364	1	0.791908	0.669222	1	0.00629713	0.00784552	0.474253	0.468682	0.672022	0.635127	0	2	0.602369	0.0101039	0.302457	0.763697	0.816396	0.363155	1	1	0.335669	0.487362	0.763697	1	1	0.515057	0.056164	0.253901	0.381927	0.577168	0.541493	0.755076	1	0	5	3	2	2	1	2
483204	PantherFamilies	6	CYTOKINE RECEPTOR	1	1	1	1	0.299931	0.333364	0.589094	0.41782	1	0.299931	0.0472883	1	0.00486926	0.0378696	0.269504	0.0159949	0	1	0.892889	0.0667708	0.0785823	0.3776	0.162395	1	1	1	0.731189	1	0.763697	1	1	0.515057	0.24826	0.656373	0.118024	0.577168	0.541493	0.366046	0	1	4	0	5	4	2	5
81973	GO_process	6	synaptic vesicle transport	0.343379	1	1	1	0.299931	0.333364	0.589094	0.41782	0.00886368	1	1	1	1	0.824004	0.672022	0.906884	0	1	0.0786752	1	1	0.3776	1	1	1	1	0.731189	1	0.763697	1	1	1	0.24826	0.00787011	0.766864	1	0.541493	0.755076	4	0	0	0	0	1	1	1
662743	IngenuityPathways	19	Synaptic Long Term Potentiation (1deyl)	1	1	0.546214	1	0.300033	0.724519	0.108114	0.451559	0.00797333	1	0.399301	1	0.0304714	0.0779144	0.207223	0.430482	0	1	0.00369593	0.988836	0.888085	0.382082	0.315604	0.988273	0.886374	0.421205	0.91257	0.880513	0.805627	1	0.207132	1	1	0.000263215	0.81059	1	0.692947	0.583165	8	0	6	0	9	8	5	7
82786	GO_process	19	cytokine secretion	0.737464	1	0.848539	1	0.300033	0.724519	0.259385	0.451559	0.854995	0.0919063	0.224691	0.181176	0.183027	0.00882401	0.405401	0.0198515	0	1	0.751237	0.169678	0.0133138	0.202522	0.517746	0.357427	0.886374	1	0.529598	0.610315	0.382082	0.256095	0.582386	0.899859	0.0697744	0.84121	0.0105125	0.241436	0.412694	0.930705	2	3	7	3	7	10	4	11
536069	GO_process	64	positive regulation of cellular biosynthetic process	0.939483	1	0.987452	1	0.306998	0.611735	0.528192	0.396491	0.655344	0.15865	0.000126746	0.000931188	0.0191601	0.156348	0.398059	0.0653814	0	2	0.998758	0.00988565	0.0613893	0.117839	0.51747	0.0293432	0.927664	0.845456	0.496409	0.518367	0.00978048	0.238022	0.791505	0.442876	0.0038223	0.91814	0.522504	0.00756352	0.679455	0.713155	10	6	31	13	24	20	12	27
81688	GO_process	648	regulation of biological process	0.366156	0.974338	0.996376	1	0.31921	0.146053	0.0270282	0.0104422	0.522676	0.002675	6.6696e-07	0.000274919	0.0791219	0.00442458	0.075984	0.0672177	0	4	0.99956	1.7232e-07	0.0143235	0.189493	0.815121	7.54374e-05	0.993481	0.469771	0.0788646	0.117515	1.04417e-05	0.545069	0.267379	0.3184	0.0451151	0.997975	0.00382183	0.496898	0.23847	0.486034	109	51	217	70	177	186	121	226
82255	GO_process	549	regulation of cellular process	0.240675	0.983478	0.99135	1	0.335177	0.0818711	0.0185359	0.0302408	0.889555	0.00129235	3.9791e-07	2.50572e-05	0.0337725	0.00963626	0.0313518	0.104418	0	4	0.999995	5.76241e-08	0.00551858	0.210651	0.612926	1.1629e-05	0.993496	0.37032	0.0640185	0.0361441	5.20282e-06	0.531794	0.159347	0.119755	0.00750666	0.999696	0.00538267	0.211633	0.332697	0.353166	84	46	190	65	155	158	107	191
68451	GO_function	7	kainate selective glutamate receptor activity	1	1	0.499816	1	0.340407	0.37702	1	0.202637	0.000129918	1	0.598002	1	0.0135004	0.0129462	0.0991161	0.0410063	0	1	0.00451881	0.661911	0.375681	0.0412852	0.0662898	0.444089	0.549884	0.181867	1	0.541499	0.460058	1	0.274242	0.570275	1	0.0900625	0.817205	0.633795	1	0.162924	6	0	2	0	5	5	3	5
75222	GO_process	7	regulation of osteoclast differentiation	1	1	1	1	0.340407	0.37702	0.248733	0.202637	0.725035	0.00548032	0.280442	0.0129499	0.563817	0.557984	0.727749	0.413072	0	1	0.926255	0.343063	0.119395	0.460058	0.861674	0.444089	1	1	0.413373	1	0.171453	0.495245	1	1	0.312813	1	0.174697	0.0544567	0.597488	0.162924	1	3	3	3	2	2	1	3
73727	GO_process	21	positive regulation of protein secretion	0.772146	1	0.875992	1	0.34348	0.402895	0.151133	0.188031	0.71211	0.116238	0.0804539	0.222753	0.0219171	0.00632955	0.27547	0.217129	0	1	0.491534	0.622044	0.0721613	0.475546	0.415198	0.0511911	0.90976	0.453777	0.397194	0.665839	0.140402	0.123493	0.240702	0.921528	0.0390341	0.689786	0.287876	0.545941	0.745564	0.454032	3	3	9	3	10	11	5	9
217439	GO_process	36	leukocyte adhesion	0.444086	1	0.972547	1	0.343931	0.914188	0.892009	0.609294	0.248491	0.0149198	0.000711589	0.00524669	0.0981863	0.416963	0.755415	0.0907258	0	2	0.834707	1.13102e-07	0.0500046	0.966108	0.387785	0.196314	0.913596	1	0.864555	0.170304	0.813314	0.862662	0.810445	0.597551	0.109298	0.862367	0.00156324	0.195106	0.833686	0.650311	8	6	19	8	13	10	5	16
537218	GO_process	100	regulation of protein metabolic process	0.82196	1	0.989192	1	0.352679	0.482539	0.292985	0.135138	0.885479	0.116191	3.89733e-05	0.00132698	0.0474697	0.207933	0.536547	0.0434565	0	2	0.999999	0.00790684	0.0172392	0.147929	0.889689	0.0465347	0.988294	0.78609	0.308085	0.358413	0.0069053	0.594626	0.665505	0.465282	0.00279088	0.989588	0.493232	0.00958043	0.14714	0.867514	13	9	45	17	33	29	17	41
536031	GO_process	68	positive regulation of biosynthetic process	0.952346	1	0.991212	1	0.353941	0.660367	0.606201	0.50552	0.732007	0.193466	0.000503033	0.00169025	0.011389	0.104942	0.249948	0.0287033	0	2	0.996451	0.0247739	0.0568576	0.039173	0.402005	0.0540678	0.946833	0.862816	0.593936	0.585962	0.0207497	0.173305	0.595161	0.514769	0.00792939	0.803433	0.50517	0.0138337	0.741068	0.791205	10	6	31	13	26	22	14	30
537131	GO_process	166	regulation of multicellular organismal process	0.976732	1	0.999794	1	0.357481	0.658515	0.339441	0.693379	0.357867	0.0883088	0.00324516	9.41581e-05	0.256847	0.00899738	0.710289	0.0252614	0	3	0.2976	1.12766e-05	0.00107503	0.114047	0.592087	0.785159	0.999882	0.95727	0.853167	0.973996	0.0375899	0.697644	0.950082	0.995008	0.50447	0.929367	0.00222932	0.148391	0.141903	0.585098	30	14	60	27	46	55	26	66
532538	GO_process	520	anatomical structure development	0.384979	0.770564	0.981856	1	0.359702	0.82726	0.61953	0.549526	0.0125664	0.106507	0.00199748	0.0181464	4.52443e-05	0.000390787	0.0304163	0.00196395	0	4	0.628771	3.63047e-05	0.000826944	0.0699944	0.368587	0.132787	0.990004	0.751697	0.424706	0.377135	0.136792	0.752992	0.568274	0.0587518	0.04313	0.945655	0.000381495	0.0223158	0.123077	0.25876	104	36	164	52	165	159	102	196
497929	PantherSubFamilies	8	MHC CLASS I ANTIGEN	0.0131233	1	0.547059	1	0.378566	1	1	0.876861	1	2.80193e-05	0.00599066	0.00195362	0.90398	0.0274677	1	0.0804182	0	3	1	0.0102969	0.166144	0.854096	0.895806	0.00010386	0.59851	1	0.826715	0.589948	0.00172038	1	1	0.619234	0.000341914	1	0.540746	1	0.646673	1	0	5	6	4	1	5	0	5
537139	GO_process	8	regulation of myeloid leukocyte differentiation	1	1	1	1	0.378566	0.417841	0.30335	0.271816	0.400075	0.00840426	0.365362	0.0195477	0.641845	0.636031	0.774035	0.243931	0	1	0.765356	0.185898	0.166144	0.535759	0.622747	0.518947	1	1	0.486261	1	0.232956	0.542324	1	1	0.376077	1	0.0707962	0.0787563	0.646673	0.222182	2	3	3	3	2	2	1	4
217557	GO_process	8	neuron adhesion	1	1	0.547059	1	0.378566	1	1	0.271816	0.000446307	0.378566	0.917607	1	0.90398	0.901527	0.774035	0.793747	0	1	0.00157933	0.736761	0.801902	0.535759	0.622747	1	1	1	1	1	1	1	1	0.619234	1	0.759536	1	0.682867	0.25319	0.222182	6	1	1	0	1	1	1	2
80909	GO_process	8	regulation of membrane potential	1	1	1	1	0.378566	0.417841	0.694745	0.581253	0.400075	1	0.917607	1	0.00445553	0.323843	0.403748	0.514557	0	1	0.0659894	1	0.445527	0.232956	0.895806	1	1	1	0.826715	1	0.854096	1	0.306802	1	1	0.127298	1	1	0.646673	0.84695	2	0	1	0	6	3	2	3
534520	GO_process	8	interleukin-10 biosynthetic process	0.42948	1	1	1	0.378566	0.417841	0.694745	0.581253	1	0.00840426	0.138909	1	0.90398	0.636031	1	0.957892	0	1	1	0.185898	0.445527	0.854096	1	0.0120474	1	1	0.486261	0.589948	0.232956	0.542324	1	0.22756	0.123021	1	0.0141231	0.290289	0.646673	0.522332	0	3	4	0	1	2	0	1
534523	GO_process	8	interleukin-10 production	0.42948	1	1	1	0.378566	0.417841	0.694745	0.581253	1	0.00840426	0.138909	1	0.90398	0.636031	1	0.957892	0	1	1	0.185898	0.445527	0.854096	1	0.0120474	1	1	0.486261	0.589948	0.232956	0.542324	1	0.22756	0.123021	1	0.0141231	0.290289	0.646673	0.522332	0	3	4	0	1	2	0	1
537043	GO_process	8	regulation of interleukin-10 biosynthetic process	0.42948	1	1	1	0.378566	0.417841	0.694745	0.581253	1	0.00840426	0.138909	1	0.90398	0.636031	1	0.957892	0	1	1	0.185898	0.445527	0.854096	1	0.0120474	1	1	0.486261	0.589948	0.232956	0.542324	1	0.22756	0.123021	1	0.0141231	0.290289	0.646673	0.522332	0	3	4	0	1	2	0	1
532775	GO_process	767	biological regulation	0.526339	0.916828	0.997463	1	0.390998	0.189897	0.101947	0.0304991	0.369919	0.00510834	4.64169e-06	0.000201977	0.00343961	0.00685552	0.00782038	0.0078923	0	7	0.968106	1.58839e-06	0.0273015	0.121506	0.543826	0.00119178	0.996481	0.399031	0.198727	0.512674	0.00160658	0.734661	0.384666	0.296314	0.0500482	0.971654	0.000866365	0.276025	0.179156	0.385156	132	57	246	80	219	215	149	274
534730	GO_process	39	leukocyte chemotaxis	0.936843	1	0.979729	1	0.392349	0.105667	0.156743	0.0450931	0.104858	0.668852	0.00660201	0.0282361	0.16412	0.255946	0.499232	0.0520822	0	1	0.707666	0.00841329	0.00639814	0.870471	0.137105	0.421272	0.988807	1	0.669845	0.600648	0.107327	0.891306	1	0.459174	0.0371981	0.786798	0.112691	0.00336313	0.994036	0.428548	10	2	18	7	13	12	7	18
73194	GO_process	56	hemostasis	0.531866	1	0.789153	1	0.405427	0.72108	0.361648	0.292909	0.929774	0.637248	0.0256286	0.942677	0.00632002	0.0249742	0.0399077	0.00987456	0	2	0.927423	0.12147	0.721808	0.121265	0.522808	0.258609	0.397472	0.804042	0.887649	0.0276812	0.196447	0.141581	0.238348	0.176156	0.0530262	0.429315	0.0743168	0.636125	0.694933	0.965312	6	3	22	2	23	21	15	27
438511	PantherBiologicalProcess	9	Other signal transduction	1	1	1	1	0.414538	0.456009	0.357216	0.9053	0.00911181	0.414538	0.0633353	0.000264876	0.0511385	0.167104	0.00939491	0.00711625	0	4	0.294119	0.0232313	0.0131307	0.0042372	0.157295	0.586763	0.641908	0.227588	0.553225	0.243111	0.603826	1	1	0.0720929	0.000888023	1	0.10644	0.725389	0.689874	0.879042	5	1	5	5	5	4	5	7
227831	interpro	41	Immunoglobulin V-set, subgroup	0.299073	1	0.983445	1	0.42417	0.93925	0.685092	0.624587	0.382926	0.695815	0.00501169	0.003372	0.130214	0.12265	0.247634	0.0843193	0	2	0.773776	0.0343572	0.202188	0.144722	0.827141	0.338398	0.991137	1	0.571868	0.823612	0.0383605	0.750014	0.555043	0.701777	0.331831	0.973944	0.904451	0.301693	0.893204	0.647818	8	2	19	9	14	14	9	18
67412	GO_function	25	glutamate receptor activity	1	1	0.916934	1	0.427447	0.220507	0.117439	0.0417612	0.000267302	1	0.519956	1	0.0315591	0.276431	0.238252	0.601997	0	1	0.00242147	0.990341	0.958697	0.644125	0.419027	0.917686	0.943133	0.513629	0.754089	0.757708	0.814316	1	0.308314	0.795333	1	0.00372188	0.982211	0.972904	0.602822	0.130467	12	0	7	0	11	8	6	8
533088	GO_process	346	cellular protein metabolic process	0.111827	0.974184	0.658412	1	0.433146	0.596027	0.302689	0.0594074	0.663521	0.33599	0.000158097	0.159079	0.61571	0.51699	0.74199	0.793825	0	1	0.999216	0.000521591	0.0297685	0.0788637	0.526494	0.00319714	0.25924	0.524516	0.870916	0.058501	6.65532e-05	0.0657653	0.120953	0.6258	0.310117	0.98373	0.119536	0.0513264	0.00293665	0.140241	56	22	120	32	86	87	55	107
82630	GO_process	109	locomotory behavior	0.616761	1	0.994616	1	0.441029	0.577776	0.1566	0.27846	0.276865	0.441029	1.77176e-05	0.00848028	0.0238787	0.23441	0.690351	0.0193025	0	2	0.97935	1.15502e-05	0.029699	0.921407	0.139636	0.31737	0.983804	0.825634	0.580697	0.163292	0.0151324	0.897053	0.878217	0.469439	0.00511796	0.998629	0.029204	0.0257506	0.795987	0.612163	21	7	49	16	37	31	17	46
438075	PantherBiologicalProcess	26	Endocytosis	0.0270562	1	0.718685	1	0.447597	0.829329	0.716002	0.748529	0.0565569	0.058313	0.567182	0.0468638	0.678807	0.00508351	0.021719	0.0482648	0	1	0.00411332	0.00242023	0.0345562	0.00105081	0.0808604	0.46109	0.542072	1	0.403804	0.0479444	0.939113	0.922265	0.698037	0.3403	0.407505	0.420622	0.00114137	0.464635	0.0861758	0.982737	8	4	7	5	6	13	9	13
201678	interpro	26	Extracellular ligand-binding receptor	1	1	0.924864	1	0.447597	0.238251	0.281645	0.120134	0.00658174	1	0.865555	1	0.0426216	0.182119	0.269027	0.487573	0	1	0.00411332	0.972097	0.727965	0.491013	0.165275	0.930355	0.949343	0.527559	0.97576	0.945724	0.68058	1	0.698037	0.580157	1	0.0170305	0.941546	0.976574	0.63036	0.072963	10	0	5	0	11	9	6	9
220862	kegg	27	antigen processing and presentation	0.851201	1	1	1	1	1	0.904219	0.9925	0.00258396	3.59699e-10	2.30459e-06	2.02654e-07	0.00259997	5.32288e-06	0.158123	1.5962e-06	0	7	0.635127	2.29497e-09	1.2981e-05	0.349206	0.0181228	0.320869	0.954877	1	0.923583	0.951525	2.8604e-06	1	1	1	0.00174647	1	0.00606233	0.287301	1	0.985929	11	13	19	12	14	18	7	21
63628	GO_localization	10	MHC class I protein complex	0.0254531	1	0.628648	1	0.448447	1	1	0.927184	0.84217	5.47944e-06	0.000660799	0.000496629	0.764335	0.0787294	1	0.0689823	0	3	1	0.00952864	0.0920063	0.664064	0.747065	0.00105286	0.680637	1	0.888359	0.672096	0.00125852	1	1	0.701122	0.00192287	1	0.368279	1	0.348405	0.904421	1	6	8	5	2	5	0	6
203006	interpro	10	MHC class I, alpha chain, alpha1 and alpha2	0.0254531	1	0.628648	1	0.448447	1	1	0.927184	0.84217	5.47944e-06	0.000660799	0.000496629	0.764335	0.0787294	1	0.0689823	0	3	1	0.00952864	0.0920063	0.664064	0.747065	0.00105286	0.680637	1	0.888359	0.672096	0.00125852	1	1	0.701122	0.00192287	1	0.368279	1	0.348405	0.904421	1	6	8	5	2	5	0	6
78632	GO_process	10	osteoclast differentiation	1	1	0.628648	1	0.448447	0.491697	0.148056	0.178529	0.84217	0.00166443	0.265883	0.037309	0.764335	0.759115	0.525201	0.68475	0	1	0.975971	0.338709	0.270763	0.664064	0.940917	0.3449	0.680637	1	0.311013	0.672096	0.0420033	0.623786	1	0.701122	0.207297	1	0.148467	0.00578287	0.348405	0.348489	1	4	4	3	2	2	2	3
537046	GO_process	10	regulation of interleukin-12 biosynthetic process	1	1	1	1	0.448447	0.134823	0.409506	0.708345	1	0.10935	0.00518036	0.557983	0.231571	0.0787294	0.231794	0.198287	0	1	0.975971	0.142346	0.000465004	0.145035	0.747065	0.0375672	1	1	0.613779	1	0.145035	1	0.367659	1	0.207297	0.831805	0.148467	0.0336962	0.348405	0.650638	0	2	7	1	4	5	3	5
533051	GO_process	349	cellular macromolecule metabolic process	0.121651	0.975089	0.679314	1	0.450867	0.518254	0.268958	0.0549913	0.69236	0.35263	0.000245294	0.172476	0.654956	0.558395	0.76729	0.753477	0	1	0.999474	0.000802134	0.0362483	0.0940039	0.456309	0.00178123	0.280226	0.536782	0.818479	0.0454293	3.1828e-05	0.0498828	0.12928	0.576914	0.338737	0.986588	0.139862	0.0418976	0.00363792	0.162346	56	22	120	32	86	87	55	109
77252	GO_process	60	heterophilic cell adhesion	0.215391	1	0.832602	1	0.458542	0.98381	0.974839	0.525824	0.0654373	0.00171342	0.00768341	0.00170121	0.0580331	0.091757	0.202456	0.0147584	0	3	0.619363	2.4898e-05	0.0662871	0.856606	0.400012	0.481899	0.902535	1	0.770601	0.17212	0.961839	0.824951	0.508368	0.369824	0.151954	0.881469	0.0746735	0.407917	0.947184	0.619263	15	10	25	12	21	20	13	28
536315	GO_process	78	positive regulation of protein metabolic process	0.909735	1	0.983172	1	0.471495	0.763423	0.384614	0.16228	0.788009	0.157579	0.000318273	0.00212168	0.0222464	0.14761	0.234424	0.042585	0	2	0.999881	0.0317589	0.0621902	0.0524953	0.760438	0.0215944	0.976283	0.656658	0.356085	0.588607	0.00389695	0.295372	0.689091	0.390569	0.0084769	0.955683	0.52206	0.0113439	0.347331	0.687175	11	7	35	14	28	24	16	33
534384	GO_process	388	immune system process	0.803465	1	0.999997	1	0.4776	0.659121	0.554095	0.930059	0.360271	3.43866e-14	3.27527e-26	2.16725e-26	4.71092e-08	4.32902e-06	0.0123167	3.38609e-07	0	6	0.997214	6.22713e-28	3.99011e-15	0.210015	0.0397594	0.101125	0.999988	0.992467	0.89772	0.791261	2.16711e-05	0.958388	0.953531	0.942182	2.83091e-10	0.999943	3.06452e-06	1.27925e-05	0.998933	0.981492	68	56	188	85	140	132	81	168
75622	GO_process	11	protein folding	0.167316	1	0.663785	1	0.480412	1	0.804686	0.944021	0.27763	0.021818	0.335563	0.00764687	0.29566	0.289132	0.579375	0.270994	0	1	0.461043	0.0728115	0.325587	0.929296	0.107193	0.700467	0.335023	1	1	0.706806	0.063877	1	1	1	0.547717	0.260715	0.195653	0.794149	0.394625	0.924486	3	3	4	4	4	4	2	5
66047	GO_function	28	channel regulator activity	0.292834	0.234139	0.266224	1	0.486691	0.555332	0.177057	0.0867812	0.87448	0.812737	0.00684222	0.376644	0.751392	0.742298	0.723849	0.742312	0	1	0.224935	0.298388	0.406504	0.388089	0.72108	0.720928	0.355263	0.554256	0.166858	0.57844	0.388089	0.490234	0.358384	0.394661	0.851769	0.48919	0.752861	0.315033	0.681408	0.546292	3	1	14	3	6	6	4	8
662803	IngenuityPathways	28	Glutamate Receptor Signaling (cj0)	1	1	0.938536	1	0.486691	0.851206	0.0785809	0.472479	0.00363082	0.812737	0.905894	0.89961	0.0721153	0.139491	0.0860606	0.0880773	0	1	0.000263363	0.995899	0.781859	0.388089	0.231433	0.988128	0.821692	0.554256	0.934759	0.811571	0.957333	0.936243	0.358384	0.844986	0.953872	0.00279109	0.990599	0.982495	0.449495	0.0492181	11	1	5	1	11	10	8	13
536467	GO_process	392	protein metabolic process	0.0866266	0.985191	0.523536	1	0.500419	0.500148	0.392361	0.0605335	0.873641	0.500419	0.000199486	0.149338	0.816572	0.5454	0.85451	0.745716	0	1	0.999961	0.000294927	0.029332	0.0841777	0.383671	0.000631512	0.209349	0.428118	0.690434	0.0292654	0.000111102	0.0565594	0.284724	0.421615	0.459592	0.98866	0.0783954	0.0308453	0.0019867	0.0500543	59	23	133	36	93	98	60	123
77543	GO_process	81	endocytosis	0.0909893	1	0.89417	1	0.180748	0.620378	0.6972	0.711563	0.000996719	0.0895408	0.000329229	0.000327074	0.00581732	0.000484512	0.0237425	0.000994057	0	6	0.0371945	0.000234766	0.00344863	0.0138287	0.00351853	0.310835	0.787812	0.907054	0.900044	0.13591	0.359995	0.887668	0.887874	0.439315	0.312121	0.572289	0.0284407	0.868653	0.27469	0.98543	25	8	36	16	31	34	21	40
75716	GO_process	46	JAK-STAT cascade	0.378293	1	0.990033	1	0.500966	0.352876	0.450412	0.76485	0.677113	0.121054	0.140853	0.288287	0.0257992	0.154305	0.140647	0.00424002	0	1	0.942762	0.0295406	0.11838	0.0928672	0.834652	0.230711	0.888422	0.736769	0.829075	0.0456308	0.262921	0.938035	0.338602	0.424892	0.000397694	0.64168	0.025027	0.417359	0.323679	0.97709	7	5	16	5	18	15	11	24
80594	GO_process	29	axon guidance	0.870949	1	0.523315	1	0.505595	1	0.368307	0.687324	0.00499158	0.823707	0.971731	1	0.630611	0.619485	0.969148	0.883974	0	1	0.570745	0.959235	0.979319	0.608112	0.997235	0.882039	0.618849	1	0.33766	0.827013	0.774384	0.942264	0.737325	0.421636	0.96021	0.962801	0.966045	0.98487	0.704904	0.583889	11	1	4	0	7	7	2	7
68029	GO_function	12	immunoglobulin receptor activity	0.569514	1	0.695616	1	0.510542	1	0.831729	0.956972	0.0370655	0.148982	0.020394	0.000127697	0.00294875	0.159015	0.00834317	0.0160442	0	3	0.772259	0.00841882	0.000287564	0.00556077	0.148201	0.468469	1	0.291515	0.928116	0.365209	0.489021	1	1	0.146852	0.111627	0.882409	0.00583861	0.821799	0.4393	0.75	5	2	7	6	8	5	6	8
217802	GO_process	12	regulation of myeloid cell differentiation	1	1	1	1	0.510542	0.556257	0.221775	0.0367288	0.624749	0.00358657	0.195081	0.0609817	0.620433	0.613198	0.628882	0.348065	0	1	0.772259	0.110376	0.161201	0.489021	0.596666	0.225209	1	1	0.715645	0.73786	0.0909687	0.690824	1	1	0.300489	0.882409	0.0269788	0.0640705	0.4393	0.228462	2	4	5	3	3	3	2	5
531543	GO_function	12	extracellular-glutamate-gated ion channel activity	1	1	0.695616	1	0.510542	0.556257	0.0703793	0.118166	0.00130412	1	0.662318	1	0.163946	0.159015	0.331842	0.348065	0	1	0.0115992	0.910837	0.674255	0.241633	0.148201	0.746867	0.746038	0.291515	0.715645	0.73786	0.762243	1	0.423238	0.765471	1	0.0326663	0.945964	0.821799	0.790391	0.0839507	7	0	3	0	5	5	3	5
57302	interpro	12	NMDA receptor	1	1	0.695616	1	0.510542	0.556257	0.0703793	0.118166	0.00130412	1	0.662318	1	0.163946	0.159015	0.331842	0.348065	0	1	0.0115992	0.910837	0.674255	0.241633	0.148201	0.746867	0.746038	0.291515	0.715645	0.73786	0.762243	1	0.423238	0.765471	1	0.0326663	0.945964	0.821799	0.790391	0.0839507	7	0	3	0	5	5	3	5
49332	interpro	12	Ionotropic glutamate receptor	1	1	0.695616	1	0.510542	0.556257	0.0703793	0.118166	0.00130412	1	0.662318	1	0.163946	0.159015	0.331842	0.348065	0	1	0.0115992	0.910837	0.674255	0.241633	0.148201	0.746867	0.746038	0.291515	0.715645	0.73786	0.762243	1	0.423238	0.765471	1	0.0326663	0.945964	0.821799	0.790391	0.0839507	7	0	3	0	5	5	3	5
486082	PantherFamilies	12	IONOTROPIC GLUTAMATE RECEPTOR-RELATED	1	1	0.695616	1	0.510542	0.556257	0.0703793	0.118166	0.00130412	1	0.662318	1	0.163946	0.159015	0.331842	0.348065	0	1	0.0115992	0.910837	0.674255	0.241633	0.148201	0.746867	0.746038	0.291515	0.715645	0.73786	0.762243	1	0.423238	0.765471	1	0.0326663	0.945964	0.821799	0.790391	0.0839507	7	0	3	0	5	5	3	5
437139	PantherMolecularFunction	12	Glutamate receptor	1	1	0.695616	1	0.510542	0.556257	0.0703793	0.118166	0.00130412	1	0.662318	1	0.163946	0.159015	0.331842	0.348065	0	1	0.0115992	0.910837	0.674255	0.241633	0.148201	0.746867	0.746038	0.291515	0.715645	0.73786	0.762243	1	0.423238	0.765471	1	0.0326663	0.945964	0.821799	0.790391	0.0839507	7	0	3	0	5	5	3	5
76760	GO_process	151	monovalent inorganic cation transport	0.953851	1	0.681572	1	0.511156	0.787686	0.419254	0.739363	0.309583	0.980929	0.959052	0.994734	0.00329455	0.182486	0.588075	0.276536	0	1	0.000745781	0.99991	0.871356	0.470602	0.0217031	0.999931	0.676019	0.937108	0.812443	0.997881	0.989581	0.766304	0.0674407	0.897023	0.998197	0.00764299	0.983694	0.742191	0.90179	0.0124213	28	4	32	5	53	43	25	53
74722	GO_process	151	behavior	0.709612	1	0.99984	1	0.511156	0.532128	0.0517308	0.282501	0.48157	0.655917	0.00399416	0.12244	0.0796905	0.603984	0.821626	0.170498	0	1	0.940337	0.00329964	0.258132	0.921783	0.463484	0.319879	0.995371	0.815021	0.266726	0.421273	0.0975088	0.913244	0.682317	0.755873	0.0307027	0.985705	0.107674	0.272538	0.769673	0.732987	26	8	55	16	46	37	22	55
533765	GO_process	48	female pregnancy	0.409946	1	0.950063	1	0.530256	0.617348	0.336391	0.809223	0.278471	0.138391	0.0164734	0.00303524	0.00142693	0.00792633	0.00975336	0.0036406	0	5	0.859866	0.000261838	0.00321083	0.0162155	0.395486	0.410436	0.90498	1	0.861399	0.0578406	0.00696954	0.839178	0.642328	0.923834	0.01474	0.990307	0.00304898	0.635069	0.00979178	0.418477	10	5	20	10	22	20	15	25
76834	GO_process	198	cell activation	0.805468	1	0.994266	1	0.724159	0.917639	0.792124	0.991898	0.709596	6.70382e-06	7.8386e-09	8.80969e-11	5.1919e-06	3.06409e-05	0.0819977	4.21389e-05	0	6	0.964925	3.39966e-11	3.48803e-06	0.335229	0.247893	0.259812	0.999123	0.931953	0.670254	0.711711	0.0660555	0.770697	0.895053	0.926588	5.41174e-06	0.7761	0.000724755	0.00877312	0.990087	0.999896	31	27	88	42	77	74	41	90
63634	GO_localization	13	MHC protein complex	0.0523049	1	0.72445	1	0.538941	1	1	0.966933	0.377599	9.29917e-08	2.06324e-05	1.05057e-06	0.427128	0.0243659	0.38214	0.00733708	0	4	0.94601	0.000546254	0.00400651	0.294362	0.401398	0.00840937	0.773555	1	0.942331	0.765642	0.000264024	1	1	0.79227	0.000246159	1	0.126468	0.845749	0.203784	0.952886	3	8	11	8	4	7	3	9
68397	GO_function	13	ionotropic glutamate receptor activity	1	1	0.72445	1	0.538941	0.585419	0.0910853	0.157432	0.000344963	1	0.47445	1	0.213894	0.207895	0.38214	0.426025	0	1	0.0220764	0.932983	0.717911	0.294362	0.194672	0.786965	0.773555	0.311649	0.757535	0.765642	0.547418	1	0.111807	0.79227	1	0.0462049	0.957674	0.845749	0.81608	0.113982	8	0	4	0	5	5	3	5
74287	GO_process	102	chemotaxis	0.543453	1	0.990723	1	0.542851	0.504274	0.151931	0.226682	0.347752	0.372245	4.51943e-06	0.0105849	0.0387449	0.322809	0.677575	0.0238198	0	1	0.994519	6.16934e-06	0.0223297	0.908409	0.146689	0.198841	0.972641	0.795487	0.442808	0.108069	0.00955785	0.853995	0.847464	0.370131	0.00379675	0.996786	0.0333841	0.0121492	0.89334	0.666938	19	7	48	15	34	28	16	43
72876	GO_process	102	taxis	0.543453	1	0.990723	1	0.542851	0.504274	0.151931	0.226682	0.347752	0.372245	4.51943e-06	0.0105849	0.0387449	0.322809	0.677575	0.0238198	0	1	0.994519	6.16934e-06	0.0223297	0.908409	0.146689	0.198841	0.972641	0.795487	0.442808	0.108069	0.00955785	0.853995	0.847464	0.370131	0.00379675	0.996786	0.0333841	0.0121492	0.89334	0.666938	19	7	48	15	34	28	16	43
486360	PantherFamilies	14	MHC CLASS I-RELATED	0.0633827	1	0.750569	1	0.565709	1	1	0.974593	0.924837	6.47978e-05	0.00344792	0.000363737	0.729583	0.112578	1	0.135269	0	3	0.994632	0.00724909	0.0287455	0.834567	0.893709	0.00294636	0.454411	1	0.953742	0.790494	0.000601151	0.745979	1	0.816021	0.00315672	1	0.607962	1	0.522877	0.824077	1	6	9	6	3	6	0	7
77273	GO_process	140	response to biotic stimulus	0.747756	1	0.994326	1	0.5668	0.825939	0.831894	0.550594	0.00647958	5.70942e-06	2.08038e-11	3.91626e-11	0.000213403	0.00124143	0.329911	0.000515104	0	7	0.994366	7.92712e-14	5.92572e-05	0.525454	0.107062	0.0826282	0.975541	0.567495	0.81115	0.209637	4.2621e-08	0.960265	0.76569	0.892162	1.08034e-05	0.999919	1.69881e-05	0.0140317	0.999154	0.974247	35	22	73	35	54	51	26	64
535114	GO_process	527	multicellular organismal development	0.423528	0.915218	0.950202	1	0.572055	0.850665	0.937251	0.758188	0.03629	0.175431	0.00282945	0.0149234	3.13948e-06	5.90907e-05	0.00256269	0.000752236	0	5	0.369607	0.000360765	8.58229e-05	0.00382903	0.402539	0.295319	0.972562	0.770909	0.651308	0.360759	0.15192	0.788326	0.399093	0.0277016	0.00569946	0.850834	0.00381584	0.211875	0.0493995	0.672135	102	35	165	53	172	165	110	201
77679	GO_process	15	actin polymerization and/or depolymerization	0.65164	1	1	1	0.590938	0.638166	0.139892	0.0366443	0.0279108	0.590938	0.0066049	0.10637	0.154941	0.31644	0.47945	0.573577	0	1	0.890973	0.0134438	0.121971	0.651542	0.523745	0.380074	1	1	0.337918	0.0640929	0.199636	1	0.497687	0.52135	0.210108	0.931319	0.204655	0.614989	0.561434	0.970624	6	1	9	3	6	5	3	5
534381	GO_process	130	immune system development	0.950204	1	0.999811	1	0.776267	0.761487	0.730621	0.919544	0.791547	2.31722e-05	1.48996e-06	4.6969e-08	7.91064e-06	7.05671e-05	0.0225305	0.000144494	0	6	0.876676	7.18112e-07	9.84666e-07	0.34217	0.290482	0.780944	0.999148	0.979186	0.920097	0.735162	0.144981	0.679704	0.847759	0.402982	9.08365e-06	0.877775	0.0759557	0.00111405	0.735569	0.71852	19	20	59	29	55	52	31	62
436916	PantherMolecularFunction	34	CAM family adhesion molecule	1	1	0.845218	1	0.593192	0.384635	0.959485	0.238277	0.00667889	0.869708	0.0941613	0.504291	0.00461974	0.0277592	0.0486296	0.43244	0	2	0.229976	0.285852	0.27246	0.443548	0.313523	0.865062	0.979965	1	0.82789	0.888428	0.88192	0.389894	0.791897	0.760599	0.928862	0.311426	0.620938	0.85274	0.109539	0.00530726	12	1	13	3	16	14	10	12
79905	GO_process	433	cell differentiation	0.647888	0.815296	0.963312	1	0.793193	0.56139	0.374081	0.499322	0.0986309	6.01794e-07	2.59325e-07	2.09817e-05	3.15429e-05	0.000218203	0.0130374	0.000676433	0	6	0.940423	3.65631e-10	2.91547e-06	0.287467	0.342861	0.356355	0.950894	0.712003	0.52637	0.359034	0.0386499	0.90288	0.684964	0.400935	1.80483e-05	0.995586	0.0198007	0.0781811	0.313526	0.382848	82	47	157	55	142	137	89	169
79168	GO_process	693	response to stimulus	0.67647	0.94287	0.999991	1	0.943327	0.827123	0.229176	0.671341	0.745557	9.25532e-10	8.86335e-19	1.07347e-15	3.32605e-06	0.000176111	0.0551031	9.6264e-07	0	6	0.999843	2.14812e-18	6.98496e-09	0.0647029	0.0186999	0.0284781	0.997007	0.935934	0.290692	0.650496	7.63912e-05	0.685992	0.541331	0.98017	4.50953e-06	0.999938	7.01273e-06	0.0213899	0.994846	0.838208	112	69	265	98	216	206	130	272
79391	GO_process	72	wound healing	0.359128	1	0.524113	1	0.60591	0.862233	0.540892	0.197311	0.971537	0.60591	0.0271147	0.931602	0.00669245	0.0117277	0.144425	0.0379092	0	1	0.965918	0.0530862	0.68983	0.113968	0.512806	0.029509	0.368649	0.878261	0.682366	0.00234491	0.260156	0.351061	0.215834	0.185033	0.0303756	0.644359	0.0233956	0.867174	0.793962	0.978778	7	4	27	3	28	27	16	31
217960	GO_process	92	T cell activation	0.760474	1	0.945917	1	0.974647	0.948577	0.742744	0.978325	0.800424	0.00171818	8.38282e-07	6.46796e-09	0.00745177	0.00159381	0.132165	0.000286359	0	6	0.971721	1.83098e-05	7.76388e-05	0.608569	0.503148	0.553195	0.9929	0.933305	0.443731	0.77168	0.155767	0.873303	0.792286	0.840044	0.000282775	0.950317	0.166413	0.00729478	0.976914	0.992329	13	13	46	25	34	36	20	46
68026	GO_function	16	immunoglobulin binding	0.675402	1	0.795651	1	0.614715	1	0.907382	0.985008	0.0102155	0.0601063	0.0115803	8.57413e-06	0.00174712	0.080097	0.00226411	0.0430251	0	3	0.586664	0.0228288	0.000103173	0.0101655	0.0725089	0.676452	1	0.36875	0.852657	0.514481	0.69676	0.791345	1	0.0981846	0.0988655	0.942603	0.0107014	0.65111	0.597723	0.68058	7	3	9	8	10	7	8	9
80066	GO_process	136	lymphocyte activation	0.581407	1	0.992466	1	0.988852	0.995542	0.864156	0.998977	0.708875	1.3035e-05	1.30219e-09	5.13214e-13	0.000720766	2.92133e-05	0.0408521	0.000183991	0	6	0.81841	2.32515e-10	2.43355e-08	0.538485	0.25847	0.792413	0.999512	0.908449	0.51066	0.961683	0.367748	0.832385	0.951863	0.922972	3.06041e-05	0.647661	0.0247239	0.00487268	0.978801	0.987987	21	21	68	37	51	55	31	64
77042	GO_process	16	calcium-independent cell-cell adhesion	1	1	0.795651	1	0.614715	0.661988	0.907382	0.912583	0.115744	1	0.0391622	0.72982	0.00792871	0.19141	0.0397349	0.0132037	0	1	0.374574	0.0679906	0.333186	0.69676	0.0725089	0.676452	0.839542	1	0.0748517	1	0.69676	0.00212883	1	0.0273999	0.939954	0.76206	0.462624	0.362142	0.597723	0.227742	5	0	8	1	9	6	6	10
537376	GO_process	128	response to other organism	0.77972	1	0.986905	1	0.617673	0.746781	0.706526	0.320299	0.0283258	0.000215437	1.38713e-09	1.32924e-07	0.000259851	0.00298991	0.411043	0.00230237	0	6	0.998271	1.47059e-11	0.00149627	0.732489	0.254972	0.0607541	0.975428	0.714434	0.640743	0.115935	5.60085e-07	0.964026	0.936046	0.807616	5.89831e-06	0.999884	6.89443e-05	0.0264483	0.999793	0.923174	30	18	65	28	50	46	23	57
74764	GO_process	36	protein targeting	0.921707	1	1	1	0.624891	0.420858	0.217065	0.942083	0.0287601	0.149228	0.000711589	0.0565628	0.00912791	0.0205236	0.140765	0.0465085	0	2	0.588593	0.00732353	0.0212226	0.514614	0.149713	0.789644	1	0.270077	0.864555	0.982527	0.356034	0.433579	0.810445	0.597551	0.00762121	0.862367	0.0667786	0.346213	0.945736	0.960944	11	4	19	6	16	15	9	17
81901	GO_process	36	protein processing	0.222557	1	0.867547	1	0.624891	0.914188	0.374338	0.755598	0.402342	0.624891	0.00221294	0.543912	0.289433	0.168387	0.409879	0.260575	0	1	0.985082	0.0179721	0.331164	0.063268	0.149713	0.107144	0.183197	1	0.151196	0.534737	0.125114	0.110055	0.484269	0.388421	0.530568	0.546011	0.684805	0.728787	0.000158382	0.110601	7	2	18	3	11	12	7	14
76198	GO_process	74	regulation of body fluids	0.751341	1	0.842681	1	0.628073	0.725403	0.313697	0.548108	0.948635	0.812824	0.00584398	0.939417	0.0355907	0.00900799	0.0338564	0.00249164	0	3	0.954909	0.0141535	0.491669	0.213182	0.0739399	0.472825	0.552165	0.885332	0.816498	0.146893	0.303519	0.243668	0.23249	0.124481	0.195032	0.557425	0.00864511	0.536635	0.817187	0.708903	8	3	30	3	26	28	19	36
533468	GO_process	713	developmental process	0.0350189	0.726801	0.963159	1	0.628578	0.787976	0.588373	0.336312	0.1584	0.00126688	3.78218e-05	0.00364665	0.000109258	0.000186254	0.00711075	0.00464184	0	7	0.97101	2.25972e-09	4.45775e-06	0.0189943	0.663577	0.0125578	0.974256	0.780491	0.572879	0.116061	0.0870643	0.905135	0.346228	0.153239	0.000156797	0.939293	6.68797e-05	0.144186	0.0949797	0.65462	128	56	227	71	214	211	140	258
78234	GO_process	60	lymphocyte differentiation	0.923408	1	0.997613	1	1	0.913384	0.855158	0.992512	0.816995	0.00171342	2.23287e-06	9.41328e-11	2.48411e-05	1.71586e-06	0.0172191	2.7089e-05	0	6	0.50736	7.70391e-06	2.60193e-07	0.191478	0.126954	0.952046	0.999049	0.825951	0.927437	0.961266	0.191478	0.489867	0.760296	0.924066	0.000599636	0.26157	0.298372	0.00381338	0.758268	0.835716	8	10	33	22	30	32	17	35
437283	PantherMolecularFunction	17	Major histocompatibility complex antigen	0.102313	1	0.815055	1	0.637123	1	0.920244	0.929346	0.00349436	3.35323e-12	1.67923e-07	3.70112e-09	0.0425166	0.000608037	0.145766	0.000250357	0	6	0.440404	7.19483e-07	2.81779e-05	0.288147	0.010661	0.0443375	0.856968	1	0.678362	0.850389	1.18861e-07	1	1	0.872246	0.000460172	1	0.0164994	0.400728	0.891071	0.981695	8	12	15	11	8	11	5	13
70960	GO_function	221	receptor binding	0.0596482	0.893263	0.420789	1	0.637411	0.0732177	0.40226	0.016202	0.691686	0.0422	0.00274618	0.00225727	0.462793	0.428594	0.564008	0.299276	0	2	0.980697	0.00596505	0.170549	0.913101	0.998156	0.000199936	0.608725	0.279122	0.0725083	0.017801	0.00256021	0.89726	0.79288	0.0749681	0.000349599	0.93108	0.362184	0.49169	0.526438	0.608766	35	19	77	29	57	57	37	76
75648	GO_process	112	transmembrane receptor protein tyrosine kinase signaling pathway	0.491386	1	0.846164	1	0.637601	0.607716	0.368123	0.0925793	0.421092	0.470296	0.00651875	0.663114	0.0364305	0.459027	0.015967	0.108004	0	1	0.867763	0.0145326	0.219401	0.0606139	0.246664	0.00847003	0.429609	0.837319	0.539597	0.0714053	0.000457364	0.148644	0.121677	0.0226717	0.172938	0.997291	0.0667018	0.425104	0.0126411	0.386133	20	7	42	8	37	29	28	43
468282	GeneGo	18	immunological synapse formation	0.718209	1	0.832627	1	1	0.705067	1	0.943042	0.00538736	0.00269444	7.61401e-07	8.88727e-09	0.00132137	0.0572115	0.068555	0.000634514	0	6	0.702549	3.14771e-06	0.00039728	0.55635	0.464551	0.531708	1	1	0.89572	0.866292	0.00641736	1	1	0.623338	0.0548484	0.959928	0.0242606	0.00593833	1	0.985554	8	5	15	11	11	8	6	13
536764	GO_process	37	receptor-mediated endocytosis	0.0996189	1	0.692075	1	0.64002	0.708239	0.771163	0.886083	0.0780299	0.0575769	0.00869856	0.0215453	0.118041	0.026797	0.159944	0.00527655	0	2	0.489072	0.0104318	0.221906	0.076343	0.174966	0.513604	0.575738	0.657212	0.951652	0.348502	0.389845	0.872898	0.819098	0.236491	0.559317	0.876588	0.0804371	0.967874	0.0711821	0.99068	10	5	17	7	13	15	9	20
77326	GO_process	38	axonogenesis	0.932151	1	0.709688	1	0.654672	1	0.615983	0.675073	4.25791e-05	0.654672	0.964406	1	0.361387	0.493728	0.907549	0.616381	0	1	0.268471	0.914317	0.980204	0.582426	0.934438	0.970778	0.794197	1	0.64109	0.922336	0.423806	0.976424	0.51339	0.43577	0.957611	0.960781	0.936375	0.995944	0.500023	0.554166	17	2	6	0	11	10	4	12
535524	GO_process	38	neurite morphogenesis	0.932151	1	0.709688	1	0.654672	1	0.615983	0.675073	4.25791e-05	0.654672	0.964406	1	0.361387	0.493728	0.907549	0.616381	0	1	0.268471	0.914317	0.980204	0.582426	0.934438	0.970778	0.794197	1	0.64109	0.922336	0.423806	0.976424	0.51339	0.43577	0.957611	0.960781	0.936375	0.995944	0.500023	0.554166	17	2	6	0	11	10	4	12
172472	GO_process	38	neuron morphogenesis during differentiation	0.932151	1	0.709688	1	0.654672	1	0.615983	0.675073	4.25791e-05	0.654672	0.964406	1	0.361387	0.493728	0.907549	0.616381	0	1	0.268471	0.914317	0.980204	0.582426	0.934438	0.970778	0.794197	1	0.64109	0.922336	0.423806	0.976424	0.51339	0.43577	0.957611	0.960781	0.936375	0.995944	0.500023	0.554166	17	2	6	0	11	10	4	12
78391	GO_process	18	embryo implantation	0.116984	1	1	1	0.658241	0.705067	0.731843	0.943042	0.832717	0.0806417	0.0290578	0.0101131	0.293556	0.00535949	0.068555	0.00305619	0	2	0.998806	0.00117117	0.0021085	0.166774	0.464551	0.150887	0.872512	1	0.717306	0.292459	0.023129	0.50931	1	0.623338	0.0164109	1	0.00155941	0.438642	0.166838	0.758952	2	3	9	5	6	10	6	12
65639	GO_function	18	C-C chemokine binding	0.346439	1	1	1	0.658241	1	0.731843	0.943042	0.358452	0.278125	0.000426988	0.0462083	0.293556	0.485732	0.835866	0.563167	0	1	0.988991	0.00515475	0.0934218	0.987033	0.857137	0.531708	1	1	0.717306	0.866292	0.166774	1	0.562636	0.335059	0.324673	0.959928	0.341792	0.715225	1	0.758952	4	2	12	4	6	5	2	6
60093	interpro	18	GPS	0.346439	0.157156	0.516333	1	0.658241	0.705067	0.931327	0.622289	0.00538736	0.658241	0.972665	1	0.963755	0.699073	0.835866	0.750559	0	1	0.163033	0.936406	0.666384	0.922893	0.857137	0.755185	0.592734	1	0.122992	0.112315	0.922893	1	0.19055	0.0445631	0.81101	0.581315	0.0711344	0.925146	0.904461	0.916095	8	1	2	0	2	4	2	5
79791	GO_process	298	response to stress	0.269974	1	0.953927	1	0.668328	0.587454	0.255453	0.322119	0.782468	0.000130373	6.26393e-08	0.00972894	0.00469046	0.00519278	0.116334	0.00137575	0	6	0.997454	6.75603e-07	0.0363735	0.00749137	0.707743	0.0116791	0.825578	0.623218	0.371335	0.0481141	0.00749137	0.421199	0.100973	0.438461	0.0231128	0.997953	0.000206202	0.23964	0.475313	0.978594	46	32	118	34	94	93	58	120
217833	GO_process	39	regulation of T cell activation	0.497991	1	0.979729	1	0.668852	0.735661	0.452872	0.827999	0.811149	0.392349	0.000836281	2.00324e-05	0.16412	0.0434343	0.499232	0.0253428	0	2	0.992906	0.000106434	0.00220569	0.310938	0.779791	0.0906322	0.988807	1	0.509639	0.221029	0.107327	0.497358	0.83525	0.66256	0.0371981	0.901266	0.468571	0.0273617	0.718074	0.934042	5	3	20	12	13	15	7	19
534576	GO_process	39	interspecies interaction between organisms	0.0435552	1	0.89557	1	0.668852	0.105667	0.156743	0.827999	0.195986	0.0056946	0.0024658	0.0282361	0.0468585	0.255946	0.201781	0.0978302	0	2	0.992906	0.00115062	0.273603	0.457667	0.648355	0.579449	0.93483	0.676709	0.80816	0.107523	0.00132049	0.497358	0.251434	0.276623	0.00553526	0.455047	0.0575975	0.138084	0.524213	0.934042	9	7	19	7	15	12	9	17
537776	GO_process	39	symbiosis, encompassing mutualism through parasitism	0.0435552	1	0.89557	1	0.668852	0.105667	0.156743	0.827999	0.195986	0.0056946	0.0024658	0.0282361	0.0468585	0.255946	0.201781	0.0978302	0	2	0.992906	0.00115062	0.273603	0.457667	0.648355	0.579449	0.93483	0.676709	0.80816	0.107523	0.00132049	0.497358	0.251434	0.276623	0.00553526	0.455047	0.0575975	0.138084	0.524213	0.934042	9	7	19	7	15	12	9	17
79222	GO_process	39	innate immune response	0.267929	1	0.979729	1	0.668852	0.735661	0.156743	0.705299	0.662511	0.0056946	0.0355722	0.0282361	0.0468585	0.0434343	0.669633	0.0253428	0	1	0.899479	0.00115062	0.0167386	0.614622	0.779791	0.579449	0.988807	1	0.352791	0.987581	0.0103327	0.891306	0.52755	0.991379	0.00181613	0.992126	0.112691	0.611478	0.872128	0.586583	6	7	16	7	15	15	6	19
81518	GO_process	78	regulation of cell migration	0.434374	1	0.94692	1	0.670014	0.96936	0.0313199	0.326105	0.225552	0.290986	0.00167962	0.410185	0.230127	0.395643	0.692893	0.392967	0	1	0.882431	0.00112378	0.459989	0.72267	0.353256	0.110799	0.862964	0.656658	0.113027	0.058796	0.087623	0.748661	0.4648	0.264292	0.0341872	0.911403	0.00907261	0.343051	0.482457	0.78317	16	6	33	7	23	21	12	27
74386	GO_process	153	enzyme linked receptor protein signaling pathway	0.7247	1	0.873198	1	0.670972	0.683551	0.352563	0.190531	0.422496	0.385759	0.00553498	0.777223	0.0961985	0.565248	0.0709307	0.318183	0	1	0.90106	0.00158358	0.114261	0.0547472	0.12349	0.0049409	0.592773	0.640401	0.622823	0.172745	0.000810604	0.246325	0.374636	0.0546885	0.320667	0.988029	0.0100494	0.481836	0.0136026	0.366238	27	10	55	10	46	38	33	53
468337	GeneGo	18	NFAT in immune response	1	1	1	1	1	1	0.931327	0.943042	0.358452	3.2131e-05	0.000426988	2.22705e-06	0.00576263	0.0572115	0.00563205	0.00305619	0	6	0.311703	0.000212042	7.46156e-06	0.023129	0.128201	0.755185	1	1	0.89572	0.866292	0.166774	0.50931	1	1	0.148581	0.959928	0.0711344	0.00593833	1	0.985554	4	7	12	9	10	8	8	12
72074	GO_function	19	transmembrane receptor protein tyrosine phosphatase activity	0.737464	1	0.848539	1	0.678141	1	0.497097	0.667817	0.00797333	0.678141	0.399301	0.444773	0.749155	0.335594	0.405401	0.624406	0	1	0.0997513	0.169678	0.257575	0.382082	0.315604	0.929134	0.335564	1	0.91257	0.610315	0.936689	0.844738	1	0.653404	0.176727	0.0242658	0.0926449	0.0976191	0.192423	0.583165	8	1	6	2	4	6	4	6
72049	GO_function	19	transmembrane receptor protein phosphatase activity	0.737464	1	0.848539	1	0.678141	1	0.497097	0.667817	0.00797333	0.678141	0.399301	0.444773	0.749155	0.335594	0.405401	0.624406	0	1	0.0997513	0.169678	0.257575	0.382082	0.315604	0.929134	0.335564	1	0.91257	0.610315	0.936689	0.844738	1	0.653404	0.176727	0.0242658	0.0926449	0.0976191	0.192423	0.583165	8	1	6	2	4	6	4	6
525916	interpro	19	Protein-tyrosine phosphatase, receptor/non-receptor type	0.737464	1	0.848539	1	0.678141	1	0.497097	0.667817	0.00797333	0.678141	0.399301	0.444773	0.749155	0.335594	0.405401	0.624406	0	1	0.0997513	0.169678	0.257575	0.382082	0.315604	0.929134	0.335564	1	0.91257	0.610315	0.936689	0.844738	1	0.653404	0.176727	0.0242658	0.0926449	0.0976191	0.192423	0.583165	8	1	6	2	4	6	4	6
487064	PantherFamilies	19	PROTEIN-TYROSINE PHOSPHATASE	0.737464	1	0.848539	1	0.678141	1	0.497097	0.667817	0.00797333	0.678141	0.399301	0.444773	0.749155	0.335594	0.405401	0.624406	0	1	0.0997513	0.169678	0.257575	0.382082	0.315604	0.929134	0.335564	1	0.91257	0.610315	0.936689	0.844738	1	0.653404	0.176727	0.0242658	0.0926449	0.0976191	0.192423	0.583165	8	1	6	2	4	6	4	6
437687	PantherMolecularFunction	98	Signaling molecule	0.499222	1	0.914494	1	0.679339	0.100086	0.368161	0.162591	0.597182	0.502218	0.00926256	0.0171607	0.258309	0.502571	0.49935	0.110987	0	1	0.942665	0.105295	0.166787	0.432549	0.984202	0.0601709	0.963451	0.530256	0.463823	0.458921	0.0172215	0.568989	0.448288	0.212962	0.000893773	0.835037	0.925088	0.322181	0.202817	0.685413	16	6	37	14	28	25	17	38
526084	GeneGo	40	NF-AT signaling and leukocyte interactions	0.941213	1	0.981681	1	0.682564	0.9349	0.174064	0.301357	0.687642	0.00150966	0.00909636	0.0864335	0.0581578	0.103416	0.124362	0.120698	0	2	0.480068	0.0047638	0.000957039	0.0655345	0.680779	0.867963	0.990039	1	0.54116	0.810277	0.491192	0.734514	0.842784	0.952334	0.306053	0.655182	0.0693322	0.0749381	0.736983	0.617843	6	8	18	6	15	14	10	17
82236	GO_process	40	cellular morphogenesis during differentiation	0.941213	1	0.742596	1	0.682564	0.9349	0.478652	0.591902	4.92415e-06	0.40832	0.94111	1	0.300461	0.421674	0.927352	0.696603	0	1	0.23262	0.880511	0.952275	0.64548	0.895868	0.979045	0.822525	1	0.383556	0.935416	0.491192	0.980692	0.541436	0.297273	0.967511	0.970106	0.953027	0.996976	0.547892	0.461543	19	3	7	0	12	11	4	12
436992	PantherMolecularFunction	60	Cytokine receptor	0.588165	1	0.997613	1	0.684073	0.913384	0.740311	0.848722	0.816995	0.0192659	0.0158695	0.183319	0.0580331	0.0146001	0.0357725	0.000594361	0	1	0.981802	0.000213085	0.00127948	0.00168132	0.290209	0.481899	0.965573	0.511484	0.986927	0.0914074	0.527439	0.669758	0.760296	0.693096	0.00427751	0.943597	0.00189136	0.0929105	0.449424	0.954162	8	8	24	7	21	23	16	32
72043	GO_function	568	transmembrane receptor activity	0.922842	0.942029	0.999858	1	0.685161	0.542861	0.211133	0.27242	0.108494	0.344315	0.00458602	0.3419	0.00195887	0.0229256	0.425736	0.0301672	0	2	0.862281	0.00298295	0.100127	0.294369	0.832614	0.321739	0.999975	0.864223	0.651122	0.811009	0.122212	0.978427	0.385697	0.558284	0.534765	0.999809	0.00828825	0.455468	0.811263	0.919417	105	35	175	47	169	160	98	203
438035	PantherBiologicalProcess	247	Developmental processes	0.21785	0.919736	0.465944	1	0.686997	0.665414	0.753649	0.385359	0.00127243	0.34411	0.0538046	0.894362	0.0218204	0.343135	0.000869366	0.0150596	0	2	0.334933	0.249363	0.334485	0.0255387	0.692807	0.288375	0.748979	0.559224	0.850998	0.282115	0.0367974	0.965876	0.556802	0.0360582	0.430345	0.620789	0.343258	0.686095	0.000244342	0.498646	59	16	77	15	76	65	60	96
82318	GO_process	80	locomotion	0.459257	1	0.887828	1	0.689755	0.972797	0.0198749	0.196761	0.259155	0.311746	0.00278662	0.436908	0.27437	0.448307	0.727433	0.456277	0	1	0.908658	0.00197736	0.503529	0.760177	0.404011	0.136295	0.644626	0.670541	0.051444	0.0696683	0.109853	0.7706	0.48491	0.187747	0.0434756	0.925559	0.0129751	0.377622	0.516723	0.726719	16	6	33	7	23	21	12	27
172326	GO_process	80	regulation of cell motility	0.459257	1	0.887828	1	0.689755	0.972797	0.0198749	0.196761	0.259155	0.311746	0.00278662	0.436908	0.27437	0.448307	0.727433	0.456277	0	1	0.908658	0.00197736	0.503529	0.760177	0.404011	0.136295	0.644626	0.670541	0.051444	0.0696683	0.109853	0.7706	0.48491	0.187747	0.0434756	0.925559	0.0129751	0.377622	0.516723	0.726719	16	6	33	7	23	21	12	27
81573	GO_process	80	regulation of locomotion	0.459257	1	0.887828	1	0.689755	0.972797	0.0198749	0.196761	0.259155	0.311746	0.00278662	0.436908	0.27437	0.448307	0.727433	0.456277	0	1	0.908658	0.00197736	0.503529	0.760177	0.404011	0.136295	0.644626	0.670541	0.051444	0.0696683	0.109853	0.7706	0.48491	0.187747	0.0434756	0.925559	0.0129751	0.377622	0.516723	0.726719	16	6	33	7	23	21	12	27
83279	cancer	30	melanoma prognosis	1	1	0.949734	1	1	1	0.98868	1	0.58558	0.0011572	4.58458e-06	1.51443e-13	0.0230196	0.00263853	0.398662	0.00529731	0	5	0.460536	4.61887e-06	0.000304034	0.643713	0.305467	0.613749	0.968124	1	0.998668	1	0.300017	0.94772	1	0.973907	0.347568	0.968032	0.475278	0.0939057	0.98033	0.992433	5	7	20	18	13	15	6	17
535521	GO_process	41	neurite development	0.945283	1	0.757913	1	0.695815	1	0.685092	0.760088	0.000137501	0.42417	0.895513	0.965939	0.334593	0.603034	0.849669	0.609498	0	1	0.171025	0.817257	0.958458	0.524168	0.827141	0.982301	0.659352	1	0.722933	0.94115	0.524168	0.982529	0.555043	0.505092	0.915679	0.973944	0.904451	0.99739	0.571002	0.494196	17	3	8	1	12	10	5	13
77922	GO_process	20	nuclear import	1	1	1	1	0.696894	0.742698	0.292032	0.96324	0.236045	0.103785	0.000351473	0.0648406	0.00419209	0.0137747	0.106838	0.0314146	0	2	0.971997	0.00103011	0.056641	0.646229	0.199791	0.817747	1	1	0.784096	1	0.429196	0.567629	0.601256	0.400209	0.00203097	0.861773	0.117373	0.116686	0.926523	0.626851	5	3	13	4	11	10	6	11
172139	GO_process	20	protein import	1	1	1	1	0.696894	0.742698	0.292032	0.96324	0.236045	0.103785	0.000351473	0.0648406	0.00419209	0.0137747	0.106838	0.0314146	0	2	0.971997	0.00103011	0.056641	0.646229	0.199791	0.817747	1	1	0.784096	1	0.429196	0.567629	0.601256	0.400209	0.00203097	0.861773	0.117373	0.116686	0.926523	0.626851	5	3	13	4	11	10	6	11
217719	GO_process	20	protein import into nucleus	1	1	1	1	0.696894	0.742698	0.292032	0.96324	0.236045	0.103785	0.000351473	0.0648406	0.00419209	0.0137747	0.106838	0.0314146	0	2	0.971997	0.00103011	0.056641	0.646229	0.199791	0.817747	1	1	0.784096	1	0.429196	0.567629	0.601256	0.400209	0.00203097	0.861773	0.117373	0.116686	0.926523	0.626851	5	3	13	4	11	10	6	11
658335	Manual annotation	20	Lung Cancer Gefitinib Resistance downregulated	0.755414	1	0.862947	1	0.696894	0.742698	0.533285	0.302287	0.87454	0.696894	8.2684e-06	0.805604	0.599705	0.216311	0.976079	0.932568	0	1	0.911125	0.00103011	0.0187476	0.948126	0.0360391	0.220013	0.898736	1	0.0282371	0.638909	0.24074	0.859323	1	0.066949	0.970411	0.656147	0.00433503	0.0114248	0.720291	0.0396103	2	1	15	1	5	7	1	4
172367	GO_process	358	positive regulation of cellular process	0.215138	0.977627	0.9553	1	0.700765	0.298186	0.0402922	0.0321115	0.856797	0.00389472	4.40534e-05	0.000113659	0.00253277	0.00580787	0.0219442	0.0238828	0	5	0.99935	2.49677e-05	0.00205695	0.120329	0.730342	8.88334e-05	0.877028	0.430559	0.048128	0.174201	1.94441e-05	0.10185	0.156349	0.231397	0.00130993	0.988412	0.110793	0.0653552	0.293518	0.394006	54	32	126	46	112	109	74	133
74173	GO_process	166	inflammatory response	0.57869	1	0.992749	1	0.631451	0.658515	0.190755	0.467911	0.527994	0.000781017	2.89839e-09	0.000249805	0.00678984	0.0339693	0.296156	0.00255228	0	5	0.999027	1.0466e-06	0.000276386	0.206718	0.664326	0.0148846	0.996108	0.705266	0.271549	0.0932068	0.00183371	0.369966	0.114468	0.326156	0.0166163	0.998408	0.0179996	0.00120174	0.821666	0.989753	28	20	78	26	56	52	31	71
532959	GO_process	62	cell part morphogenesis	0.614824	1	0.942364	1	0.705767	1	0.4873	0.698275	0.000228517	0.283902	0.616897	0.729164	0.291695	0.381985	0.748441	0.358183	0	1	0.357574	0.364588	0.905142	0.580657	0.870877	0.860001	0.81551	1	0.699381	0.799534	0.0918012	0.99789	0.299013	0.723929	0.548472	0.9544	0.712271	0.975048	0.786121	0.302211	22	5	16	4	18	17	9	22
532962	GO_process	62	cell projection morphogenesis	0.614824	1	0.942364	1	0.705767	1	0.4873	0.698275	0.000228517	0.283902	0.616897	0.729164	0.291695	0.381985	0.748441	0.358183	0	1	0.357574	0.364588	0.905142	0.580657	0.870877	0.860001	0.81551	1	0.699381	0.799534	0.0918012	0.99789	0.299013	0.723929	0.548472	0.9544	0.712271	0.975048	0.786121	0.302211	22	5	16	4	18	17	9	22
77928	GO_process	62	cell projection organization and biogenesis	0.614824	1	0.942364	1	0.705767	1	0.4873	0.698275	0.000228517	0.283902	0.616897	0.729164	0.291695	0.381985	0.748441	0.358183	0	1	0.357574	0.364588	0.905142	0.580657	0.870877	0.860001	0.81551	1	0.699381	0.799534	0.0918012	0.99789	0.299013	0.723929	0.548472	0.9544	0.712271	0.975048	0.786121	0.302211	22	5	16	4	18	17	9	22
78824	GO_process	270	immune response	0.839531	1	0.999967	1	0.714214	0.608661	0.54302	0.985319	0.417401	3.40709e-13	5.92896e-21	3.01578e-24	1.55468e-05	1.86606e-05	0.000656867	3.39972e-06	0	7	0.9985	1.69669e-21	2.1203e-13	0.0407378	0.0804153	0.0843353	0.999994	0.960529	0.773135	0.993257	3.3422e-06	0.979069	0.876619	0.935609	6.91463e-07	0.999505	4.92519e-06	7.16119e-05	0.99564	0.948164	47	45	138	69	97	96	65	121
468304	GeneGo	21	Leukocyte chemotaxis	0.772146	1	0.875992	1	0.714564	0.759688	1	0.893701	0.0157795	0.000840639	2.18881e-05	8.02079e-08	0.0219171	0.0563314	0.129372	0.0171944	0	3	0.830327	0.000443412	0.00189834	0.475546	0.616515	0.257943	0.90976	1	0.812289	0.665839	0.0592371	1	1	0.432175	0.0390341	0.879877	0.287876	0.545941	0.935571	0.992906	8	6	15	11	10	9	6	12
78463	GO_process	21	nuclear transport	0.772146	1	0.875992	1	0.714564	0.759688	0.151133	0.893701	0.270404	0.116238	0.000700357	0.075425	0.00683222	0.0205429	0.129372	0.0470568	0	2	0.978974	0.00198349	0.0721613	0.686389	0.240341	0.662693	0.90976	1	0.614938	0.904598	0.475546	0.594872	0.619284	0.208418	0.000655498	0.879877	0.145155	0.137373	0.935571	0.667514	5	3	13	4	11	10	6	11
74469	GO_process	21	nucleocytoplasmic transport	0.772146	1	0.875992	1	0.714564	0.759688	0.151133	0.893701	0.270404	0.116238	0.000700357	0.075425	0.00683222	0.0205429	0.129372	0.0470568	0	2	0.978974	0.00198349	0.0721613	0.686389	0.240341	0.662693	0.90976	1	0.614938	0.904598	0.475546	0.594872	0.619284	0.208418	0.000655498	0.879877	0.145155	0.137373	0.935571	0.667514	5	3	13	4	11	10	6	11
535222	GO_process	21	natural killer cell mediated immunity	0.16513	1	0.875992	1	0.714564	1	0.325185	0.893701	0.71211	0.00557244	0.17362	0.222753	0.267448	0.0205429	0.486841	0.0171944	0	1	0.830327	0.00737497	0.00761172	0.475546	0.797724	0.448635	0.90976	1	0.812289	0.904598	0.140402	1	0.619284	0.921528	0.000655498	1	0.0618096	0.545941	0.745564	0.667514	3	5	8	3	7	10	4	12
65457	GO_function	21	bacterial binding	0.772146	1	1	1	0.714564	0.759688	0.325185	0.549231	0.71211	0.34348	0.000700357	0.497994	0.0219171	0.437806	0.980177	0.554724	0	1	0.978974	0.0230103	0.552804	0.858318	0.415198	0.843589	0.90976	1	0.216358	0.904598	0.686389	0.123493	0.619284	0.707786	0.442375	0.879877	0.287876	0.951546	0.745564	0.128153	3	2	13	2	10	6	1	7
217866	GO_process	271	response to chemical stimulus	0.575966	0.242848	0.995797	1	0.719667	0.403643	0.0270399	0.252152	0.429131	0.288905	0.000219423	0.0392632	0.0371072	0.467885	0.871157	0.0595989	0	1	0.97557	0.000429889	0.0147197	0.7565	0.0119009	0.194257	0.925875	0.352439	0.147362	0.408874	0.0819008	0.7245	0.688018	0.748065	0.232794	0.941848	0.123852	0.0370559	0.90782	0.129423	47	18	97	29	81	69	40	100
171936	GO_process	43	neuron development	0.952604	1	0.786353	1	0.720962	1	0.72627	0.807252	7.46209e-05	0.45543	0.923362	0.97118	0.40478	0.66915	0.877897	0.562155	0	1	0.146565	0.862949	0.968666	0.438078	0.866199	0.987433	0.696783	1	0.769921	0.951204	0.438078	0.985697	0.581409	0.549432	0.844753	0.937943	0.927175	0.998055	0.427565	0.557704	18	3	8	1	12	10	5	14
438339	PantherBiologicalProcess	103	Neurogenesis	0.554275	1	0.50942	1	0.722072	0.916673	0.680117	0.604938	0.00426206	0.858951	0.67671	0.968411	0.0272157	0.264278	0.0047287	0.0284876	0	2	0.0322812	0.664569	0.323404	0.189852	0.383312	0.478912	0.687918	0.800052	0.564752	0.659648	0.440641	0.759105	0.0839119	0.00917531	0.602385	0.222799	0.276982	0.996555	0.0194145	0.590459	28	4	26	4	35	29	28	43
78981	GO_process	235	response to wounding	0.531568	1	0.971191	1	0.723769	0.864102	0.195956	0.278075	0.772524	0.00106579	4.46241e-09	0.00292126	0.00137447	0.0155177	0.0762897	0.000638476	0	5	0.99926	1.81948e-07	0.00506488	0.00799215	0.75429	0.00392096	0.965576	0.916406	0.400485	0.00877541	0.00505101	0.254476	0.241821	0.260836	0.00308885	0.982474	0.00047363	0.0491961	0.58595	0.986843	36	25	101	30	79	73	48	99
221189	kegg	37	natural killer cell mediated cytotoxicity	0.462318	1	0.975185	1	0.64002	0.919909	0.40061	0.950833	0.155036	2.41831e-05	0.00033828	1.60838e-06	0.0615317	0.000465788	0.439954	0.00191519	0	5	0.859215	2.76132e-07	0.000335079	0.250843	0.425466	0.222537	0.921306	0.280718	0.951652	0.0341668	0.145748	1	0.819098	0.620023	8.05286e-08	0.998711	0.000198174	0.215163	0.95135	0.99068	9	10	20	13	14	19	7	21
172345	GO_process	44	regulation of lymphocyte activation	0.346515	1	0.930396	1	0.732874	0.794833	0.577357	0.91008	0.775525	0.245311	0.00072271	2.45492e-06	0.310217	0.0620961	0.636279	0.0493779	0	2	0.982993	0.000123603	0.00311057	0.470028	0.791197	0.105118	0.993758	1	0.506419	0.314465	0.124792	0.596119	0.869665	0.754305	0.0386499	0.868002	0.220663	0.0253084	0.803133	0.968708	6	4	22	14	13	16	7	20
74451	GO_process	125	hemopoiesis	0.976658	1	0.99996	1	0.742193	0.723576	0.762323	0.968919	0.729279	1.25575e-05	7.36348e-07	1.80061e-08	4.49099e-06	4.43525e-05	0.0226249	7.02936e-05	0	6	0.80536	7.83528e-07	7.45858e-07	0.333995	0.205632	0.845835	0.998654	0.975701	0.954421	0.785704	0.137545	0.626303	0.824669	0.450271	2.1503e-05	0.833868	0.10424	0.00123808	0.678071	0.79219	19	20	58	29	54	51	30	61
81000	GO_process	45	regulation of cell activation	0.362407	1	0.935903	1	0.744357	0.805177	0.600575	0.92169	0.65326	0.112798	0.000362322	5.22491e-07	0.229284	0.0388205	0.502013	0.0327978	0	2	0.96734	6.08101e-05	0.00142564	0.501638	0.700468	0.121349	0.994447	1	0.536212	0.333982	0.079366	0.614463	0.875643	0.770158	0.0200691	0.880677	0.150238	0.0296709	0.817401	0.973201	7	5	23	15	14	17	8	21
220979	kegg	108	cytokine-cytokine receptor interaction	0.606663	1	0.998641	1	0.601029	0.9337	0.528896	0.781882	0.756039	0.0867922	0.00154536	0.00120844	0.0018681	0.00153333	0.0535738	0.00154546	0	5	0.998172	4.76108e-05	0.00412195	0.0228937	0.405969	0.221873	0.982522	0.821579	0.882683	0.0535322	0.0950301	0.556406	0.536543	0.699949	7.10639e-05	0.977135	0.0256489	0.0726056	0.868318	0.838539	16	10	43	18	41	41	25	50
217654	GO_process	23	positive regulation of T cell activation	0.467905	1	0.898494	1	0.746903	0.790404	0.632398	0.811148	0.919541	0.386068	0.0607438	0.00678043	0.547239	0.350001	0.563421	0.1844	0	1	0.988284	0.0483969	0.232137	0.364628	0.947267	0.182542	0.928354	1	0.481998	0.442203	0.0963282	0.158574	0.65296	0.259727	0.149989	0.529955	0.572122	0.183071	0.54387	0.888419	2	2	10	6	6	7	4	10
77720	GO_process	333	cell development	0.308655	0.851357	0.786377	1	0.832832	0.704043	0.44618	0.331571	0.0317402	3.30389e-05	0.00178335	0.000190132	0.000707913	0.00638835	0.0367769	0.0104865	0	5	0.850655	1.2739e-05	0.000745143	0.355379	0.572108	0.167469	0.741058	0.859174	0.428386	0.186399	0.168341	0.690973	0.416755	0.296573	0.000103744	0.828141	0.0950748	0.351333	0.4222	0.436669	68	36	111	43	108	102	68	127
80837	GO_process	67	I-kappaB kinase/NF-kappaB cascade	0.949397	1	0.99039	1	0.755067	0.648597	0.443318	0.364184	0.71395	0.547255	0.0609874	0.000431538	0.156216	0.64042	0.598058	0.532514	0	1	0.998284	0.0625684	0.229484	0.464834	0.928831	0.209521	0.942529	0.572251	0.795106	0.158913	0.0334834	0.762565	0.812544	0.894563	0.0585361	0.938811	0.362373	0.00071917	0.992074	0.920102	10	4	24	14	21	16	11	22
537327	GO_process	68	response to bacterium	0.852089	1	0.963265	1	0.764101	0.660367	0.84857	0.729478	0.0517378	0.00448293	2.52277e-05	0.000139046	0.00110017	0.063656	0.740467	0.0820623	0	4	0.991642	1.03382e-06	0.00314296	0.610513	0.297825	0.229137	0.946833	0.862816	0.71115	0.585962	0.000881307	0.774083	0.819131	0.988195	0.00340632	0.997716	0.00240547	0.0297975	0.998679	0.791205	17	10	34	15	29	23	10	28
78292	GO_process	47	neuron differentiation	0.964457	1	0.835002	1	0.766074	1	0.79673	0.880051	8.32745e-05	0.515726	0.960423	0.97938	0.410507	0.780272	0.8336	0.714493	0	1	0.107132	0.865911	0.982469	0.563134	0.853584	0.993776	0.762644	1	0.732858	0.96663	0.563134	0.990422	0.630716	0.446165	0.895555	0.961827	0.908195	0.998921	0.517629	0.531343	19	3	8	1	13	10	6	14
437975	PantherBiologicalProcess	109	Cell structure and motility	0.313702	0.655087	0.585791	1	0.767905	0.854768	0.231233	0.544685	0.0549497	0.887549	0.00192128	0.485012	0.253012	0.571693	0.590106	0.148797	0	1	0.438818	0.0593406	0.432752	0.876655	0.0637552	0.0782701	0.389272	0.604643	0.0418532	0.481256	0.565178	0.700161	0.962586	0.00836741	0.383659	0.312259	0.113526	0.810745	0.694843	0.419577	25	4	43	9	31	27	18	41
537785	GO_process	445	system development	0.711383	0.831571	0.986051	1	0.768871	0.957066	0.819683	0.813018	0.00137137	0.0546336	0.00190017	0.00546381	1.28128e-05	0.000244531	0.00643542	0.00106537	0	7	0.15914	4.24843e-05	0.000218785	0.0351844	0.179674	0.698069	0.997642	0.915887	0.703223	0.378019	0.0611442	0.765098	0.532951	0.0425564	0.0126494	0.883745	0.00198776	0.160552	0.142377	0.463546	96	33	143	48	147	140	93	172
172204	GO_process	129	hemopoietic or lymphoid organ development	0.981106	1	0.999973	1	0.769728	0.754211	0.718728	0.912228	0.779936	2.05597e-05	1.0777e-06	3.89521e-08	5.94136e-06	5.50138e-05	0.0202405	0.000108611	0	6	0.864261	5.00914e-07	7.6006e-07	0.324567	0.27249	0.83236	0.999066	0.978531	0.946242	0.725076	0.133966	0.669379	0.843352	0.390207	7.33257e-06	0.869801	0.102	0.000971735	0.72461	0.702804	19	20	59	29	55	52	31	62
221097	kegg	69	hematopoietic cell lineage	0.180186	1	0.991966	1	0.772867	0.671874	0.859134	0.836808	0.749301	3.79749e-06	9.15033e-08	9.96442e-06	1.04731e-05	2.55458e-05	0.0618773	0.00112035	0	6	0.590529	3.53993e-08	8.25681e-05	0.398482	0.00929323	0.249511	0.999673	0.866848	0.826546	0.751667	0.0125068	0.463328	0.371877	0.684151	0.307132	0.949904	0.00667463	0.0659289	0.75511	0.710816	10	15	39	17	34	33	17	35
438331	PantherBiologicalProcess	25	Natural killer cell mediated immunity	1	1	1	1	0.775611	0.817224	0.457675	0.988098	0.0158795	0.00227192	0.017791	7.26764e-06	0.0114295	0.00327599	0.0165987	0.00419775	0	4	0.534219	1.24614e-05	0.000126565	0.00875796	0.136054	0.248708	0.943133	0.513629	0.754089	0.499043	0.449425	1	1	0.0552763	0.000808051	1	0.000155186	0.104886	0.961943	0.997258	9	6	12	10	12	13	9	15
71323	GO_function	766	signal transducer activity	0.737661	0.972596	0.997338	1	0.775776	0.753672	0.328766	0.137561	0.128328	0.0252971	1.50485e-07	0.000715087	3.73569e-05	0.0063313	0.225082	0.0210337	0	4	0.835589	1.00256e-05	0.00347605	0.236359	0.838612	0.252753	0.998647	0.732061	0.63894	0.218381	0.0370339	0.782259	0.380629	0.402948	0.0478781	0.999984	0.102721	0.371556	0.960079	0.957779	138	54	252	78	230	215	136	270
70952	GO_function	724	receptor activity	0.807175	0.957699	0.999233	1	0.677811	0.706012	0.200181	0.204572	0.0792311	0.0770817	6.51365e-07	0.00195082	4.09777e-05	0.00368227	0.400228	0.00753178	0	5	0.836124	7.46657e-06	0.00377765	0.405001	0.858263	0.262367	0.999701	0.605876	0.482576	0.478886	0.0472096	0.788459	0.303489	0.357075	0.0846196	0.999988	0.0397611	0.448414	0.95975	0.94996	133	49	238	73	219	206	125	260
533899	GO_process	49	generation of neurons	0.969229	1	0.692443	1	0.786189	1	0.826236	0.906959	0.000162376	0.544547	0.972086	0.982563	0.350692	0.824657	0.862417	0.553224	0	1	0.0513542	0.828382	0.961263	0.62135	0.801827	0.995655	0.620808	1	0.776216	0.972472	0.62135	0.992165	0.653656	0.488182	0.823652	0.921522	0.860042	0.992934	0.560648	0.58997	19	3	8	1	14	10	6	16
222829	Manual annotation	26	membrane proteins mutated in Breast or Colon cancer	0.840232	1	0.924864	1	0.788732	0.829329	0.979323	0.881792	0.0565569	0.447597	0.00909876	0.61606	0.0962096	0.0912992	0.00692696	0.0196768	0	2	0.149838	0.0531719	0.530207	0.0821636	0.165275	0.82056	0.949343	1	0.97576	0.945724	0.68058	0.440115	0.698037	0.813264	0.620418	0.632756	0.177403	0.695252	0.63036	0.289485	8	2	13	2	10	10	10	14
217963	GO_process	37	T cell differentiation	1	1	0.975185	1	1	0.708239	0.591094	0.886083	0.771576	0.36013	0.00033828	1.08831e-05	0.000529851	0.00149398	0.159944	0.000626886	0	5	0.928066	0.00141656	0.00117242	0.389845	0.286044	0.909737	0.985869	0.657212	0.880288	0.914901	0.145748	0.683525	0.498961	0.809866	0.00329013	0.745041	0.25961	0.109148	0.847482	0.816604	5	3	20	12	19	18	9	22
533021	GO_process	433	cellular developmental process	0.647888	0.815296	0.963312	1	0.793193	0.56139	0.374081	0.499322	0.0986309	6.01794e-07	2.59325e-07	2.09817e-05	3.15429e-05	0.000218203	0.0130374	0.000676433	0	6	0.940423	3.65631e-10	2.91547e-06	0.287467	0.342861	0.356355	0.950894	0.712003	0.52637	0.359034	0.0386499	0.90288	0.684964	0.400935	1.80483e-05	0.995586	0.0198007	0.0781811	0.313526	0.382848	82	47	157	55	142	137	89	169
78213	GO_process	249	cell motility	0.158034	1	0.921669	1	0.796328	0.910668	0.197519	0.118914	0.0409269	0.257068	1.7195e-06	0.101747	0.0934688	0.103924	0.16408	0.0193168	0	1	0.760184	2.12311e-05	0.187873	0.231001	0.476425	0.162072	0.950758	0.93758	0.264222	0.0546398	0.0432201	0.550166	0.211169	0.00537138	0.0267182	0.825427	5.71891e-05	0.0736755	0.188005	0.821477	52	17	98	25	72	71	48	96
172465	GO_process	249	localization of cell	0.158034	1	0.921669	1	0.796328	0.910668	0.197519	0.118914	0.0409269	0.257068	1.7195e-06	0.101747	0.0934688	0.103924	0.16408	0.0193168	0	1	0.760184	2.12311e-05	0.187873	0.231001	0.476425	0.162072	0.950758	0.93758	0.264222	0.0546398	0.0432201	0.550166	0.211169	0.00537138	0.0267182	0.825427	5.71891e-05	0.0736755	0.188005	0.821477	52	17	98	25	72	71	48	96
227815	interpro	27	Immunoglobulin C1-set	0.273854	1	0.932041	1	0.801093	1	0.982211	0.9925	0.069113	3.59699e-10	2.30459e-06	1.37044e-09	0.119809	0.0214216	0.300713	0.00107852	0	4	0.635127	1.20152e-05	1.2981e-05	0.349206	0.101473	0.0875651	0.805445	1	0.807498	0.951525	2.8604e-06	0.731618	1	0.829786	0.00174647	0.992091	0.105379	0.140231	0.859464	0.846967	8	13	19	14	10	12	6	17
662825	IngenuityPathways	11	IL-10 Signaling (1bkmb)	0.538082	1	1	1	1	1	0.804686	1	0.0249775	1	1.45872e-05	0.000853647	0.000133817	0.00117818	0.0256977	0.00745907	0	5	0.900941	3.87886e-05	0.0010795	0.063877	0.107193	0.177556	1	1	0.66785	0.324995	0.063877	1	0.396079	0.119693	0.020632	0.859357	0.195653	0.0013656	1	0.703766	5	0	10	5	9	8	5	8
662827	IngenuityPathways	10	IL-4 Signaling (cij)	1	1	1	1	1	1	0.773318	0.927184	0.015751	0.000114861	0.000660799	0.00517661	0.0207501	0.00349911	0.0726395	0.000284569	0	5	0.378174	0.00138728	3.69025e-05	0.145035	0.0726565	0.902986	1	1	0.613779	1	0.0420033	0.623786	1	1	0.207297	0.831805	0.148467	0.393811	0.727815	0.650638	5	5	8	4	6	7	4	9
172268	GO_process	382	positive regulation of biological process	0.196148	0.983262	0.983619	1	0.807869	0.349787	0.0672241	0.0222385	0.852297	0.00296868	5.00872e-06	0.000286142	0.00139246	0.000917422	0.0248906	0.00514953	0	6	0.998912	7.58008e-06	0.000725866	0.079507	0.673633	0.000119862	0.925115	0.526824	0.0351523	0.263256	5.00762e-06	0.11533	0.166624	0.41124	0.00241731	0.990945	0.056139	0.133084	0.356272	0.452823	58	34	137	47	120	120	78	146
79413	GO_process	28	detection of biotic stimulus	0.292834	1	1	1	0.812737	1	0.984698	0.994058	0.000966096	0.000108776	0.0005965	3.0237e-06	0.031325	0.0680135	0.182143	0.00609007	0	5	0.815251	4.82046e-06	0.00710484	0.879313	0.37929	0.540129	0.95981	1	0.997921	0.811571	0.000671439	0.936243	1	0.844986	0.00853975	1	0.00859545	0.159735	1	0.951928	12	8	16	11	12	11	7	16
68156	GO_function	28	interleukin receptor activity	0.292834	1	1	1	0.812737	0.851206	0.177057	0.472479	0.962652	0.0732029	0.191083	0.376644	0.00118207	0.00366004	0.182143	0.00609007	0	3	0.963953	0.000548513	0.00208718	0.122283	0.124855	0.0475452	1	1	0.166858	0.164125	0.388089	0.750186	0.358384	0.394661	0.0255924	0.48919	0.00268484	0.159735	0.873161	0.726006	2	4	10	3	15	14	7	16
68153	GO_function	28	interleukin binding	0.292834	1	1	1	0.812737	0.851206	0.177057	0.472479	0.962652	0.0732029	0.191083	0.376644	0.00118207	0.00366004	0.182143	0.00609007	0	3	0.963953	0.000548513	0.00208718	0.122283	0.124855	0.0475452	1	1	0.166858	0.164125	0.388089	0.750186	0.358384	0.394661	0.0255924	0.48919	0.00268484	0.159735	0.873161	0.726006	2	4	10	3	15	14	7	16
58299	interpro	28	C-type lectin	1	1	0.938536	1	0.812737	0.555332	0.915074	0.915028	0.519821	0.000108776	0.322625	0.00448411	0.416328	0.0110345	0.333051	0.0410021	0	2	0.0615809	0.000548513	0.00710484	0.00802472	0.231433	0.863931	0.821692	1	0.934759	0.956708	0.957333	0.936243	1	0.844986	0.680847	0.48919	3.65447e-05	0.00792728	0.0450123	0.951928	5	8	9	7	8	13	6	14
219474	interpro	53	Immunoglobulin I-set	0.487352	1	0.568145	1	0.82195	0.973599	0.874871	0.323076	0.00016927	0.959058	0.331558	0.98754	0.0142433	0.0127787	0.000187181	0.354569	0	2	0.00904945	0.19226	0.512886	0.000598383	0.0417188	0.802785	0.983464	1	0.965108	0.491073	0.597461	0.994761	0.914672	0.395527	0.87705	0.50355	0.0461871	0.57489	0.00103119	0.0679116	20	1	16	1	21	21	20	19
438763	PantherBiologicalProcess	61	T-cell mediated immunity	0.601625	1	0.937963	1	0.695063	0.774119	0.617216	0.316247	0.590643	2.27989e-05	1.46578e-08	7.33843e-09	0.179637	0.105956	0.73014	0.00967386	0	4	0.999135	1.06574e-06	0.00163016	0.870555	0.916992	0.034394	0.909449	1	0.875744	0.465303	8.34347e-07	0.506639	0.941562	0.929903	2.49571e-05	0.998604	0.689389	0.0256036	0.951687	0.959694	10	13	37	20	19	20	9	29
217841	GO_process	30	regulation of T cell proliferation	0.331019	1	0.949734	1	0.83404	0.870301	0.608588	0.854357	0.76925	0.247225	0.00515233	0.00151704	0.341379	0.0505463	0.592316	0.0348836	0	2	0.977911	0.001631	0.0343069	0.643713	0.784456	0.272015	0.968124	1	0.372969	0.389776	0.0862471	0.301881	0.749265	0.448323	0.0939847	0.74539	0.308586	0.0939057	0.727062	0.782769	4	3	15	8	9	12	5	15
69938	GO_function	30	pattern binding	0.61354	1	0.949734	1	0.83404	0.870301	0.80368	0.854357	0.00199416	0.00602203	0.0143553	0.0791356	0.207229	0.658476	0.398662	0.0348836	0	2	0.104166	0.000460469	0.0808242	0.0862471	0.179471	0.89802	0.850594	1	0.731001	0.626808	0.0150524	0.538095	0.391072	0.679611	0.0395707	0.889562	0.0405329	0.371322	0.505486	0.440101	12	6	14	5	10	7	6	15
438019	PantherBiologicalProcess	30	Cytokine/chemokine mediated immunity	0.879825	1	0.949734	1	0.83404	0.870301	0.106626	0.382255	0.228717	0.247225	0.00515233	0.0253375	0.341379	0.106257	0.398662	0.0749512	0	1	0.940763	0.00508954	0.0808242	0.465706	0.784456	0.272015	0.968124	0.579474	0.553821	0.626808	0.0862471	0.784043	1	0.679611	0.194025	0.554657	0.177552	0.0939057	0.98033	0.900692	7	3	15	6	9	11	6	14
66066	GO_function	30	chemokine binding	0.61354	1	1	1	0.83404	0.870301	0.2224	0.854357	0.391814	0.52405	0.00515233	0.0791356	0.207229	0.33021	0.774327	0.247049	0	1	0.993562	0.001631	0.0808242	0.910807	0.784456	0.150728	0.968124	1	0.372969	0.626808	0.171155	0.94772	0.749265	0.248171	0.347568	0.968032	0.090285	0.582961	0.98033	0.782769	6	2	15	5	10	9	4	12
77291	GO_process	220	cell migration	0.41684	1	0.904071	1	0.837653	0.96341	0.3144	0.15431	0.0355841	0.188136	1.38682e-07	0.0804642	0.0183956	0.0852846	0.204879	0.00546487	0	2	0.721353	4.20551e-05	0.121295	0.209817	0.338055	0.0827671	0.976017	0.887128	0.21542	0.10597	0.0149638	0.582619	0.173446	0.00581109	0.0248321	0.926935	0.00030359	0.0979845	0.344848	0.782254	47	16	92	23	69	64	42	89
66008	GO_function	55	cell adhesion molecule binding	0.0284802	1	0.138283	1	0.837763	0.488581	0.650004	0.635906	0.593872	0.206706	0.0205497	0.256255	0.0107854	0.122862	0.457592	0.00731839	0	1	0.442794	0.0332267	0.190436	0.519573	0.104484	0.0870699	0.233171	0.464906	0.0290927	0.215096	0.388609	0.590709	0.449695	0.0170861	0.386611	0.817561	0.185118	0.4558	0.819452	0.842839	9	5	22	6	22	18	10	27
81050	GO_process	5	negative regulation of GPCRs signaling pathway	1	1	1	1	1	1	1	1	0.00340448	0.256999	0.00134746	0.00415989	0.0162899	0.0157285	0.201179	0.00365302	0	4	0.844469	0.00222953	0.0453321	0.699347	0.0987629	1	1	1	1	1	0.068447	1	1	0.452785	0.184228	0.589294	0.293959	0.134908	1	1	4	1	5	3	4	4	2	5
222833	Manual annotation	31	known membrane oncogenes	0.888095	1	0.805343	1	0.843773	0.329524	0.426544	0.42164	0.616576	0.263128	0.0025616	0.088689	0.136084	0.370621	0.0646233	0.0972651	0	1	0.892319	0.00263897	0.0964147	0.198531	0.0557509	0.0403256	0.863395	0.591554	0.251258	0.64953	0.048473	0.060895	1	0.0186468	0.970477	0.972554	0.344398	0.610131	0.322894	0.180211	5	3	16	5	11	9	9	14
222832	Manual annotation	31	known oncogenes	0.888095	1	0.805343	1	0.843773	0.329524	0.426544	0.42164	0.616576	0.263128	0.0025616	0.088689	0.136084	0.370621	0.0646233	0.0972651	0	1	0.892319	0.00263897	0.0964147	0.198531	0.0557509	0.0403256	0.863395	0.591554	0.251258	0.64953	0.048473	0.060895	1	0.0186468	0.970477	0.972554	0.344398	0.610131	0.322894	0.180211	5	3	16	5	11	9	9	14
535533	GO_process	56	neurogenesis	0.981449	1	0.618946	1	0.84519	1	0.804798	0.863476	0.0001286	0.637248	0.981113	0.990321	0.333938	0.785932	0.862071	0.691866	0	1	0.0386803	0.88869	0.985028	0.788829	0.848932	0.963695	0.570275	1	0.800928	0.986121	0.416537	0.996129	0.725205	0.62501	0.820118	0.832139	0.9397	0.986001	0.694933	0.512708	21	3	9	1	16	12	7	17
438619	PantherBiologicalProcess	101	Protein modification	0.373568	1	0.752058	1	0.848154	0.967954	0.215032	0.370598	0.0231996	0.532816	0.00253873	0.964462	0.083796	0.664291	0.0440628	0.286192	0	1	0.058273	0.103921	0.486486	0.0263063	0.133076	0.0523189	0.116877	0.790834	0.803609	0.101261	0.307422	0.0414052	0.294334	0.356117	0.255773	0.593666	0.118343	0.264301	0.00149988	0.549593	25	6	40	4	32	24	24	36
172039	GO_process	262	negative regulation of cellular process	0.406745	1	0.99861	1	0.850807	0.251727	0.0751754	0.123352	0.604812	0.104647	0.000724882	0.00216754	0.213864	0.0256405	0.346475	0.0764637	0	2	0.999804	2.71952e-05	0.00251258	0.275841	0.258633	0.0344318	0.973998	0.884403	0.244514	0.256938	0.0304242	0.65786	0.111249	0.347712	0.0301294	0.970538	0.00310569	0.375088	0.170898	0.57306	43	20	92	33	72	79	47	96
217264	GO_process	36	B cell activation	0.0908376	1	0.867547	1	0.884582	1	0.995428	0.994759	0.879553	0.000124371	5.34643e-05	1.40194e-07	0.0981863	0.000293856	0.0690857	0.0907258	0	4	0.444253	0.0026941	1.22463e-05	0.514614	0.253021	0.789644	0.984124	1	0.579518	1	0.813314	0.110055	1	0.794473	0.109298	0.0551867	0.525062	0.0157152	0.655499	0.79454	4	9	21	14	13	19	10	16
438623	PantherBiologicalProcess	81	Protein phosphorylation	0.652458	1	0.79144	1	0.858775	0.910486	0.570255	0.611103	0.00527321	0.505737	5.26799e-05	0.891972	0.00581732	0.201114	0.00576938	0.0718834	0	4	0.0120645	0.0183674	0.30194	0.00701852	0.0436479	0.150235	0.658964	0.677317	0.900044	0.344454	0.184462	0.213218	0.293392	0.199565	0.0850927	0.572289	0.0284407	0.395073	0.00272074	0.32049	23	5	38	4	31	24	23	33
70972	GO_function	58	receptor signaling protein activity	0.354612	1	0.65081	1	0.859134	0.326696	0.968896	0.713336	0.521001	0.112411	3.35451e-05	0.00412769	0.192811	0.377787	0.267064	0.229408	0	2	0.662623	0.00403231	0.00076754	0.154199	0.014919	0.306868	0.606163	0.222943	0.998465	0.748272	0.472415	0.163585	0.743254	0.806627	0.601741	0.971711	0.16253	0.519492	0.410143	0.436727	10	6	30	11	18	16	12	22
437903	PantherBiologicalProcess	33	B-cell- and antibody-mediated immunity	0.902981	1	1	1	0.861576	0.894482	0.954075	0.964649	0.313206	0.000381793	7.94126e-06	1.93525e-05	0.0227587	0.099067	0.0156155	0.384524	0	3	0.926991	4.40319e-05	1.29598e-05	0.0332026	0.423891	0.0621132	1	0.614703	0.653958	0.463927	0.0332026	0.367871	1	0.317267	0.0286828	0.644419	0.0775624	0.0625196	0.584344	0.937076	7	8	21	11	14	12	11	12
79482	GO_process	33	regulation of lymphocyte proliferation	0.388137	1	0.962842	1	0.861576	0.894482	0.6858	0.906883	0.67431	0.117872	0.00193482	0.000637585	0.464876	0.099067	0.680745	0.0407635	0	2	0.969681	0.000661211	0.0269539	0.738141	0.73777	0.374636	0.977496	1	0.478901	0.463927	0.0737883	0.367871	0.781963	0.525708	0.0689835	0.811133	0.152225	0.0625196	0.785774	0.850322	5	4	17	9	9	12	5	16
537128	GO_process	33	regulation of mononuclear cell proliferation	0.388137	1	0.962842	1	0.861576	0.894482	0.6858	0.906883	0.67431	0.117872	0.00193482	0.000637585	0.464876	0.099067	0.680745	0.0407635	0	2	0.969681	0.000661211	0.0269539	0.738141	0.73777	0.374636	0.977496	1	0.478901	0.463927	0.0737883	0.367871	0.781963	0.525708	0.0689835	0.811133	0.152225	0.0625196	0.785774	0.850322	5	4	17	9	9	12	5	16
534724	GO_process	168	leukocyte activation	0.595652	1	0.993643	1	0.869208	0.97222	0.801177	0.995689	0.64159	1.1143e-05	1.55899e-08	1.11304e-12	0.000159606	0.000230541	0.137282	0.000740104	0	6	0.956723	1.57839e-10	2.10238e-07	0.600171	0.26926	0.294821	0.998805	0.869078	0.533137	0.919526	0.131965	0.805701	0.886862	0.959176	1.7199e-06	0.858363	0.022439	0.00151725	0.990658	0.999498	27	24	77	41	63	62	34	74
532574	GO_process	34	antigen processing and presentation	0.406965	1	0.966406	1	0.869708	1	0.959485	0.970565	0.0187445	4.09507e-12	1.20291e-08	4.21352e-11	0.0124264	0.00137515	0.349675	0.00134406	0	5	0.645809	1.53361e-08	4.2625e-06	0.443548	0.0232077	0.148374	0.726384	1	0.82789	0.711733	8.97369e-06	0.964875	1	0.760599	0.000360534	0.997776	0.0442433	0.684857	0.932615	0.983659	11	16	25	17	15	17	7	20
77723	GO_process	268	death	0.258876	0.744402	0.85942	1	0.87192	0.697102	0.521942	0.320708	0.463506	1.38118e-05	1.2295e-05	2.6771e-05	0.00021235	0.00118217	0.00722991	0.00245237	0	7	0.939057	1.31661e-08	2.54436e-05	0.411954	0.396583	0.0990333	0.823355	0.896501	0.635097	0.126332	0.240376	0.527458	0.204554	0.568453	5.42513e-06	0.711165	0.00917088	0.0955158	0.421772	0.710345	46	32	101	39	92	88	60	108
76160	GO_process	268	cell death	0.258876	0.744402	0.85942	1	0.87192	0.697102	0.521942	0.320708	0.463506	1.38118e-05	1.2295e-05	2.6771e-05	0.00021235	0.00118217	0.00722991	0.00245237	0	7	0.939057	1.31661e-08	2.54436e-05	0.411954	0.396583	0.0990333	0.823355	0.896501	0.635097	0.126332	0.240376	0.527458	0.204554	0.568453	5.42513e-06	0.711165	0.00917088	0.0955158	0.421772	0.710345	46	32	101	39	92	88	60	108
438179	PantherBiologicalProcess	268	Immunity and defense	0.0493749	1	0.997743	1	0.87192	0.488015	0.370829	0.627012	0.0685462	1.49427e-06	5.09134e-16	9.66896e-19	0.0026143	0.000250945	0.0383478	0.000135705	0	6	0.988873	3.2657e-14	2.26434e-08	0.0487483	0.338766	0.0126079	0.759953	0.896501	0.635097	0.234301	1.11834e-06	0.703139	0.931599	0.325	2.14214e-07	0.999401	0.000874983	0.000442076	0.797342	0.992277	54	34	128	62	87	91	56	114
531953	GO_function	60	protein complex binding	0.0170043	1	0.103703	1	0.871934	0.76421	0.932464	0.914181	0.567905	0.458542	0.0158695	0.000123663	0.34047	0.778387	0.202456	0.502498	0	1	0.998891	0.0512898	0.0170059	0.191478	0.905931	0.00280494	0.314037	0.511484	0.39473	0.0190761	0.401244	0.669758	0.938724	0.0693722	0.00166242	0.993018	0.201146	0.272208	0.758268	0.491058	10	4	24	14	17	13	13	20
202447	interpro	169	Immunoglobulin subtype	0.826828	1	0.968489	1	0.8732	0.939037	0.970491	0.966889	0.00172882	0.0990722	9.04647e-06	0.00905902	2.63035e-08	1.68797e-05	7.54811e-07	0.000514169	0	7	0.18803	3.41967e-08	0.00010564	2.63377e-05	0.0322321	0.818929	0.999911	0.87179	0.944739	0.873223	0.189171	0.997537	0.986079	0.657606	0.0547607	0.865958	0.000294429	0.237556	0.0466882	0.632788	43	14	70	22	74	66	53	75
534736	GO_process	84	leukocyte differentiation	0.982204	1	0.997959	1	0.87528	0.812718	0.741308	0.969437	0.780321	4.81324e-05	2.12197e-05	7.67809e-10	0.000244321	7.97435e-05	0.103543	0.00115828	0	6	0.80534	1.64318e-05	2.54967e-07	0.428696	0.226119	0.862314	0.958912	0.915078	0.924761	0.675054	0.0672351	0.527452	0.899904	0.930362	0.000350235	0.509262	0.174506	0.000122688	0.582979	0.921095	12	15	40	25	36	37	19	41
217971	GO_process	41	T cell proliferation	0.532465	1	0.983445	1	0.914811	0.93925	0.685092	0.936395	0.845081	0.00756947	0.00501169	0.000837173	0.334593	0.0327676	0.39088	0.00963087	0	4	0.987212	0.00263695	0.0256145	0.80489	0.910018	0.486649	0.991137	1	0.414489	0.641365	0.0781509	0.331036	0.849977	0.505092	0.00886597	0.823071	0.535297	0.0853451	0.893204	0.95075	5	7	19	10	12	16	8	21
74532	GO_process	312	response to external stimulus	0.736782	1	0.992432	1	0.888233	0.83615	0.201227	0.236931	0.795876	0.0136866	7.80177e-10	8.52003e-05	0.000755211	0.0105103	0.101092	0.000215276	0	4	0.99977	7.20162e-08	0.000207956	0.0255121	0.506757	0.0673798	0.969919	0.899486	0.418863	0.0887239	0.00833243	0.288882	0.310176	0.485702	0.00113033	0.993746	0.00301634	0.0247704	0.802944	0.805986	48	27	128	42	102	95	61	129
78536	GO_process	63	response to virus	0.812856	1	0.986291	1	0.88916	1	0.885538	0.721606	0.0259968	0.00847661	2.03759e-07	1.22518e-05	0.0300061	0.0270162	0.375557	0.0083093	0	4	0.998424	1.35774e-08	0.0537369	0.820929	0.372699	0.435287	0.973606	0.840791	0.822254	0.500861	0.000578272	0.985279	0.946854	0.168703	0.000146426	0.99985	0.00880051	0.123606	0.997582	0.796146	17	9	36	16	23	23	12	30
172750	GO_process	275	negative regulation of biological process	0.499335	1	0.999411	1	0.893551	0.331423	0.102639	0.249441	0.742327	0.0590715	0.000244993	0.0012548	0.332193	0.0150613	0.499018	0.0372643	0	2	0.999957	7.4325e-07	0.00128051	0.32258	0.272417	0.0468725	0.987002	0.909269	0.226189	0.362462	0.0211831	0.67253	0.152805	0.311726	0.0336423	0.980325	0.000252788	0.358401	0.206494	0.733789	43	22	98	35	73	84	47	103
437623	PantherMolecularFunction	64	Protein kinase receptor	0.64041	1	0.735938	1	0.894413	0.801837	0.528192	0.515357	0.0581647	0.510057	4.42236e-05	0.967232	0.00449115	0.156348	0.00704749	0.0381322	0	3	0.0626176	0.0622661	0.513454	0.00446124	0.0256607	0.0953872	0.703311	0.546866	0.837374	0.358305	0.0386768	0.0664506	0.153792	0.181279	0.324268	0.963305	0.0747882	0.77231	0.00105998	0.161711	16	4	32	2	26	20	19	28
73417	GO_process	111	induction of apoptosis	0.480807	1	0.960462	1	0.895906	0.86561	0.177197	0.0835414	0.403769	0.000112077	0.000757715	0.00061773	0.0504871	0.271898	0.0141238	0.472184	0	3	0.973624	0.000117931	0.0609421	0.694728	0.908534	0.0618143	0.926894	0.617348	0.422635	0.751193	0.0543414	0.458505	0.561854	0.377473	0.000724204	0.935832	0.192382	0.144075	0.815346	0.208189	20	17	45	19	36	31	28	37
437243	PantherMolecularFunction	65	Kinase	0.652789	1	0.74856	1	0.899436	0.810428	0.548226	0.542826	0.0658051	0.522607	2.21816e-05	0.896507	0.00260308	0.175671	0.00845507	0.0469212	0	3	0.0748435	0.0434935	0.408241	0.00556928	0.0308765	0.0630111	0.717838	0.555439	0.851485	0.375123	0.0452055	0.0724701	0.161089	0.194277	0.232587	0.967138	0.0855009	0.655806	0.00128214	0.179158	16	4	33	3	27	20	19	28
67635	GO_function	31	growth factor binding	0.152703	1	0.954547	1	1	1	0.821693	0.949386	0.616576	0.00142504	0.00758113	0.71184	0.00436102	0.0112844	0.262007	0.00286865	0	4	0.794851	5.05441e-05	0.00173387	0.048473	0.0241104	0.471081	1	1	0.758365	0.64953	0.923635	0.952663	0.760669	0.130451	0.10991	0.585818	0.00018878	0.108195	0.747904	0.914492	5	7	15	2	15	14	7	18
525855	interpro	65	Protein kinase, core	0.652789	1	0.584473	1	0.899436	0.810428	0.548226	0.542826	0.189767	0.736182	0.00273082	0.969477	0.0233798	0.257918	0.0369406	0.186449	0	1	0.259669	0.118967	0.537276	0.0239872	0.00793254	0.107787	0.560457	0.555439	0.917607	0.535656	0.0452055	0.251464	0.161089	0.109793	0.740418	0.987975	0.0488521	0.78637	0.00351326	0.0661609	14	3	28	2	24	19	17	25
204044	interpro	65	Protein kinase-like	0.652789	1	0.584473	1	0.899436	0.810428	0.548226	0.542826	0.189767	0.736182	0.00273082	0.969477	0.0233798	0.257918	0.0369406	0.186449	0	1	0.259669	0.118967	0.537276	0.0239872	0.00793254	0.107787	0.560457	0.555439	0.917607	0.535656	0.0452055	0.251464	0.161089	0.109793	0.740418	0.987975	0.0488521	0.78637	0.00351326	0.0661609	14	3	28	2	24	19	17	25
60994	interpro	65	Serine/threonine protein kinase	0.652789	1	0.584473	1	0.899436	0.810428	0.548226	0.542826	0.189767	0.736182	0.00273082	0.969477	0.0233798	0.257918	0.0369406	0.186449	0	1	0.259669	0.118967	0.537276	0.0239872	0.00793254	0.107787	0.560457	0.555439	0.917607	0.535656	0.0452055	0.251464	0.161089	0.109793	0.740418	0.987975	0.0488521	0.78637	0.00351326	0.0661609	14	3	28	2	24	19	17	25
49027	interpro	65	Tyrosine protein kinase	0.652789	1	0.584473	1	0.899436	0.810428	0.548226	0.542826	0.189767	0.736182	0.00273082	0.969477	0.0233798	0.257918	0.0369406	0.186449	0	1	0.259669	0.118967	0.537276	0.0239872	0.00793254	0.107787	0.560457	0.555439	0.917607	0.535656	0.0452055	0.251464	0.161089	0.109793	0.740418	0.987975	0.0488521	0.78637	0.00351326	0.0661609	14	3	28	2	24	19	17	25
82679	GO_process	112	induction of programmed cell death	0.491386	1	0.962844	1	0.89988	0.870775	0.188005	0.0925793	0.421092	0.00012592	0.000953533	0.000694626	0.0571455	0.291497	0.015967	0.499389	0	3	0.977126	0.000157106	0.0671394	0.711988	0.916922	0.0685999	0.931171	0.623601	0.441817	0.647387	0.0606139	0.471049	0.384432	0.391079	0.000376519	0.940737	0.207246	0.153436	0.824504	0.223414	20	17	45	19	36	31	28	37
172233	GO_process	75	anatomical structure formation	0.128645	0.515563	0.268426	1	0.938838	0.880384	0.984449	0.680844	0.0361311	0.436595	4.5337e-05	0.125467	0.00639622	0.00118045	0.0385423	4.65398e-05	0	4	0.832511	9.42748e-07	0.0755634	0.0602408	0.198114	0.0131216	0.417315	0.634994	0.740817	0.157102	0.00936774	0.713028	0.662697	0.134062	2.88045e-07	0.996717	2.02369e-05	0.292557	0.430255	0.889052	19	5	36	9	29	31	19	41
199787	Curated protein classes	66	Protein Kinases	0.664886	1	0.600019	1	0.904238	0.636565	0.423434	0.45115	0.128157	0.535009	0.00158274	0.971575	0.0282856	0.282876	0.0423333	0.212074	0	1	0.205303	0.0871652	0.560709	0.0284358	0.00469234	0.121139	0.577484	0.284655	0.864621	0.552699	0.0284358	0.15226	0.168528	0.119243	0.757267	0.989399	0.0566254	0.799778	0.00414386	0.0425748	15	4	29	2	24	19	17	25
81694	GO_process	199	cell-cell adhesion	0.262607	1	0.794891	1	0.905676	0.920461	0.987929	0.869275	0.0800097	0.248393	0.0586473	0.0860844	0.0129085	0.0103567	0.087513	0.00427146	0	1	0.514447	0.0283315	0.0401267	0.765483	0.0481225	0.479433	0.828943	0.933481	0.151552	0.435777	0.419544	0.213494	0.396425	0.000877567	0.0420714	0.785713	0.194071	0.747481	0.730062	0.423439	41	14	63	21	64	64	41	82
437963	PantherBiologicalProcess	67	Cell motility	0.478836	1	0.89076	1	0.908828	0.826681	0.724165	0.478434	0.141166	0.755067	0.000900353	0.072333	0.757524	0.64042	0.598058	0.427154	0	1	0.926048	0.0625684	0.583687	0.966927	0.188267	0.0822111	0.594198	0.292512	0.570245	0.725191	0.464834	0.957712	0.95606	0.0688534	0.653656	0.672886	0.479207	0.812542	0.926504	0.773247	15	3	30	9	15	16	11	23
79178	GO_process	261	programmed cell death	0.21884	0.729983	0.879635	1	0.90928	0.653172	0.524988	0.341322	0.450464	2.24167e-05	2.08252e-05	3.50465e-05	0.000119639	0.00194746	0.00985244	0.00304857	0	7	0.954225	2.01084e-08	1.77362e-05	0.31972	0.353088	0.112725	0.88919	0.882278	0.675803	0.186964	0.21403	0.467617	0.176056	0.586312	7.45986e-05	0.76501	0.0105754	0.177105	0.432735	0.685518	45	31	98	38	91	85	58	105
76340	GO_process	40	cytokine and chemokine mediated signaling pathway	0.283432	1	0.981681	1	0.909469	0.9349	0.822442	0.848012	0.218033	0.19537	0.021219	0.198142	0.000593376	0.00441693	0.224258	0.00670266	0	3	0.742128	0.0017649	0.0974218	0.342191	0.26146	0.190101	0.940741	0.686046	0.969326	0.414361	0.950444	0.160447	0.541436	0.159609	0.00704582	0.805601	0.0144469	0.44766	0.965065	0.760913	9	4	17	5	20	18	9	21
65814	GO_function	68	carbohydrate binding	0.852089	1	0.897448	1	0.913214	0.834357	0.968447	0.820558	0.0926956	0.000333438	0.0418006	0.0780347	0.460836	0.104942	0.619254	0.0156508	0	1	0.0765519	3.24927e-05	0.0993538	0.00483593	0.208956	0.86653	0.873672	1	0.940541	0.738665	0.610513	0.891696	0.819131	0.901809	0.115616	0.691876	5.12076e-05	0.185906	0.0135872	0.572974	16	12	25	9	18	22	11	31
438663	PantherBiologicalProcess	75	receptor protein tyrosine kinase signaling pathway	0.582361	1	0.569528	1	1	0.735306	0.596489	0.57342	0.0361311	0.135912	0.000120929	0.853189	0.00307035	0.103429	0.00448708	0.00333669	0	4	0.0929368	0.0313689	0.394267	0.00936774	0.084675	0.127134	0.417315	0.634994	0.740817	0.691863	0.0602408	0.256293	0.0163154	0.34226	0.0443448	0.805118	0.166328	0.949654	0.00268257	0.393469	19	7	35	4	30	24	22	36
72046	GO_function	69	transmembrane receptor protein kinase activity	0.321791	1	0.477093	1	0.917403	0.671874	0.482851	0.750561	0.169292	0.772867	0.00754623	0.977072	0.00699081	0.18261	0.0618773	0.0969601	0	2	0.381577	0.200756	0.628038	0.00598008	0.00929323	0.166817	0.626607	0.588615	0.94684	0.602139	0.129873	0.307423	0.0835669	0.38104	0.691692	0.992775	0.0850556	0.722699	0.00032292	0.109646	15	3	28	2	27	21	17	28
221135	kegg	24	Leukocyte transendothelial migration	0.815832	1	0.908173	1	1	0.804269	0.97207	0.998196	0.0118696	0.0101404	0.000228636	0.000285433	0.00222354	0.0211969	0.0959712	0.00238581	0	4	0.65447	0.000764895	0.00165949	0.407148	0.217279	0.10447	0.936168	1	0.0801832	0.737015	0.237067	0.0191153	0.668678	0.013916	0.00873072	0.921875	0.243958	0.0891875	0.573975	0.384696	9	5	15	8	13	11	7	15
438611	PantherBiologicalProcess	162	Protein metabolism and modification	0.123573	1	0.458158	1	0.9203	0.986325	0.565695	0.700924	0.303549	0.9203	0.00286928	0.978318	0.460788	0.942543	0.399579	0.777588	0	1	0.688017	0.155617	0.587686	0.160068	0.183393	0.0243965	0.0913206	0.686204	0.866185	0.0748984	0.0832053	0.0026563	0.179962	0.0941322	0.708174	0.863646	0.808454	0.317154	0.0163115	0.438028	30	6	59	7	42	33	29	49
75637	GO_process	118	positive regulation of programmed cell death	0.553495	1	0.941417	1	0.921063	0.898402	0.259315	0.160305	0.524859	0.000245148	0.000919962	0.00135327	0.031922	0.195466	0.0180908	0.415669	0	3	0.98362	0.000376069	0.0471316	0.646168	0.890203	0.0810862	0.906874	0.659712	0.367628	0.716555	0.109331	0.415051	0.271531	0.473235	0.000469485	0.891338	0.232311	0.0942537	0.872443	0.246581	20	17	47	19	39	34	29	40
534815	GO_process	44	lymphocyte mediated immunity	0.0717124	1	0.799513	1	0.929033	0.950646	0.745361	0.960048	0.775525	0.00287059	0.0548842	0.00557387	0.0668945	0.00234877	0.0252835	0.0115602	0	3	0.512773	0.00310491	0.00106069	0.124792	0.53267	0.580647	0.993758	1	0.791123	0.955598	0.0672016	0.98706	0.129986	0.968415	0.00227559	0.868002	0.0160921	0.370713	0.450441	0.588226	6	8	17	9	16	20	13	22
72740	GO_process	208	regulation of apoptosis	0.436187	1	0.903982	1	0.929369	0.61458	0.336691	0.447172	0.37554	0.000150683	0.000187168	5.80859e-05	8.48365e-05	0.00116982	0.00182749	0.00738255	0	7	0.974632	1.16451e-06	0.000178026	0.347336	0.401811	0.0463851	0.880069	0.717806	0.730283	0.52775	0.135298	0.671118	0.127145	0.592942	0.000122726	0.747421	0.0122964	0.0739032	0.170866	0.560623	37	25	78	32	76	71	51	84
78566	GO_process	209	regulation of programmed cell death	0.444107	1	0.907801	1	0.931659	0.621958	0.347681	0.463236	0.388333	0.000163313	0.000225394	6.41873e-05	0.000102523	0.00136362	0.00205059	0.00858112	0	7	0.977294	1.51981e-06	0.000206156	0.361818	0.418319	0.0503621	0.884933	0.721934	0.74202	0.442179	0.144115	0.679508	0.0736283	0.603104	6.86178e-05	0.757529	0.0136711	0.0782414	0.178165	0.575483	37	25	78	32	76	71	51	84
71645	GO_function	45	sugar binding	0.958953	1	0.811993	1	0.933231	0.805177	0.990209	0.847056	0.493436	0.00075711	0.120108	0.0563535	0.475566	0.0388205	0.502013	0.0327978	0	1	0.125399	0.000615734	0.0246577	0.00795768	0.299295	0.856317	0.879218	1	0.986087	0.869261	0.977389	0.988294	1	0.971537	0.437136	0.454531	0.00012355	0.0668909	0.0156783	0.860574	8	9	16	7	12	17	8	21
82731	GO_process	78	blood vessel development	0.151424	0.529732	0.1912	1	0.947483	0.896401	0.988637	0.744183	0.0282704	0.290986	1.78447e-05	0.0775032	0.0029583	0.00252185	0.0155594	2.27235e-05	0	4	0.748943	1.1141e-07	0.03492	0.0297633	0.26099	0.0111972	0.325923	0.656658	0.791821	0.189807	0.00389695	0.748661	0.874539	0.165157	2.13006e-07	0.997809	6.15161e-06	0.232233	0.347331	0.955684	20	6	38	10	31	31	21	43
76231	GO_process	293	regulation of cell proliferation	0.241683	0.952142	0.998895	1	0.936022	0.747764	0.0655306	0.0165815	0.995544	0.231292	0.00129911	0.00742661	0.756685	0.328854	0.570534	0.611302	0	2	0.999999	6.00251e-05	0.0115985	0.174284	0.898572	0.00041337	0.955348	0.448313	0.0281751	0.037708	0.00039773	0.381309	0.222906	0.251852	0.0242601	0.998296	0.0527109	0.201753	0.0187451	0.411781	35	20	100	34	70	77	49	94
227827	interpro	100	Immunoglobulin subtype 2	0.918943	1	0.741835	1	0.937733	0.966198	0.999029	0.913521	1.19153e-05	0.352679	0.000473664	0.250343	3.31615e-09	6.32637e-06	4.44087e-08	0.000711384	0	6	0.0191108	0.000111725	0.000461055	2.55001e-05	0.00145975	0.948423	0.988294	0.947684	0.986594	0.918335	0.47551	0.988101	0.991019	0.465282	0.550286	0.683172	0.00407702	0.250835	0.00676813	0.0496493	34	7	42	10	52	45	39	48
77309	GO_process	817	signal transduction	0.479161	0.984521	0.999911	1	0.703363	0.407501	0.158281	0.0155217	0.390812	0.00475442	3.84949e-08	0.00130999	0.00223017	0.0331619	0.0248315	0.0746813	0	4	0.989838	1.0917e-05	0.0157925	0.167202	0.932711	0.202687	0.999343	0.335605	0.399643	0.117021	0.399386	0.89177	0.407007	0.0668868	0.00235359	0.996613	0.00518498	0.31005	0.767419	0.939964	140	60	268	81	233	222	154	281
217267	GO_process	21	B cell differentiation	0.420763	1	1	1	1	1	0.956186	0.996003	0.891638	0.000101668	0.000136775	5.16828e-09	0.0594206	0.000355461	0.0164392	0.0171944	0	4	0.172475	0.00198349	1.00922e-05	0.140402	0.118692	0.843589	1	1	0.812289	1	0.475546	0.308818	1	0.921528	0.0390341	0.111926	0.862512	0.000788212	0.480197	0.454032	2	7	14	12	9	13	8	12
468366	GeneGo	6	PIP3 signaling in B lymphocytes	1	1	1	1	1	0.333364	1	0.791908	0.266658	0.000142383	0.00629713	0.00784552	0.0391312	0.0378696	0.0090959	0.0929356	0	4	0.274944	0.0101039	0.00101436	0.0212272	0.0351306	0.363155	1	1	0.0940921	1	0.115667	0.0127466	1	0.141428	0.056164	0.656373	0.766864	0.00372495	1	0.366046	2	4	5	3	4	4	4	4
468449	GeneGo	7	sialic-acid receptors signaling	1	1	1	1	1	1	1	0.83991	0.334346	0.00548032	0.00193441	0.435016	0.00141679	0.0711007	0.0184168	0.0410063	0	3	0.376552	0.00343089	0.00301891	0.171453	0.0117612	0.804345	1	1	0.14141	1	0.460058	0.132031	1	0.0356215	0.312813	0.319436	0.464819	0.0544567	0.597488	0.162924	2	3	6	1	6	4	4	5
172660	GO_process	78	blood vessel morphogenesis	0.151424	0.529732	0.1912	1	0.947483	0.896401	0.988637	0.744183	0.0282704	0.290986	1.78447e-05	0.0775032	0.0029583	0.00252185	0.0155594	2.27235e-05	0	4	0.748943	1.1141e-07	0.03492	0.0297633	0.26099	0.0111972	0.325923	0.656658	0.791821	0.189807	0.00389695	0.748661	0.874539	0.165157	2.13006e-07	0.997809	6.15161e-06	0.232233	0.347331	0.955684	20	6	38	10	31	31	21	43
66423	GO_function	78	cytokine binding	0.61833	1	1	1	0.947483	0.896401	0.384614	0.827093	0.682991	0.0119545	0.00167962	0.00598907	0.0222464	0.0104472	0.335218	0.00379572	0	3	0.999002	3.13103e-05	0.000318927	0.293853	0.667041	0.0393848	0.99878	1	0.583963	0.110128	0.087623	0.748661	0.4648	0.390569	0.000657798	0.911403	0.00907261	0.232233	0.990338	0.955684	12	10	33	13	28	29	15	37
481963	PantherFamilies	49	TYROSINE PROTEIN KINASE	0.656067	1	0.495574	1	0.947699	0.842094	0.358547	0.592798	0.0549992	0.786189	0.000207511	0.907804	0.00497939	0.142886	0.00173814	0.0241407	0	3	0.0914046	0.0585937	0.553563	0.00363645	0.00335025	0.199385	0.43461	0.759027	0.776216	0.412976	0.0418039	0.163138	0.0640693	0.183716	0.385741	0.921522	0.0447743	0.804444	0.000407898	0.0680428	13	2	25	2	21	16	17	23
172331	GO_process	49	detection of stimulus	0.656067	1	1	1	0.947699	0.842094	0.826236	0.721697	0.0549992	0.00574621	0.0421515	0.000975719	0.152044	0.462985	0.452627	0.315516	0	2	0.879115	0.030917	0.273406	0.853369	0.428296	0.71701	0.975333	1	0.776216	0.972472	0.00363645	0.849393	0.653656	0.981307	0.251274	0.921522	0.357506	0.486647	0.998429	0.205383	13	8	19	11	16	13	9	18
201751	interpro	79	Fibronectin, type III	0.629917	1	0.322216	1	0.9501	0.772271	0.935192	0.349672	0.000252797	0.482993	0.265163	0.880158	0.014513	0.0127145	0.0179917	0.123595	0	1	0.0142351	0.580093	0.366804	0.00477141	0.0890422	0.958347	0.13361	0.663655	0.993541	0.743972	0.89268	0.613001	0.136907	0.691331	0.276577	0.654972	0.064888	0.749094	0.0049169	0.27854	26	5	24	4	29	29	21	31
70617	GO_function	79	protein kinase activity	0.282682	1	0.469546	1	0.9501	0.412482	0.402664	0.668552	0.160339	0.679988	0.00452582	0.988943	0.014513	0.2361	0.105208	0.332164	0	1	0.496453	0.148226	0.712114	0.0188502	0.0177252	0.187191	0.62996	0.180332	0.931969	0.603755	0.0598758	0.191403	0.136907	0.176273	0.747318	0.998088	0.105551	0.849801	0.00199088	0.0807304	17	4	32	2	29	23	18	28
70292	GO_function	79	phosphotransferase activity, alcohol group as acceptor	0.282682	1	0.469546	1	0.9501	0.412482	0.402664	0.668552	0.160339	0.679988	0.00452582	0.988943	0.014513	0.2361	0.105208	0.332164	0	1	0.496453	0.148226	0.712114	0.0188502	0.0177252	0.187191	0.62996	0.180332	0.931969	0.603755	0.0598758	0.191403	0.136907	0.176273	0.747318	0.998088	0.105551	0.849801	0.00199088	0.0807304	17	4	32	2	29	23	18	28
534745	GO_process	50	leukocyte mediated immunity	0.116638	1	0.864987	1	0.950802	0.967464	0.54373	0.962222	0.870737	0.0065206	0.0929253	0.0131596	0.105222	0.0133235	0.0665605	0.0584607	0	1	0.617598	0.00927996	0.00197442	0.254827	0.593543	0.61009	0.919297	1	0.67294	0.975011	0.160253	0.955446	0.181346	0.936139	0.00342415	0.84901	0.0533178	0.214203	0.581481	0.74705	6	8	18	9	17	20	13	22
438263	PantherBiologicalProcess	10	MHCI-mediated immunity	0.0254531	1	0.628648	1	0.448447	1	1	0.927184	1	0.000114861	0.000660799	0.000496629	0.484783	0.0198132	1	0.0170867	0	3	1	0.00138728	0.0920063	0.90997	0.940917	0.00105286	0.680637	1	0.888359	0.672096	0.00870523	1	1	0.701122	0.000198125	1	0.66901	1	0.727815	1	0	5	8	5	3	6	0	7
219470	interpro	108	Immunoglobulin	0.754249	1	0.81576	1	0.956781	0.978053	0.89975	0.8982	7.53741e-05	0.0867922	5.09328e-06	0.00775036	1.01469e-08	4.65214e-06	5.08192e-07	8.2367e-05	0	7	0.0285746	1.51832e-07	0.000429487	0.000921903	0.0125416	0.887983	0.982522	0.821579	0.977474	0.99265	0.639718	0.979522	0.874183	0.883941	0.193432	0.706562	0.00022997	0.181581	0.0164983	0.165817	34	10	50	16	54	48	39	54
75038	GO_process	266	defense response	0.886069	1	0.999856	1	0.9586	0.909391	0.222393	0.888373	0.247848	4.97033e-12	7.23516e-16	2.87501e-13	0.000154138	0.00089576	0.0935459	1.26873e-06	0	6	0.999039	1.69955e-15	4.49131e-07	0.384997	0.170544	0.0156901	0.99992	0.95685	0.610237	0.534795	1.6042e-06	0.688412	0.536034	0.923264	3.64613e-05	0.999998	0.00012419	0.000682445	0.994304	0.990787	49	43	127	54	92	88	53	121
72396	GO_function	11	vascular endothelial growth factor receptor activity	0.538082	1	1	1	1	1	1	1	0.575231	0.480412	0.0463743	0.592748	0.00126006	0.00756075	0.00485252	0.0339352	0	3	0.461043	0.200291	0.325587	0.000360157	0.274593	0.700467	1	1	1	1	0.427174	1	1	1	0.547717	1	0.433013	0.794149	0.0352054	0.411564	2	1	6	1	8	7	6	7
78062	GO_process	53	lymphocyte proliferation	0.285896	1	0.967294	1	0.959058	0.973599	0.758872	0.892358	0.814041	0.00257156	0.000959395	0.000126817	0.161859	0.0127787	0.276333	0.0177868	0	3	0.935898	8.97188e-05	0.0100363	0.830316	0.875437	0.555769	0.983464	1	0.473528	0.826678	0.139393	0.369202	0.914672	0.56877	0.00651702	0.50355	0.233722	0.158763	0.903484	0.94805	7	9	25	13	17	21	11	25
437979	PantherBiologicalProcess	432	Cell surface receptor mediated signal transduction	0.996677	0.991013	1	1	0.964934	0.795963	0.253415	0.205394	0.677405	0.530113	0.0125308	0.599288	0.00177372	0.0203232	0.0632159	0.0104668	0	1	0.899404	0.00422598	0.13963	0.12963	0.979551	0.451003	0.999246	0.816029	0.847949	0.898209	0.588509	0.930603	0.192789	0.729205	0.108376	0.975257	0.313597	0.37761	0.306152	0.929096	70	25	134	33	133	125	84	161
437803	PantherMolecularFunction	56	Tyrosine protein kinase receptor	0.743734	1	0.618946	1	0.96594	0.891866	0.513974	0.537014	0.0377525	0.637248	1.35241e-05	0.942677	0.00632002	0.0847535	0.0012747	0.0199498	0	3	0.0687244	0.0412163	0.449664	0.00364315	0.0197689	0.166564	0.570275	0.804042	0.800928	0.374747	0.0184256	0.0687449	0.101032	0.176156	0.174397	0.914981	0.0743168	0.887777	0.000622631	0.10381	15	3	30	2	23	19	19	26
72059	GO_function	57	transmembrane receptor protein tyrosine kinase activity	0.340733	1	0.451077	1	0.967969	0.732397	0.382575	0.795258	0.0834485	0.85231	0.00142092	0.9465	0.0036168	0.0987167	0.0101151	0.0471651	0	2	0.295236	0.141422	0.613748	0.00465511	0.0119168	0.282401	0.588417	0.80976	0.899002	0.565603	0.0805081	0.274286	0.0385267	0.315749	0.433515	0.968164	0.0857935	0.794153	0.000236632	0.117972	14	2	26	2	24	19	17	25
662833	IngenuityPathways	57	Integrin Signaling (cit)	0.0122875	1	0.451077	1	0.967969	0.313421	0.535427	0.218038	0.358332	0.649383	0.00766992	0.464474	0.257504	0.243984	0.0874329	0.200859	0	1	0.823171	0.0066483	0.22938	0.0805081	0.0827956	0.00326193	0.588417	0.215433	0.319576	0.00474947	0.0439758	0.79243	0.473514	0.00906077	0.191023	0.845787	0.00213755	0.220518	0.00232034	0.540248	11	3	24	5	17	17	14	22
662837	IngenuityPathways	35	leukocyte extravasation signaling	0.697798	1	0.856777	1	0.609282	0.678514	0.964283	0.993506	0.0559445	0.0130273	2.95322e-05	0.00101942	0.00230631	0.0755582	0.229468	0.0153664	0	3	0.686336	0.000152365	0.0412101	0.195404	0.35035	0.0426985	0.905187	0.636566	0.130781	0.511614	0.02261	0.0989373	0.46932	0.092737	0.0167958	0.941583	0.202867	0.175848	0.24658	0.297653	10	6	21	9	17	13	8	18
534366	GO_process	59	immune effector process	0.204396	1	0.928222	1	0.971675	0.982637	0.424624	0.950165	0.801744	0.0175129	0.0250408	0.000404231	0.140284	0.00540615	0.0605829	0.0709371	0	2	0.472037	0.00540887	0.00099551	0.262727	0.490034	0.7084	0.962421	1	0.630598	0.989701	0.262727	0.979195	0.268345	0.971962	0.00852498	0.770266	0.0174221	0.254548	0.743392	0.819386	8	8	23	13	19	24	15	25
535053	GO_process	53	mononuclear cell proliferation	0.285896	1	0.967294	1	0.959058	0.973599	0.758872	0.892358	0.814041	0.00257156	0.000959395	0.000126817	0.161859	0.0127787	0.276333	0.0177868	0	3	0.935898	8.97188e-05	0.0100363	0.830316	0.875437	0.555769	0.983464	1	0.473528	0.826678	0.139393	0.369202	0.914672	0.56877	0.00651702	0.50355	0.233722	0.158763	0.903484	0.94805	7	9	25	13	17	21	11	25
70764	GO_function	65	protein-tyrosine kinase activity	0.451637	1	0.412858	1	0.980431	0.624276	0.403534	0.659835	0.115871	0.522607	0.00117725	0.969477	0.0119516	0.175671	0.0369406	0.124286	0	1	0.35369	0.180906	0.665068	0.011935	0.0161363	0.172801	0.560457	0.555439	0.917607	0.696833	0.0239872	0.251464	0.0662188	0.31341	0.613171	0.987975	0.140378	0.885623	0.000432693	0.0661609	15	4	29	2	25	20	17	26
437619	PantherMolecularFunction	65	protein kinase	0.652789	1	0.74856	1	0.899436	0.810428	0.548226	0.542826	0.0658051	0.522607	2.21816e-05	0.896507	0.00260308	0.175671	0.00845507	0.0469212	0	3	0.0748435	0.0434935	0.408241	0.00556928	0.0308765	0.0630111	0.717838	0.555439	0.851485	0.375123	0.0452055	0.0724701	0.161089	0.194277	0.232587	0.967138	0.0855009	0.655806	0.00128214	0.179158	16	4	33	3	27	20	19	28
79542	GO_process	74	angiogenesis	0.121481	0.510751	0.255433	1	0.935671	0.874581	0.982758	0.657927	0.0317001	0.424854	3.13083e-05	0.117894	0.0103021	0.00204849	0.0338564	8.15359e-05	0	3	0.812817	5.71441e-07	0.0672934	0.0526302	0.257321	0.0109832	0.401063	0.627547	0.722144	0.146893	0.00774366	0.700425	0.854526	0.124481	2.01654e-07	0.996248	1.44346e-05	0.276231	0.412765	0.93073	19	5	36	9	28	30	19	40
438015	PantherBiologicalProcess	88	cytokine and chemokine mediated signaling pathway	0.860482	1	1	1	0.968699	0.936891	0.68573	0.935921	0.743926	0.0101989	0.00045934	0.00251852	0.0377453	0.0192574	0.0927363	0.00039022	0	3	0.999283	1.06716e-05	0.000200359	0.012262	0.605578	0.361349	0.999587	0.92473	0.94953	0.449241	0.0664329	0.844291	0.98394	0.550741	0.00185782	0.92944	0.00354199	0.00923315	0.764837	0.972649	13	11	38	15	30	31	20	44
437947	PantherBiologicalProcess	152	Cell adhesion-mediated signaling	0.0444233	1	0.867702	1	0.99509	0.944431	0.985298	0.753913	0.0603798	0.79081	0.289773	0.0766322	0.0612913	0.0530523	0.00145464	0.106087	0	1	0.212784	0.602483	0.00358494	0.329599	0.830707	0.201996	0.855888	1	0.875012	0.750188	0.259487	0.559205	0.826163	0.00905125	0.232891	0.137892	0.592485	0.46853	0.851458	0.594768	33	7	44	17	47	47	40	57
217595	GO_process	106	organ morphogenesis	0.173196	0.644489	0.412427	1	0.745731	0.387664	0.72108	0.574575	0.0232737	0.411566	0.000981633	0.199826	0.0150225	0.00387465	0.0722506	0.00044861	0	3	0.829847	5.89693e-05	0.0359804	0.0777014	0.451313	0.00620214	0.601647	0.0736469	0.522607	0.216916	0.00969285	0.666938	0.51933	0.0470705	1.72246e-05	0.994616	2.43768e-05	0.160736	0.208787	0.986866	26	7	43	11	37	39	24	51
438063	PantherBiologicalProcess	107	ectoderm development	0.596432	1	0.560858	1	0.591595	0.843222	0.62777	0.595694	0.00182991	0.753287	0.679534	0.97512	0.0101169	0.143003	0.000948214	0.00765976	0	3	0.0386513	0.676495	0.220961	0.128703	0.226242	0.462741	0.734358	0.817442	0.542212	0.707631	0.336222	0.795943	0.0997014	0.0140065	0.562192	0.20035	0.269399	0.993235	0.0286691	0.475103	30	5	27	4	38	32	31	47
76246	GO_process	117	positive regulation of apoptosis	0.543335	1	0.938024	1	0.917833	0.894179	0.246724	0.147407	0.507745	0.000220203	0.000735281	0.00121606	0.0278559	0.180028	0.016094	0.389683	0	3	0.981047	0.000289953	0.0425476	0.627746	0.880119	0.0735784	0.901584	0.653863	0.349701	0.807948	0.0998341	0.402997	0.425901	0.459562	0.000884716	0.883696	0.216848	0.0877302	0.865259	0.230914	20	17	47	19	39	34	29	40
221367	kegg	21	Type I diabetes mellitus	0.772146	1	1	1	1	1	0.567969	0.97056	0.00425979	2.91192e-09	2.85377e-07	5.16828e-09	0.00683222	0.000355461	0.27547	4.85283e-05	0	7	0.491534	1.22961e-07	6.9378e-05	0.0210745	0.00530901	0.448635	1	1	0.938903	0.904598	1.02891e-06	1	1	1	0.0390341	0.879877	0.0222016	0.304446	0.745564	0.953023	9	11	17	12	11	13	5	16
468157	GeneGo	10	Antigen presentation by MHC class II	1	1	1	1	1	1	1	0.927184	0.00247266	0.000114861	1.74312e-06	3.31226e-05	0.00370765	0.00349911	0.0162226	0.000284569	0	7	0.0549089	4.79785e-06	0.000465004	0.362875	0.0178204	0.902986	1	1	1	1	0.00125852	1	1	1	0.494182	1	0.0433995	0.00578287	1	0.904421	6	5	10	6	7	7	5	9
532586	GO_process	10	antigen processing and presentation of exogenous antigen	1	1	1	1	1	1	0.773318	0.927184	1.93129e-05	3.75947e-09	1.74312e-06	4.50195e-08	0.00370765	0.00349911	0.0162226	0.000284569	0	7	0.0549089	4.79785e-06	3.69025e-05	0.145035	0.000350488	0.902986	1	1	0.613779	1	6.88674e-06	1	1	1	0.061399	1	0.0090826	0.138229	1	0.904421	8	8	10	8	7	7	5	9
437207	PantherMolecularFunction	57	Immunoglobulin receptor family member	1	1	1	1	1	1	0.989926	0.998791	0.0211169	0.00113518	1.06469e-07	8.77382e-08	4.91096e-09	0.00316483	0.00421043	1.48681e-06	0	7	0.734915	7.89887e-10	4.94906e-06	0.0105728	0.214816	0.987745	0.998645	0.80976	0.993181	0.987431	0.575182	0.996501	0.929369	0.793995	0.000275568	0.997435	0.024285	0.655393	0.931295	0.988381	16	10	34	18	35	24	18	36
536235	GO_process	119	positive regulation of metabolic process	0.918393	1	0.991497	1	0.0749252	0.243689	0.128546	0.123529	0.876013	0.141106	0.00406541	0.00880647	0.00439637	0.0316514	0.195844	0.026369	0	3	0.995782	0.0436168	0.246169	0.119394	0.470957	0.0222079	0.980367	0.861942	0.299529	0.824594	0.00640381	0.307456	0.625908	0.606119	0.0525322	0.939731	0.760764	0.0623682	0.48516	0.342472	16	10	45	17	43	39	24	49
437943	PantherBiologicalProcess	200	cell adhesion	0.489244	0.866121	0.918999	1	0.993627	0.777553	0.998789	0.971889	0.00604725	0.736195	0.42852	0.207936	0.000426115	0.000990277	0.018605	0.017656	0	3	0.0328206	0.187886	0.167965	0.364655	0.790646	0.494827	0.932525	0.98285	0.760287	0.639704	0.435025	0.947927	0.688231	0.0214582	0.239922	0.658027	0.0435915	0.948352	0.868806	0.782315	47	10	55	19	71	69	45	79
78014	GO_process	387	cell proliferation	0.010401	0.909197	0.986935	1	0.752799	0.65354	0.235471	0.012264	0.997341	0.0072188	1.10624e-06	0.00039789	0.421747	0.163321	0.141272	0.343957	0	3	1	1.09093e-08	8.72934e-05	0.0818342	0.846461	3.9538e-06	0.958562	0.546497	0.0642009	0.00568826	0.00028445	0.301737	0.359914	0.060582	0.00141275	0.998588	0.0038369	0.0342383	0.0235815	0.726561	48	33	141	47	100	105	73	130
662704	IngenuityPathways	17	Antigen Presentation Pathway (cik)	0.697555	1	1	1	1	1	0.920244	0.988487	0.00349436	3.35323e-12	7.24533e-09	3.70112e-09	0.0425166	9.55983e-05	0.145766	0.000250357	0	6	0.440404	3.56803e-08	2.81779e-05	0.288147	0.010661	0.0443375	0.856968	1	0.875897	0.850389	1.94622e-10	1	1	1	0.000460172	1	0.0164994	0.400728	1	0.981695	8	12	16	11	8	12	5	13
532607	GO_process	8	antigen processing and presentation of peptide antigen via MHC class II	1	1	1	1	1	1	0.694745	0.876861	2.44554e-05	8.03527e-07	2.50462e-05	5.04172e-06	0.00445553	0.0274677	0.0319937	0.00220073	0	6	0.0659894	5.62047e-05	4.35646e-05	0.0689478	0.000328242	1	1	1	0.486261	1	0.000125704	1	1	1	0.376077	1	0.0141231	0.0787563	1	0.84695	7	6	8	6	6	5	4	7
68015	GO_function	6	IgG binding	1	1	1	1	1	1	1	1	0.000674873	0.0423342	0.000357521	1.53181e-05	0.00486926	0.0378696	0.0090959	0.00118465	0	6	0.602369	0.000654662	0.00101436	0.00214132	0.00420859	0.363155	1	0.158024	0.731189	0.487362	0.115667	1	1	0.0221846	0.056164	1	0.0218668	1	0.541493	0.755076	5	2	6	5	5	4	4	6
486362	PantherFamilies	8	MHC CLASS II-RELATED	1	1	1	1	1	1	0.694745	0.876861	2.44554e-05	8.03527e-07	2.50462e-05	5.04172e-06	0.00445553	0.0274677	0.0319937	0.00220073	0	6	0.0659894	5.62047e-05	4.35646e-05	0.0689478	0.000328242	1	1	1	0.486261	1	0.000125704	1	1	1	0.376077	1	0.0141231	0.0787563	1	0.84695	7	6	8	6	6	5	4	7
477853	PantherFamilies	7	IMMUNOGLOBULIN FC RECEPTOR	1	1	1	1	1	1	1	1	0.00203726	0.0570757	0.00193441	1.34685e-06	0.00141679	0.0129462	0.000135356	0.0003837	0	6	0.376552	0.000191957	0.000212543	0.000524374	0.0117612	0.444089	1	0.181867	0.784158	0.541499	0.460058	1	1	0.0356215	0.00163561	1	0.00642208	0.237406	1	1	5	2	6	6	6	5	6	7
437635	PantherMolecularFunction	612	receptor	0.995995	0.992257	0.999997	1	0.955646	0.959553	0.217507	0.322274	0.0977834	0.239798	0.000100821	0.0358269	3.63507e-05	0.0420251	0.0230986	0.00141447	0	3	0.34928	0.000388049	0.0382956	0.0716679	0.716363	0.824987	0.998859	0.799745	0.86507	0.789547	0.692666	0.998165	0.670801	0.557209	0.0791801	0.993984	0.0736001	0.624759	0.675608	0.971446	113	39	197	58	190	169	119	228
662848	IngenuityPathways	23	Natural Killer Cell Signaling (1bk4k)	1	1	1	1	1	1	0.391926	0.981221	0.0279959	0.00142298	0.0237227	0.0012939	0.0158091	0.0147229	0.0788996	0.00127227	0	3	0.263122	7.70904e-05	0.00435188	0.0963282	0.0355224	0.967473	1	0.484553	0.957601	0.92385	0.756769	1	1	0.938527	0.00632726	1	4.37393e-05	0.368977	0.79029	0.888419	8	6	11	7	11	11	7	15
66072	GO_function	8	chemokine receptor binding	0.42948	1	1	1	1	1	0.694745	0.0188311	0.00468884	0.378566	0.00599066	0.479374	0.00445553	0.00423331	0.00483987	0.0173592	0	5	0.474717	0.0102969	0.166144	0.535759	0.107492	0.518947	1	1	0.826715	0.20236	0.0689478	1	1	0.619234	0.123021	0.383482	0.0707962	0.290289	1	0.222182	5	1	6	1	6	6	5	6
468460	GeneGo	12	TCR and CD28 co-stimulation in activation of NF-kB	1	1	1	1	1	1	0.831729	0.545119	0.127597	0.0278952	0.000647249	0.000127697	0.0570722	0.0547566	0.0380938	0.0031665	0	3	0.539658	0.00145352	0.0122574	0.241633	0.33779	0.746867	1	1	1	0.73786	0.0259487	1	1	1	0.878368	1	0.246637	0.0144886	1	0.940348	4	3	9	6	6	6	5	9
467379	interpro	5	Short hematopoietin receptor, family 1	0.295617	1	1	1	1	1	0.523327	0.72956	1	0.00170504	0.00134746	1	0.00102638	0.000979414	0.201179	0.00365302	0	5	0.844469	0.00222953	0.000198977	0.699347	0.0987629	0.687926	1	1	1	1	1	1	1	1	0.00284353	0.589294	0.0699452	0.511829	0.477752	0.690237	0	3	5	0	5	5	2	5
468457	GeneGo	11	T cell receptor signaling pathway	1	1	1	1	1	1	0.804686	0.758816	0.0249775	0.021818	0.000211784	0.000853647	0.0360611	0.0345161	0.0256977	0.00745907	0	3	0.233154	0.00049178	0.00722282	0.191412	0.107193	0.700467	1	1	1	0.706806	0.063877	1	1	0.735234	0.547717	1	0.0658919	0.0013656	1	0.924486	5	3	9	5	6	6	5	8
532589	GO_process	9	antigen processing and presentation of exogenous peptide antigen	1	1	1	1	1	1	0.736936	0.9053	9.42241e-05	5.6017e-08	6.61291e-06	4.84784e-07	0.0105246	0.0100247	0.0500727	0.000796291	0	5	0.111473	1.64331e-05	0.000165333	0.103823	0.0011647	0.87741	1	1	0.553225	1	2.96282e-05	1	1	1	0.163528	1	0.0262411	0.106869	1	0.879042	7	7	9	7	6	6	4	8
532601	GO_process	18	antigen processing and presentation of peptide antigen	0.346439	1	0.832627	1	1	1	0.731843	0.819773	0.0209866	9.58628e-12	7.61401e-07	1.56977e-07	0.145685	0.00535949	0.363679	0.00305619	0	5	0.702549	3.14771e-06	0.00039728	0.334829	0.0510399	0.0600538	0.592734	1	0.717306	0.866292	4.31769e-07	1	1	1	0.0164109	1	0.0711344	0.438642	0.904461	0.985554	7	12	15	10	7	10	4	12
532577	GO_process	13	antigen processing and presentation of endogenous antigen	0.217785	1	0.72445	1	1	1	0.855042	0.966933	0.669685	2.20283e-06	0.00160868	1.7665e-05	0.213894	0.00562686	0.673744	0.00733708	0	5	0.820349	0.000546254	0.00400651	0.801302	0.655247	0.00840937	0.415843	1	0.942331	0.765642	0.000264024	1	1	1	2.46825e-05	1	0.300045	0.845749	0.81608	1	2	7	9	7	5	8	2	9
525648	interpro	5	Immunoglobulin/major histocompatibility complex motif	0.295617	1	1	1	1	1	1	1	1	5.75645e-07	0.00134746	0.000168298	0.768459	0.000979414	1	0.00365302	0	5	1	0.00222953	0.0453321	0.699347	0.756343	0.00764384	1	1	1	1	0.000433065	1	1	1	0.000103241	1	0.293959	1	1	1	0	5	5	4	1	5	0	5
662761	IngenuityPathways	7	B Cell Receptor Signaling (cil)	1	1	1	1	1	0.37702	1	0.83991	0.0974383	0.000317549	0.00193441	0.098268	0.0135004	0.0129462	0.00210523	0.162175	0	3	0.376552	0.00343089	0.000212543	0.0061837	0.0117612	0.444089	1	1	0.413373	0.541499	0.171453	0.132031	1	0.18375	0.0868766	0.319436	0.817205	0.0544567	0.597488	0.447295	3	4	6	2	5	5	5	4
458857	cancer	13	breast-cancer-mutated-kinases	1	1	1	1	1	1	0.855042	0.966933	0.161116	0.538941	0.0342071	0.270256	0.00598661	0.207895	0.000362776	0.426025	0	2	0.186742	0.00349486	0.434146	0.0397303	0.021704	0.951964	0.773555	1	0.942331	0.765642	0.547418	0.719746	0.44919	0.0107182	0.898028	0.650987	0.00197641	0.534398	0.062803	0.113982	4	1	7	2	8	5	8	5
438878	Manual annotation	28	genes correlated with prognosis in melanoma	1	1	0.938536	1	1	1	0.984698	1	0.177487	0.000108776	1.0884e-07	1.80968e-10	0.031325	0.0110345	0.877703	0.00192601	0	4	0.224935	9.07623e-08	0.00011976	0.879313	0.37929	0.720928	0.95981	1	0.997921	1	0.232558	1	1	0.844986	0.286616	0.9934	0.239913	0.00214718	1	0.998658	7	8	21	15	12	13	3	17
72724	GO_process	16	regulation of G-protein coupled receptor protein signaling pathway	1	1	0.795651	1	0.614715	0.661988	1	0.985008	0.00216066	0.614715	0.00273513	0.123756	0.0836289	0.080097	0.0397349	0.0430251	0	2	0.199717	0.00614437	0.0161738	0.69676	0.177557	0.976249	0.839542	0.36875	1	0.832606	0.242811	0.446136	1	0.557303	0.247189	0.942603	0.0379149	0.362142	0.875815	0.976809	8	1	10	3	7	7	6	9
73980	GO_process	27	phagocytosis	0.555033	1	0.932041	1	0.200656	0.535266	0.310211	0.430492	0.0267361	0.467352	0.00132224	0.0153333	0.00827833	0.113963	0.300713	0.133601	0	2	0.312635	0.0118878	0.00513362	0.201051	0.00626943	0.320869	0.568636	1	0.268851	0.146571	0.201051	0.465428	1	0.367508	0.257055	0.992091	0.207729	0.495476	0.970766	0.846967	9	2	15	6	13	10	6	12
525944	interpro	7	Receptor tyrosine kinase, class III, conserved region	1	1	1	1	1	1	1	1	0.334346	0.340407	0.0172039	0.435016	0.00141679	0.00134271	0.00210523	0.00599033	0	4	0.139466	0.0267864	0.119395	0.0061837	0.0662898	1	1	1	1	1	0.171453	1	1	1	0.312813	1	0.174697	0.633795	0.205525	0.162924	2	1	5	1	6	6	5	6
228060	interpro	5	Vascular endothelial growth factor receptor, VEGFR, N-terminal	1	1	1	1	1	1	1	1	0.198898	1	0.0199609	0.334739	0.00102638	0.000979414	0.000135157	0.00365302	0	4	0.493227	0.00222953	0.0453321	0.000433065	0.0145159	1	1	1	1	1	0.068447	1	1	1	0.184228	1	0.0699452	0.511829	0.114982	0.280529	2	0	4	1	5	5	5	5
221127	kegg	31	Jak-STAT signaling pathway	0.350124	1	1	1	0.843773	0.878916	0.941125	0.874116	0.791869	0.0294454	0.453945	0.71184	0.0122882	0.00123152	0.0646233	0.000238996	0	2	0.892319	0.0461659	0.00173387	0.00727987	0.505764	0.471081	0.863395	1	0.758365	0.0990372	0.923635	0.561056	0.407149	0.270809	0.00183171	0.585818	0.0212611	0.610131	0.747904	0.993859	4	5	9	2	14	16	9	20
507598	Manual annotation	34	c-Myc Transcription Factor Targets-Downregulated	0.406965	1	0.966406	1	0.593192	0.662761	0.867517	0.376635	0.0187445	0.000475777	0.00293071	0.120732	0.222318	0.0113685	0.106241	0.0106136	0	2	0.1357	3.98409e-06	0.0335487	0.00655537	0.0232077	0.148374	1	1	0.82789	0.00658437	0.169922	0.839911	0.454123	0.0816757	0.00135362	0.486161	0.000724968	0.684857	0.399579	0.744438	11	8	17	5	11	15	9	18
438655	PantherBiologicalProcess	12	Receptor mediated endocytosis	1	1	1	1	1	1	1	1	0.00805421	0.148982	0.405804	0.240198	0.620433	0.00276438	0.00834317	0.0031665	0	4	0.000269192	0.0352465	0.0512933	0.0259487	0.049781	1	1	1	0.715645	1	0.944483	1	1	0.765471	0.878368	0.605783	0.0269788	0.821799	0.790391	0.940348	6	2	4	2	3	8	6	9
203014	interpro	4	MHC class II, alpha chain, N-terminal	1	1	1	1	1	1	0.447085	0.648593	0.000785292	0.000711812	0.00507014	0.00176493	0.0524944	0.263333	0.135433	0.0112508	0	4	0.36666	0.0075822	0.0209549	0.201552	0.00360719	1	1	1	0.583244	1	0.00204711	1	1	1	1	1	0.0332426	1	1	0.608296	4	3	4	3	3	2	2	4
203010	interpro	4	MHC class I, alpha chain, C-terminal	0.244413	1	1	1	1	1	1	1	1	1.03922e-05	0.00507014	0.00176493	0.689632	0.00392923	1	0.0112508	0	4	1	0.0075822	0.154832	1	1	0.00182982	1	1	1	1	0.00204711	1	1	1	0.000651299	1	0.620958	1	1	1	0	4	4	3	1	4	0	4
65232	GO_function	24	antigen binding	0.490622	1	1	1	1	1	0.97207	0.837832	0.377966	1.78202e-08	0.0121197	4.66888e-06	0.022702	0.00202775	0.0374398	0.0229853	0	3	0.480022	0.00964819	7.25691e-05	0.237067	0.10977	0.214689	0.748642	1	0.522903	0.931973	0.118873	0.177355	1	1	0.00873072	0.775791	0.613315	0.640385	0.956584	0.97412	5	11	12	10	11	13	8	13
468170	GeneGo	9	BCR pathway	1	1	1	1	1	0.456009	1	0.9053	0.181261	6.01703e-05	0.000172513	0.0276693	0.0511385	0.0492713	0.00939491	0.332168	0	3	0.294119	0.000374377	0.00182777	0.0253542	0.00896686	0.586763	1	1	0.251884	1	0.0253542	0.0434506	1	0.271979	0.163528	0.444788	0.608864	0.00324046	0.689874	0.284765	3	5	8	3	5	5	5	4
534748	GO_process	46	leukocyte migration	0.961803	1	0.990033	1	0.500966	0.176711	0.170848	0.0849648	0.0714762	0.500966	0.000546689	0.00757094	0.0517958	0.245844	0.528993	0.0424395	0	2	0.592015	0.00032174	0.0129995	0.798275	0.0396102	0.63876	0.966836	1	0.829075	0.730839	0.0928672	0.816964	1	0.612162	0.105618	0.785336	0.0981267	0.00052909	0.982234	0.359163	12	3	23	9	17	14	8	21
536896	GO_process	163	regulation of cellular metabolic process	0.55274	0.801955	0.956607	1	0.00406531	0.102256	0.030198	0.0860511	0.860999	0.136941	0.000605225	0.0237624	0.00726218	0.106724	0.587993	0.174855	1	2	0.999154	0.0481882	0.278596	0.516622	0.53711	0.0415959	0.974997	0.493779	0.0626322	0.662769	0.0108496	0.670141	0.300671	0.387347	0.0338006	0.997826	0.819683	0.248639	0.42378	0.237721	23	13	62	20	55	48	27	59
662820	IngenuityPathways	40	Hepatic Fibrosis Hepatic Stellate Cell Activation (1nilk)	1	1	0.981681	1	1	0.9349	0.822442	0.999664	0.355232	0.682564	0.000408802	0.0864335	0.00179193	0.0257488	0.0111247	0.00670266	0	3	0.994501	2.86693e-06	0.00295488	0.0052322	0.160051	0.190101	0.822525	1	0.969326	0.0518244	0.000174457	0.980692	0.842784	0.682588	0.000203705	0.999254	0.00204201	0.00424729	0.103418	0.871731	8	2	21	6	19	16	13	21
103127	Manual annotation	31	Angiogenesis HS-009	0.888095	1	1	1	1	0.611834	0.246395	0.874116	0.256046	0.0987891	0.0025616	0.088689	0.00436102	0.0285866	0.0262909	0.000238996	0	3	0.509436	1.0409e-05	0.0964147	0.0199613	0.00926855	0.471081	0.971615	1	0.758365	0.64953	0.000672503	0.952663	0.157957	0.474622	0.10991	0.769031	4.26642e-05	0.399566	0.00893399	0.0923461	7	4	16	5	15	13	10	20
76682	GO_process	399	intracellular signaling cascade	0.933188	0.986415	0.997926	1	0.349106	0.0446679	0.0777317	0.00175772	0.877831	0.0117129	0.00269989	0.00545797	0.0116802	0.1094	0.271777	0.220002	1	2	0.999888	0.00376588	0.0798471	0.187098	0.872483	0.0277672	0.994756	0.215974	0.0728862	0.0269244	0.0322408	0.615908	0.527164	0.688132	0.0384904	0.964132	0.0904043	0.187709	0.636597	0.79108	60	33	129	44	119	110	72	137
80688	GO_process	21	natural killer cell activation	0.772146	1	1	1	1	1	0.151133	0.893701	0.270404	0.116238	0.00297532	1.09765e-05	0.00683222	0.0205429	0.27547	0.0470568	0	3	0.312889	1.2031e-05	0.0256004	0.475546	0.415198	0.843589	1	0.453777	0.397194	1	0.957579	0.872545	1	0.921528	0.000655498	0.879877	0.0222016	0.304446	0.935571	0.846628	5	3	12	9	11	10	5	11
74733	GO_process	32	humoral immune response	0.649209	1	0.958902	1	0.852941	0.629426	0.661305	0.628906	0.812682	0.0333486	3.82978e-06	0.0097859	0.586118	0.411456	0.652749	0.937727	0	2	0.96192	0.0112911	0.0524251	0.540841	0.836292	0.924371	1	1	0.443868	0.866759	0.025971	0.583322	0.423026	0.894237	0.974604	0.790925	0.0634531	0.247732	0.767462	0.514488	4	5	21	7	8	9	5	7
467649	interpro	42	Tyrosine protein kinase, active site	0.789869	1	0.568375	1	1	0.772701	0.354236	0.784615	0.0805288	0.708612	0.00030985	0.854052	0.00912532	0.236028	0.00664071	0.0290764	0	3	0.068502	0.0213417	0.512333	0.0215815	0.0155732	0.36912	0.29387	0.703934	0.862141	0.457801	0.0922272	0.188838	0.114449	0.191229	0.522237	0.930154	0.0497525	0.679033	0.00302752	0.0797307	11	2	22	2	18	13	14	20
75199	GO_process	597	cell surface receptor linked signal transduction	0.83731	0.999046	0.999978	1	0.801326	0.760081	0.308051	0.107764	0.599005	0.0620446	2.29084e-05	0.0487479	0.00245337	0.033944	0.127255	0.04464	0	2	0.989137	0.000133004	0.0224281	0.262984	0.729841	0.324639	0.999875	0.655556	0.535355	0.218661	0.396128	0.983022	0.24183	0.107406	0.0536474	0.997001	0.00487964	0.567288	0.686167	0.978533	99	42	196	56	176	166	110	211
172780	GO_process	137	positive regulation of MAPK activity	0.99686	1	0.957372	1	0.390941	0.103263	0.000474419	0.0067433	0.798336	0.0095976	0.279934	0.0615562	0.0574963	0.328228	0.370869	0.180433	2	1	0.97522	0.121897	0.0172258	0.236283	0.347544	0.133438	0.940266	0.343118	0.0180889	0.799005	0.0148623	0.634997	0.264257	0.801591	0.0929687	0.997324	0.097625	0.274734	0.0603365	0.0675106	20	15	40	16	43	37	25	50
63631	GO_localization	3	MHC class II protein complex	1	1	1	1	1	1	1	1	0.0751392	0.00949052	0.0190467	0.000468113	0.159905	0.157244	0.00481165	0.0346084	0	3	0.229095	0.0257491	0.00606365	0.117016	0.151316	1	1	1	1	1	0.117016	1	1	1	0.0688451	1	0.118798	0.349479	0.32262	1	2	2	3	3	2	2	3	3
69029	GO_function	12	MHC class II protein binding	1	1	1	1	1	0.556257	0.831729	0.801556	0.624749	0.148982	1.20515e-07	0.000127697	0.163946	0.354191	0.331842	0.0031665	0	3	0.926678	1.2306e-05	0.0021882	0.944483	0.834509	0.225209	1	1	1	1	0.241633	1	1	1	0.0308289	1	0.495139	0.000301795	0.4393	0.75	2	2	12	6	5	4	3	9
532580	GO_process	10	antigen processing and presentation of endogenous peptide antigen	0.142951	1	0.628648	1	1	1	0.773318	0.927184	0.84217	5.47944e-06	0.00518036	0.000496629	0.764335	0.0198132	0.844394	0.0689823	0	3	0.975971	0.00952864	0.0920063	0.664064	0.747065	0.00105286	0.293339	1	0.888359	0.672096	0.000120594	1	1	1	0.00192287	1	0.368279	0.762231	0.727815	1	1	6	7	5	2	6	1	6
534378	GO_process	9	immune response-regulating signal transduction	1	1	1	1	1	1	0.736936	0.9053	0.00911181	0.0907897	0.199368	0.0276693	0.0105246	0.0492713	0.00939491	0.00711625	0	3	0.111473	0.260164	0.0641596	0.0042372	0.0452384	1	0.641908	1	1	1	0.603826	0.585036	1	0.662641	0.000888023	0.168911	0.10644	0.342694	0.301068	0.590208	5	2	4	3	6	5	5	7
203018	interpro	4	MHC class II, beta chain, N-terminal	1	1	1	1	1	1	1	1	0.0164911	0.000711812	0.00507014	0.00176493	0.0524944	0.0511542	0.135433	0.104681	0	3	0.0915307	0.0075822	0.00109988	0.201552	0.0482147	1	1	1	0.583244	1	0.0324808	1	1	1	0.12326	1	0.204354	0.00846806	1	1	3	3	4	3	3	3	2	3
78902	GO_process	11	positive regulation of cell differentiation	0.538082	1	1	1	1	1	0.459635	0.232412	0.27763	0.128801	0.143945	0.00764687	0.00799095	0.115574	0.00485252	0.270994	0	3	0.233154	0.019597	0.124565	0.427174	0.107193	0.923238	1	1	0.91041	0.706806	0.191412	0.272267	1	0.735234	0.854934	0.556288	0.0658919	0.172236	0.761134	0.0586964	3	2	5	4	7	5	6	5
69036	GO_function	19	MHC protein binding	1	1	1	1	1	0.724519	0.75946	0.848265	0.643355	0.0919063	2.73384e-06	0.000347187	0.183027	0.335594	0.405401	0.0198515	0	2	0.887647	8.28952e-05	0.0133138	0.98983	0.882047	0.357427	0.886374	1	0.984673	0.880513	0.0893201	1	1	0.899859	0.176727	1	0.81059	0.00835488	0.692947	0.791912	3	3	15	7	7	6	4	11
477818	PantherFamilies	17	MHC CLASS I NK CELL RECEPTOR	1	1	1	1	1	1	0.70159	1	0.051405	0.0137973	0.0571754	0.142092	0.00066341	0.0123341	0.0154915	0.00144174	0	2	0.253887	8.04594e-05	0.00600815	0.134005	0.010661	1	1	1	0.976147	1	0.906305	1	1	1	0.0420359	0.952038	0.00417867	1	0.891071	0.981695	6	4	8	3	11	9	7	12
171982	GO_process	12	negative regulation of lymphocyte activation	0.569514	1	1	1	1	1	0.831729	1	0.891056	0.148982	0.00428003	0.000127697	0.620433	0.159015	0.628882	0.0589825	0	2	0.539658	0.00145352	0.0122574	0.762243	0.33779	0.746867	1	1	0.715645	1	0.762243	1	1	1	0.300489	0.882409	0.0936869	0.490001	0.790391	0.940348	1	2	8	6	3	5	2	7
217550	GO_process	171	nervous system development	0.620528	0.817884	0.55246	1	0.532153	0.991319	0.493152	0.765137	2.28339e-06	0.880889	0.981683	0.995155	0.556254	0.843617	0.6961	0.860804	0	1	0.000463473	0.947273	0.990169	0.647671	0.742827	0.884505	0.845174	0.87707	0.658256	0.961848	0.782239	0.968259	0.226987	0.064327	0.994199	0.210391	0.799018	0.980099	0.249074	0.587421	52	7	35	6	43	38	27	50
220892	kegg	9	B cell receptor signaling pathway	1	1	1	1	1	0.456009	1	0.9053	0.462594	0.00104461	0.00201667	0.0276693	0.408819	0.0492713	0.0500727	0.605751	0	2	0.565016	0.00382969	0.0131307	0.103823	0.0452384	0.87741	1	1	0.553225	1	0.103823	0.200621	0.337921	0.662641	0.793723	0.168911	0.887678	0.106869	0.689874	0.284765	2	4	7	3	3	5	4	3
482981	PantherFamilies	19	CELL ADHESION MOLECULE	0.737464	1	0.546214	1	1	0.724519	0.940875	0.257827	5.3776e-05	1	0.791046	0.788913	0.00946294	0.0779144	0.0296056	0.624406	0	2	0.0997513	0.950823	0.703522	0.0893201	0.517746	0.929134	0.886374	1	0.752501	0.880513	0.602822	0.844738	0.207132	0.367775	0.83474	0.84121	0.81059	0.743414	0.0708948	0.0808226	11	0	4	1	10	8	7	6
662746	IngenuityPathways	11	T Cell Receptor Signaling (cj7)	1	1	1	1	1	1	0.459635	0.232412	0.575231	1	0.00185817	0.00764687	0.119415	0.289132	0.579375	0.0339352	0	2	0.900941	0.00377528	0.124565	0.929296	0.794868	0.700467	0.715199	1	1	0.706806	0.716706	0.658938	1	0.735234	0.547717	1	0.721454	0.0013656	0.761134	0.703766	2	0	8	4	5	4	2	7
66296	GO_function	38	coreceptor activity	0.740739	1	0.886901	1	1	0.925251	0.789419	0.958368	0.300755	0.897772	0.00167193	0.00192132	0.140044	0.775904	0.643417	0.139415	0	2	0.789886	0.00218039	0.391708	0.732825	0.86192	0.547002	0.597691	0.291352	0.894441	0.579293	0.00283076	0.476398	0.51339	0.6417	0.587225	0.990773	0.859123	0.768007	0.95641	0.971868	8	1	19	9	13	8	6	16
662715	IngenuityPathways	28	Apoptosis Signaling (cj2)	0.575202	1	0.756663	1	1	0.851206	0.177057	0.807129	0.0832487	0.812737	0.00684222	0.376644	0.146306	0.404891	0.00384315	0.284557	0	2	0.68072	0.0174797	0.23954	0.00802472	0.124855	0.106522	0.95981	0.554256	0.934759	0.065823	0.00802472	0.936243	1	0.204591	0.475412	0.69271	0.00859545	0.159735	6.3118e-06	0.213426	8	1	14	3	10	8	11	11
437223	PantherMolecularFunction	24	Interleukin receptor	0.490622	1	1	1	1	1	0.863446	0.939224	0.988336	0.156622	0.299088	0.111948	0.0579829	0.00707186	0.0959712	0.000604151	0	2	0.909483	0.00964819	0.000375416	0.051238	0.217279	0.3791	1	1	0.964761	0.737015	0.913935	0.668864	0.668678	0.775905	0.17466	0.350673	0.020075	0.207777	0.573975	0.905241	1	3	8	4	10	12	7	16
532583	GO_process	9	antigen processing and presentation of endogenous peptide antigen via MHC class I	0.119451	1	0.589865	1	1	1	0.736936	0.9053	1	6.01703e-05	0.0139386	0.00330462	0.928425	0.0492713	1	0.133635	0	2	1	0.0232313	0.217136	0.885379	0.921532	0.000384087	0.251326	1	0.860901	0.633302	0.000461971	1	1	1	0.00742146	1	0.608864	1	0.689874	1	0	5	6	4	1	5	0	5
438207	PantherBiologicalProcess	17	JAK-STAT cascade	0.320944	1	1	1	1	1	1	0.929346	0.563837	0.256182	0.873702	0.388608	0.244266	0.00305665	0.145766	0.000250357	0	2	0.647606	0.211877	0.00600815	0.00393737	0.632746	0.717938	0.856968	1	1	0.0947941	0.983469	0.478301	0.541965	0.591307	0.0420359	0.295139	0.138176	0.684494	0.631721	1	3	2	3	2	6	10	5	13
532604	GO_process	9	antigen processing and presentation of peptide antigen via MHC class I	0.119451	1	0.589865	1	1	1	0.736936	0.9053	1	6.01703e-05	0.0139386	0.00330462	0.928425	0.0492713	1	0.133635	0	2	1	0.0232313	0.217136	0.885379	0.921532	0.000384087	0.251326	1	0.860901	0.633302	0.000461971	1	1	1	0.00742146	1	0.608864	1	0.689874	1	0	5	6	4	1	5	0	5
76976	GO_process	9	negative regulation of lymphocyte proliferation	0.468233	1	1	1	1	1	0.736936	1	0.810065	0.0907897	0.00201667	0.00330462	0.408819	0.167104	0.812475	0.037845	0	2	0.565016	0.000374377	0.0131307	0.885379	0.157295	0.586763	1	1	0.553225	1	0.603826	1	1	1	0.163528	1	0.0262411	0.342694	1	0.879042	1	2	7	4	3	4	1	6
535388	GO_process	8	negative regulation of leukocyte mediated immunity	0.42948	1	1	1	1	1	0.694745	1	0.771457	0.00840426	0.138909	0.0195477	0.641845	0.00423331	0.774035	0.0173592	0	2	0.94924	5.62047e-05	0.000719478	0.535759	0.310664	0.518947	1	1	0.826715	1	0.232956	1	1	1	0.123021	1	0.00180144	0.290289	1	1	1	3	4	3	2	6	1	6
535403	GO_process	8	negative regulation of lymphocyte mediated immunity	0.42948	1	1	1	1	1	0.694745	1	0.771457	0.00840426	0.138909	0.0195477	0.641845	0.00423331	0.774035	0.0173592	0	2	0.94924	5.62047e-05	0.000719478	0.535759	0.310664	0.518947	1	1	0.826715	1	0.232956	1	1	1	0.123021	1	0.00180144	0.290289	1	1	1	3	4	3	2	6	1	6
535423	GO_process	8	negative regulation of natural killer cell mediated immunity	0.42948	1	1	1	1	1	0.694745	1	0.771457	0.00840426	0.138909	0.0195477	0.641845	0.00423331	0.774035	0.0173592	0	2	0.94924	5.62047e-05	0.000719478	0.535759	0.310664	0.518947	1	1	0.826715	1	0.232956	1	1	1	0.123021	1	0.00180144	0.290289	1	1	1	3	4	3	2	6	1	6
534372	GO_process	8	immune response-activating signal transduction	1	1	1	1	1	1	0.694745	0.876861	0.00468884	0.0732996	0.138909	0.124508	0.00445553	0.114734	0.0319937	0.0173592	0	2	0.0659894	0.185898	0.166144	0.0136226	0.0250876	1	0.59851	1	1	1	0.535759	0.542324	1	1	0.00379177	0.127298	0.0707962	0.290289	0.25319	0.522332	5	2	4	2	6	4	4	6
535339	GO_process	8	negative regulation of immune effector process	0.42948	1	1	1	1	1	0.694745	1	0.771457	0.00840426	0.138909	0.0195477	0.641845	0.00423331	0.774035	0.0173592	0	2	0.94924	5.62047e-05	0.000719478	0.535759	0.310664	0.518947	1	1	0.826715	1	0.232956	1	1	1	0.123021	1	0.00180144	0.290289	1	1	1	3	4	3	2	6	1	6
397584	PantherSubFamilies	7	LEUKOCYTE IMMUNOLGLOBULIN-LIKE RECEPTOR	1	1	1	1	1	1	1	1	0.0974383	0.00548032	0.0172039	0.098268	0.0135004	0.245427	0.0184168	0.00599033	0	2	0.376552	0.00343089	0.119395	0.171453	0.0117612	1	1	1	1	1	0.460058	1	1	1	0.0152138	0.712529	0.00642208	1	0.597488	1	3	3	5	2	5	3	4	6
42384	interpro	7	Phosphorylated immunoreceptor signaling ITAM	1	1	1	1	1	1	1	1	0.725035	0.00548032	0.00193441	0.098268	0.250345	0.245427	0.337659	0.0410063	0	2	0.376552	0.00343089	0.00301891	0.460058	0.234474	0.804345	1	1	0.784158	1	0.814303	0.495245	1	1	0.312813	0.712529	0.464819	0.00778602	1	0.806373	1	3	6	2	3	3	2	5
72543	GO_process	35	calcium-dependent cell-cell adhesion	1	1	0.96963	1	1	0.908063	0.994681	0.931958	0.372427	0.877368	0.620079	0.524324	0.255104	0.00206585	0.122845	0.00612486	0	2	0.544489	0.751206	0.00613341	0.89718	0.658664	0.997238	0.982165	1	0.712473	0.304917	0.106217	0.851681	0.801385	0.198394	0.0946359	0.697583	0.202867	0.707416	0.939511	0.770502	7	1	9	3	11	17	9	19
497933	PantherSubFamilies	3	MHC CLASS II ALPHA CHAIN	1	1	1	1	1	1	0.358709	0.543467	0.00471175	0.00949052	0.0190467	0.0172773	0.0161829	0.157244	0.0761283	0.0346084	0	2	0.229095	0.0257491	0.0878935	0.117016	0.0147591	1	1	1	0.481194	1	0.00965552	1	1	1	1	1	0.118798	1	1	0.504755	3	2	3	2	3	2	2	3
74506	GO_process	11	cellular extravasation	1	1	1	1	1	0.525063	1	1	0.0249775	0.128801	0.000211784	0.0484324	0.00799095	0.0345161	0.0994633	0.0339352	0	2	0.233154	3.87886e-05	0.124565	0.427174	0.00665968	0.923238	1	1	0.91041	0.706806	0.191412	1	1	0.360002	0.253274	0.556288	0.0658919	0.172236	1	0.924486	5	2	9	3	7	6	4	7
217526	GO_process	10	negative regulation of T cell activation	0.504376	1	1	1	1	1	0.773318	1	0.84217	0.448447	0.00518036	0.00517661	0.484783	0.22602	0.525201	0.0689823	0	2	0.866972	0.00138728	0.0223895	0.664064	0.46176	0.647228	1	1	0.613779	1	0.664064	1	1	1	0.494182	1	0.148467	0.393811	0.727815	0.904421	1	1	7	4	3	4	2	6
535412	GO_process	9	negative regulation of mononuclear cell proliferation	0.468233	1	1	1	1	1	0.736936	1	0.810065	0.0907897	0.00201667	0.00330462	0.408819	0.167104	0.812475	0.037845	0	2	0.565016	0.000374377	0.0131307	0.885379	0.157295	0.586763	1	1	0.553225	1	0.603826	1	1	1	0.163528	1	0.0262411	0.342694	1	0.879042	1	2	7	4	3	4	1	6
172363	GO_process	5	tube development	1	1	0.390146	1	1	1	1	0.72956	0.0361211	1	0.122499	1	0.0162899	0.104293	0.00349742	0.00365302	0	2	0.176809	0.157136	0.636102	0.068447	0.358187	1	0.434375	1	0.665269	1	0.290289	0.386173	0.0180492	0.452785	0.0318094	1	0.293959	0.511829	0.0147398	0.0645398	3	0	3	0	4	3	4	5
80723	GO_process	5	activation of JAK protein	1	1	0.390146	1	1	1	0.523327	0.72956	0.602128	0.029312	0.122499	0.334739	0.0162899	0.104293	0.00349742	0.00365302	0	2	0.493227	0.463041	0.227832	0.068447	0.756343	1	0.434375	1	0.665269	1	0.699347	1	0.204527	0.452785	0.0318094	0.188712	0.293959	0.511829	0.114982	0.690237	1	2	3	1	4	3	4	5
532378	GO_process	37	adaptive immune response based on somatic recombination of immune receptors built from immunoglobulin superfamily domains	0.237459	1	0.692075	1	1	0.438718	0.902672	0.950833	0.892641	0.36013	0.267927	0.00626127	0.0615317	0.111317	0.0366556	0.113509	0	1	0.35088	0.27988	0.121981	0.145748	0.723638	0.674224	0.985869	1	0.610948	0.914901	0.0360284	0.97395	0.022163	0.935444	0.559317	0.745041	0.400207	0.215163	0.475387	0.680543	4	3	12	8	14	13	11	16
537015	GO_process	35	regulation of immune system process	0.425625	1	1	1	1	0.908063	0.538823	0.72715	0.372427	0.0130273	0.00146226	0.0502446	0.255104	0.0154293	0.379727	0.0347599	0	1	0.686336	0.000152365	0.00613341	0.0517627	0.221455	0.765343	0.982165	1	0.847126	0.980423	0.00310837	0.851681	0.46932	1	0.0167958	0.697583	0.00338553	0.321029	0.24658	0.770502	7	6	18	6	11	15	7	17
75988	GO_process	26	regulation of immune response	0.534205	1	1	1	1	0.829329	0.716002	0.572484	0.131938	0.185643	0.00285272	0.332354	0.0962096	0.0912992	0.135671	0.103655	0	1	0.265599	0.00779185	0.0855793	0.0123441	0.165275	0.930355	0.949343	1	0.782086	0.945724	0.0341849	0.7119	0.325112	1	0.0444766	0.420622	0.0360377	0.695252	0.201503	0.65935	7	3	14	3	10	10	7	12
536156	GO_process	23	positive regulation of immune system process	0.467905	1	1	1	1	0.790404	0.391926	0.440343	0.0764905	0.142699	0.00227257	0.265996	0.0432826	0.040774	0.0788996	0.0922747	0	1	0.142538	0.0184336	0.0441528	0.039139	0.0865957	0.967473	0.928354	1	0.689994	0.92385	0.0135824	0.64548	0.274528	1	0.0619677	0.315837	0.0410851	0.368977	0.138072	0.343294	7	3	13	3	10	10	7	11
75238	GO_process	21	positive regulation of immune response	0.420763	1	1	1	1	0.759688	0.567969	0.549231	0.0488582	0.116238	0.00297532	0.222753	0.0219171	0.0205429	0.0505049	0.0470568	0	1	0.0816345	0.00737497	0.0256004	0.0210745	0.0497969	0.99268	0.90976	1	0.614938	0.904598	0.0592371	0.594872	0.240702	1	0.0390341	0.24796	0.0222016	0.545941	0.246773	0.454032	7	3	12	3	10	10	7	11
532330	GO_process	18	activation of immune response	0.346439	1	1	1	1	0.705067	0.459564	0.400577	0.0209866	0.278125	0.00873677	0.161269	0.145685	0.0572115	0.068555	0.0946507	0	1	0.163033	0.0538047	0.0934218	0.023129	0.0510399	0.98516	0.872512	1	0.717306	0.866292	0.0684672	0.50931	0.19055	1	0.148581	0.155544	0.0242606	0.438642	0.166838	0.316403	7	2	10	3	7	8	6	9
227643	interpro	18	CD80-like, immunoglobulin C2-set	0.346439	1	0.832627	1	1	1	0.931327	0.819773	0.604914	0.278125	0.550384	0.7708	0.00576263	0.140171	0.175462	0.563167	0	1	0.858929	0.449559	0.666384	0.023129	0.464551	0.531708	0.872512	1	0.89572	0.866292	0.773605	1	0.562636	0.623338	0.81101	0.581315	0.563641	0.925146	0.663447	0.0616782	3	2	5	1	10	7	5	6
468156	GeneGo	10	Antigen presentation by MHC class I	1	1	1	1	1	1	1	1	1	0.10935	5.0441e-05	0.037309	0.484783	0.0787294	1	0.0170867	0	1	0.975971	0.000121151	0.270763	1	0.940917	0.0375672	0.680637	1	1	0.672096	0.0420033	1	1	1	0.061399	1	0.911975	0.138229	1	1	0	2	9	3	3	5	0	7
468418	GeneGo	6	Regulation of RAC1 activity	1	1	1	1	1	0.0532504	0.589094	0.41782	0.669222	0.0423342	0.000357521	0.386909	0.8273	0.824004	1	0.305545	0	1	0.602369	0.000654662	0.302457	1	0.162395	0.75288	1	0.158024	0.335669	1	0.115667	0.100251	1	1	1	1	0.766864	0.00372495	1	0.366046	1	2	6	1	1	1	0	3
74719	GO_process	8	regulation of lymphocyte differentiation	1	1	1	1	1	1	1	1	0.400075	1	0.365362	0.000125587	0.118036	0.114734	0.403748	0.243931	0	1	0.474717	0.185898	0.0414801	0.232956	0.310664	0.845116	1	1	1	1	1	0.542324	1	1	0.123021	0.383482	0.540746	0.0787563	1	1	2	0	3	5	4	4	2	4
532375	GO_process	37	adaptive immune response	0.237459	1	0.692075	1	1	0.438718	0.902672	0.950833	0.892641	0.36013	0.267927	0.00626127	0.0615317	0.111317	0.0366556	0.113509	0	1	0.35088	0.27988	0.121981	0.145748	0.723638	0.674224	0.985869	1	0.610948	0.914901	0.0360284	0.97395	0.022163	0.935444	0.559317	0.745041	0.400207	0.215163	0.475387	0.680543	4	3	12	8	14	13	11	16
532355	GO_process	6	acute inflammatory response to antigenic stimulus	1	1	0.447679	1	1	1	1	1	0.669222	0.299931	0.846014	0.0738914	0.00486926	0.170716	0.0645307	0.0929356	0	1	0.0786752	0.570812	0.0785823	0.0212272	0.162395	0.363155	1	1	0.731189	1	0.763697	1	0.240173	1	0.24826	1	0.0218668	0.577168	0.159045	1	1	1	1	2	5	3	3	4
534440	GO_process	6	inflammatory response to antigenic stimulus	1	1	0.447679	1	1	1	1	1	0.669222	0.299931	0.846014	0.0738914	0.00486926	0.170716	0.0645307	0.0929356	0	1	0.0786752	0.570812	0.0785823	0.0212272	0.162395	0.363155	1	1	0.731189	1	0.763697	1	0.240173	1	0.24826	1	0.0218668	0.577168	0.159045	1	1	1	1	2	5	3	3	4
71292	GO_function	7	SH2 domain binding	0.387928	1	0.13486	1	1	1	0.645821	0.503893	0.00203726	1	0.0874008	0.435016	0.0135004	0.0711007	0.0184168	0.0410063	0	1	0.376552	0.120083	0.119395	0.171453	0.0662898	0.444089	0.168536	1	0.14141	0.541499	0.171453	0.132031	0.274242	0.0356215	0.0868766	1	0.174697	1	0.205525	0.447295	5	0	4	1	5	4	4	5
536397	GO_process	6	production of molecular mediator of immune response	0.343379	1	0.447679	1	1	1	1	1	1	1	0.19771	0.00784552	0.474253	0.170716	0.269504	0.635127	0	1	0.892889	0.247501	0.0785823	0.3776	0.816396	0.363155	1	1	0.731189	1	0.763697	1	1	1	0.24826	0.656373	0.118024	0.034455	1	1	0	0	3	3	2	3	2	2
658323	Manual annotation	6	Breast Cancer Dasatinib Resistance upregulated	1	1	1	1	1	1	1	1	0.266658	1	0.507271	0.386909	0.0391312	0.0378696	0.0090959	0.0159949	0	1	0.0126797	0.247501	0.0785823	0.3776	0.162395	1	1	1	0.335669	1	1	0.443357	1	0.515057	0.24826	0.253901	0.381927	0.577168	0.541493	1	2	0	2	1	4	4	4	5
662756	IngenuityPathways	3	VEGF Signaling (cj5)	1	1	1	1	1	1	1	1	0.424558	1	0.176213	1	0.0161829	0.0157355	0.00481165	0.0346084	0	1	0.229095	0.0257491	0.454544	0.00965552	0.151316	1	1	1	1	1	0.117016	1	1	1	0.0688451	1	0.118798	1	1	0.504755	1	0	2	0	3	3	3	3
74818	GO_process	5	positive regulation of innate immune response	1	1	1	1	1	1	1	1	0.0361211	0.029312	0.0199609	0.0518761	0.00102638	0.104293	0.604936	0.19924	0	1	0.493227	0.00222953	0.227832	0.699347	0.358187	1	1	1	0.665269	1	0.068447	1	1	1	0.0318094	0.589294	0.293959	0.511829	1	1	3	2	4	2	5	3	1	3
472108	PantherFamilies	16	CYTOKINE RECEPTOR	0.295223	1	1	1	1	1	1	1	0.778751	0.0110304	0.656666	0.359606	0.197728	0.0271744	0.11847	0.000600763	0	1	0.586664	0.164303	0.0161738	0.0101655	0.35417	0.432088	0.839542	1	0.97025	0.832606	1	0.446136	1	1	0.486535	0.497008	0.0379149	0.900014	0.597723	1	2	4	4	2	6	8	5	12
73981	GO_process	22	cytoplasm organization and biogenesis	1	1	0.627975	1	1	1	0.962289	0.911497	0.742459	1	0.370287	0.523372	0.169652	0.0749434	0.311202	0.000629779	0	1	0.549047	0.173002	0.0340257	0.723231	0.0023009	0.493103	0.91959	1	0.251772	0.914763	0.520601	0.33538	0.636506	0.233724	0.710925	0.13395	0.0306419	0.15955	0.512578	0.302384	3	0	7	2	8	9	5	15
468432	GeneGo	12	Role of DAP12 receptors in NK cells	0.569514	1	1	1	1	1	0.507207	0.956972	0.327641	0.000328911	0.195081	0.0107842	0.361518	0.0142757	0.331842	0.0589825	0	1	0.772259	0.00841882	0.0512933	0.241633	0.596666	0.225209	1	1	0.928116	0.73786	0.241633	1	1	1	0.00635627	1	0.0936869	0.821799	1	1	3	5	5	4	4	7	3	7
662722	IngenuityPathways	9	PPAR Signaling (civ)	1	1	1	1	1	1	1	1	0.462594	0.414538	0.00201667	0.0276693	0.0105246	0.167104	0.184048	0.133635	0	1	0.965071	0.000374377	0.0641596	0.103823	0.00896686	0.586763	1	1	0.860901	0.633302	0.297523	1	1	1	0.436805	1	0.302335	0.0225309	0.085617	0.284765	2	1	7	3	6	4	3	5
662724	IngenuityPathways	6	Protein Ubiquitination Pathway (cia)	0.343379	1	0.447679	1	1	1	1	1	1	0.0032677	0.0472883	0.0738914	1	0.0378696	1	0.305545	0	1	1	0.0667708	0.702831	1	1	0.00187181	0.129217	1	1	0.487362	0.00214132	1	1	1	0.00745485	1	1	1	1	1	0	3	4	2	0	4	0	3
464994	kegg	5	Glioma	1	1	0.390146	1	1	1	0.523327	1	0.602128	1	0.404084	0.334739	0.0162899	0.104293	0.0368133	0.00365302	0	1	1	0.463041	0.227832	0.068447	0.0987629	0.687926	0.434375	1	1	0.426873	0.290289	1	0.204527	1	0.184228	1	0.702708	0.511829	0.000966542	0.280529	1	0	2	1	4	3	3	5
221027	kegg	32	Focal adhesion	0.0177891	1	0.354745	1	1	0.151404	0.45533	0.179574	0.980173	0.852941	0.119655	0.728429	0.0855389	0.0374902	0.077117	0.00460112	0	1	0.825259	0.0112911	0.36606	0.0602598	0.0128679	0.000194161	0.256198	0.227621	0.158908	0.00424216	0.00994525	0.345814	0.0512179	0.0225115	0.0231755	0.790925	0.0276109	0.821853	0.0842943	0.68615	2	1	12	2	12	13	9	18
468191	GeneGo	16	Classic complement pathway	0.295223	1	1	1	1	0.661988	0.907382	0.912583	0.778751	0.0601063	0.000508141	0.0310335	0.197728	0.373272	0.782331	0.42878	0	1	0.915975	0.0013042	0.152192	0.4556	0.35417	0.875612	0.839542	1	0.852657	0.832606	0.104651	0.180287	0.158044	1	0.0988655	0.76206	0.462624	0.362142	0.875815	0.436801	2	3	11	4	6	5	2	6
437491	PantherMolecularFunction	16	Other miscellaneous function protein	0.0884462	1	0.452839	1	1	1	1	0.985008	0.275927	1	0.0115803	0.00585664	0.940887	0.599524	0.52538	0.639394	0	1	0.374574	0.00614437	0.0554866	0.242811	0.177557	0.976249	0.526953	1	0.97025	1	0.97893	1	0.52033	0.557303	0.939954	0.103903	0.462624	0.362142	0.597723	0.68058	4	0	9	5	2	4	3	5
65642	GO_function	15	C-C chemokine receptor activity	1	1	1	1	1	1	1	0.980481	0.235881	0.590938	0.0066049	0.0247393	0.324281	0.31644	0.750212	0.358676	0	1	0.971113	0.0134438	0.0407443	0.973149	0.753386	0.850717	1	1	1	1	0.402403	1	1	0.837069	0.441658	0.931319	0.409106	0.614989	1	0.970624	4	1	9	4	5	5	2	6
468269	GeneGo	14	ICOS-ICOSL pathway in T-helper cell	1	1	1	1	1	1	0.875137	0.86736	0.426742	0.0424536	0.0153625	0.000363737	0.116802	0.112578	0.200982	0.0146732	0	1	0.449925	0.0283612	0.0287455	0.348332	0.245374	0.580522	1	1	1	0.790494	0.057389	1	1	1	0.91452	0.917826	0.354586	0.104778	1	1	3	3	8	6	6	6	4	9
72200	GO_function	11	tumor necrosis factor receptor activity	1	1	1	1	1	1	0.459635	0.758816	0.868864	0.128801	0.0463743	0.00764687	0.810697	0.80593	0.579375	0.270994	0	1	0.983474	0.417806	0.625276	0.427174	0.955522	0.700467	1	1	0.66785	0.706806	0.191412	0.0743947	0.396079	1	0.0846944	0.556288	0.721454	0.172236	1	0.703766	1	2	6	4	2	2	2	5
72197	GO_function	11	tumor necrosis factor binding	1	1	1	1	1	1	0.459635	0.758816	0.868864	0.128801	0.0463743	0.00764687	0.810697	0.80593	0.579375	0.270994	0	1	0.983474	0.417806	0.625276	0.427174	0.955522	0.700467	1	1	0.66785	0.706806	0.191412	0.0743947	0.396079	1	0.0846944	0.556288	0.721454	0.172236	1	0.703766	1	2	6	4	2	2	2	5
467060	interpro	10	Receptor tyrosine kinase, class II	1	1	0.628648	1	1	1	1	1	0.228482	0.448447	0.000660799	1	0.0815269	0.944947	0.0162226	0.0689823	0	1	0.378174	0.00952864	0.270763	0.0420033	0.0726565	0.647228	0.680637	1	1	1	0.664064	0.623786	1	0.316309	0.827005	1	0.368279	0.762231	0.0247084	0.904421	3	1	8	0	5	1	5	6
471373	PantherFamilies	10	C-TYPE LECTIN PROTEINS	1	1	1	1	1	1	1	1	0.521122	0.00166443	0.526564	0.037309	0.764335	0.477724	0.844394	0.198287	0	1	0.378174	0.0437854	0.0920063	0.362875	0.46176	0.647228	1	1	1	1	0.664064	1	1	0.701122	0.494182	1	0.00132628	0.0336962	0.727815	1	2	4	3	3	2	3	1	5
55915	interpro	9	Type II antifreeze protein	1	1	1	1	1	1	1	0.9053	0.462594	0.414538	0.74046	0.152176	0.408819	0.00133759	0.0500727	0.037845	0	1	0.0296025	0.0232313	0.0131307	0.0042372	0.157295	0.87741	1	1	0.860901	1	1	1	1	1	1	0.444788	0.0262411	0.725389	0.301068	0.879042	2	1	2	2	3	7	4	6
437347	PantherMolecularFunction	9	Myelin protein	0.468233	1	1	1	1	1	1	0.9053	0.00911181	0.414538	0.199368	1	0.0105246	0.402213	0.184048	0.84746	0	1	0.000543527	0.0232313	0.217136	0.603826	0.00896686	0.87741	1	1	0.553225	0.633302	1	1	1	0.271979	0.793723	0.000963048	0.10644	0.342694	0.689874	0.284765	5	1	4	0	6	3	3	2
534479	GO_process	19	intercellular junction assembly and maintenance	1	1	0.848539	1	1	1	1	0.954193	0.643355	1	0.224691	0.444773	0.34457	0.176487	0.207223	0.00141584	0	1	0.887647	0.0763242	0.0433783	0.602822	0.00751333	0.788373	0.886374	1	0.311311	0.880513	0.805627	0.256095	1	0.160572	0.609305	0.37512	0.0926449	0.0976191	0.692947	0.187773	3	0	7	2	6	7	5	13
78793	GO_process	18	intercellular junction assembly	1	1	0.832627	1	1	1	1	0.943042	0.832717	1	0.344161	0.417026	0.495097	0.140171	0.175462	0.00305619	0	1	0.95099	0.130371	0.0934218	0.55635	0.0167854	0.755185	0.872512	1	0.269279	0.866292	0.773605	0.230227	1	0.138367	0.570592	0.335023	0.171696	0.211158	0.663447	0.153999	2	0	6	2	5	7	5	12
468313	GeneGo	6	MAG-dependent inhibition of neurite outgrowth	1	1	1	1	1	1	1	1	0.00886368	0.299931	0.19771	1	0.0391312	0.824004	0.672022	0.305545	0	1	0.0786752	0.0667708	0.702831	0.3776	0.0351306	0.75288	1	1	1	1	1	1	1	0.515057	1	0.656373	0.381927	0.577168	0.541493	0.755076	4	1	3	0	4	1	1	3
468321	GeneGo	4	MIF-mediated glucocorticoid regulation	1	1	1	1	1	0.236755	1	1	0.521482	0.211461	0.00507014	0.0327896	0.0524944	0.0511542	0.135433	0.394856	0	1	0.774221	0.08025	0.154832	0.617536	0.254417	0.192291	1	1	0.583244	0.359291	0.201552	1	1	0.382564	0.0144299	1	0.204354	0.436445	1	0.608296	1	1	4	2	3	3	2	2
61064	interpro	3	Interferon-induced transmembrane protein	1	1	1	1	1	1	1	1	1	1	0.0190467	0.000468113	1	0.157244	0.426997	0.694459	0	1	1	0.0257491	0.454544	0.51354	0.571138	1	1	1	1	1	0.51354	1	0.128211	1	1	1	0.516807	1	1	1	0	0	3	3	0	2	1	1
477209	PantherFamilies	3	INTERFERON INDUCIBLE TRANSMEMBRANE PROTEIN	1	1	1	1	1	1	1	1	1	1	0.0190467	0.000468113	1	0.157244	0.426997	0.694459	0	1	1	0.0257491	0.454544	0.51354	0.571138	1	1	1	1	1	0.51354	1	0.128211	1	1	1	0.516807	1	1	1	0	0	3	3	0	2	1	1
468277	GeneGo	3	IL3 activation and signaling pathway	1	1	1	1	1	1	0.358709	0.543467	1	0.00949052	0.607209	0.216823	0.584053	0.157244	0.426997	0.0346084	0	1	0.0297909	0.210465	0.0878935	0.117016	0.151316	1	1	1	1	1	1	1	1	1	0.40854	0.00427932	0.118798	0.349479	0.32262	0.504755	0	2	1	1	1	2	1	3
66054	GO_function	3	chaperone binding	1	1	1	1	1	1	1	1	0.0751392	0.00949052	0.176213	0.216823	0.584053	1	1	0.0346084	0	1	0.672331	0.210465	0.454544	0.51354	0.0147591	1	1	1	1	1	0.51354	1	1	0.303385	1	1	0.516807	1	0.32262	0.504755	2	2	2	1	1	0	0	3
206032	interpro	3	Thyroglobulin type-1	1	1	1	1	1	1	1	1	0.424558	0.163163	0.0190467	0.216823	0.159905	0.580107	0.00481165	0.249769	0	1	0.672331	0.0257491	0.454544	1	0.0147591	1	1	0.0823367	0.100356	1	0.51354	0.253712	1	0.0355626	0.40854	1	0.516807	1	1	0.112318	1	1	3	1	2	1	3	2
202743	interpro	3	Leucine-rich repeat, ribonuclease inhibitor subtype	1	1	1	1	1	1	1	1	1	0.00949052	0.0190467	1	0.584053	0.580107	0.0761283	0.694459	0	1	0.672331	0.0257491	0.454544	0.51354	0.571138	0.502543	1	1	1	1	1	1	1	1	0.0688451	1	0.118798	0.349479	1	1	0	2	3	0	1	1	2	1
535415	GO_process	14	negative regulation of multicellular organismal process	0.626156	1	1	1	1	1	0.875137	1	0.710176	0.0424536	0.144053	0.0900442	0.729583	0.00212994	0.71411	0.0146732	0	1	0.859506	3.4364e-08	0.000173542	0.348332	0.245374	0.580522	1	1	0.793991	1	0.159439	1	1	0.816021	0.174812	0.917826	7.78967e-06	0.576084	0.522877	1	2	3	6	3	3	9	2	9
217575	GO_process	13	NF-kappaB import into nucleus	1	1	1	1	1	1	0.551975	1	0.377599	0.538941	0.00160868	0.0748819	0.025624	0.0243659	0.0535725	0.0299756	0	1	0.992189	0.0162972	0.20117	0.547418	0.401398	0.951964	1	1	0.757535	1	0.547418	0.719746	0.44919	0.443878	0.0102394	0.901694	0.300045	0.534398	1	0.789895	3	1	9	3	7	7	5	8
471207	PantherFamilies	44	CADHERIN	0.811246	1	0.987788	1	1	1	0.988829	0.98538	0.314254	1	0.996712	0.682592	0.20198	0.00605927	0.110136	0.152936	0	1	0.267592	0.989165	0.273829	0.861109	0.53267	0.92044	0.714371	1	0.506419	0.955598	0.329447	0.927089	0.594165	0.00254358	0.575229	0.280108	0.762586	0.998321	0.9777	0.923139	9	0	5	3	14	19	11	18
436908	PantherMolecularFunction	44	Cadherin	0.811246	1	0.987788	1	1	1	0.988829	0.98538	0.314254	1	0.996712	0.682592	0.20198	0.00605927	0.110136	0.152936	0	1	0.267592	0.989165	0.273829	0.861109	0.53267	0.92044	0.714371	1	0.506419	0.955598	0.329447	0.927089	0.594165	0.00254358	0.575229	0.280108	0.762586	0.998321	0.9777	0.923139	9	0	5	3	14	19	11	18
217983	GO_process	13	transcription factor import into nucleus	1	1	1	1	1	1	0.551975	1	0.377599	0.538941	0.00160868	0.0748819	0.025624	0.0243659	0.0535725	0.0299756	0	1	0.992189	0.0162972	0.20117	0.547418	0.401398	0.951964	1	1	0.757535	1	0.547418	0.719746	0.44919	0.443878	0.0102394	0.901694	0.300045	0.534398	1	0.789895	3	1	9	3	7	7	5	8
221336	kegg	14	T cell receptor signaling pathway	1	1	1	1	1	1	0.875137	0.657935	0.710176	1	0.000586875	0.0192867	0.116802	0.260849	0.71411	0.135269	0	1	0.960427	0.00724909	0.24368	0.965788	0.463807	0.580522	1	1	1	0.790494	0.601714	1	1	0.816021	0.683632	1	0.838368	0.00625292	1	0.584804	2	0	10	4	6	5	2	7
536105	GO_process	13	positive regulation of developmental process	0.598825	1	1	1	1	1	0.551975	0.348249	0.161116	0.169747	0.251348	0.0146479	0.00598661	0.0808057	0.013328	0.0928238	0	1	0.0729677	0.0162972	0.0712706	0.294362	0.021704	0.951964	1	1	0.942331	0.765642	0.294362	0.343756	1	0.79227	0.642448	0.650987	0.0412367	0.0831974	0.81608	0.113982	4	2	5	4	8	6	6	7
537070	GO_process	12	regulation of intracellular protein transport	1	1	1	1	1	1	0.507207	1	0.327641	0.510542	0.00428003	0.240198	0.0570722	0.0547566	0.130148	0.0589825	0	1	0.988637	0.0352465	0.380382	0.762243	0.33779	0.939272	1	1	0.715645	1	0.489021	0.690824	0.423238	0.402632	0.0308289	0.882409	0.495139	0.821799	1	0.75	3	1	8	2	6	6	4	7
537073	GO_process	12	regulation of intracellular transport	1	1	1	1	1	1	0.507207	1	0.327641	0.510542	0.00428003	0.240198	0.0570722	0.0547566	0.130148	0.0589825	0	1	0.988637	0.0352465	0.380382	0.762243	0.33779	0.939272	1	1	0.715645	1	0.489021	0.690824	0.423238	0.402632	0.0308289	0.882409	0.495139	0.821799	1	0.75	3	1	8	2	6	6	4	7
217805	GO_process	12	regulation of NF-kappaB import into nucleus	1	1	1	1	1	1	0.507207	1	0.327641	0.510542	0.00428003	0.240198	0.0570722	0.0547566	0.130148	0.0589825	0	1	0.988637	0.0352465	0.380382	0.762243	0.33779	0.939272	1	1	0.715645	1	0.489021	0.690824	0.423238	0.402632	0.0308289	0.882409	0.495139	0.821799	1	0.75	3	1	8	2	6	6	4	7
78585	GO_process	12	regulation of nucleocytoplasmic transport	1	1	1	1	1	1	0.507207	1	0.327641	0.510542	0.00428003	0.240198	0.0570722	0.0547566	0.130148	0.0589825	0	1	0.988637	0.0352465	0.380382	0.762243	0.33779	0.939272	1	1	0.715645	1	0.489021	0.690824	0.423238	0.402632	0.0308289	0.882409	0.495139	0.821799	1	0.75	3	1	8	2	6	6	4	7
662790	IngenuityPathways	26	ERK MAPK Signaling (ci2)	0.0935455	1	0.44856	1	1	0.829329	0.489681	0.572484	0.131938	1	0.0610757	0.61606	0.18988	0.489881	0.00692696	0.103655	0	1	0.586137	0.113582	0.335079	0.0341849	0.0808604	0.0707748	0.787904	0.165393	0.782086	0.0479444	0.0821636	0.7119	0.698037	0.0217305	0.620418	0.632756	0.0360377	0.464635	1.5838e-05	0.289485	7	0	11	2	9	7	10	12
662720	IngenuityPathways	26	PI3K AKT Signaling (ci5)	0.0935455	1	0.44856	1	1	0.829329	0.489681	0.572484	0.131938	1	0.0610757	0.61606	0.18988	0.489881	0.00692696	0.103655	0	1	0.586137	0.113582	0.335079	0.0341849	0.0808604	0.0707748	0.787904	0.165393	0.782086	0.0479444	0.0821636	0.7119	0.698037	0.0217305	0.620418	0.632756	0.0360377	0.464635	1.5838e-05	0.289485	7	0	11	2	9	7	10	12
217820	GO_process	12	regulation of protein import into nucleus	1	1	1	1	1	1	0.507207	1	0.327641	0.510542	0.00428003	0.240198	0.0570722	0.0547566	0.130148	0.0589825	0	1	0.988637	0.0352465	0.380382	0.762243	0.33779	0.939272	1	1	0.715645	1	0.489021	0.690824	0.423238	0.402632	0.0308289	0.882409	0.495139	0.821799	1	0.75	3	1	8	2	6	6	4	7
172375	GO_process	12	regulation of protein transport	1	1	1	1	1	1	0.507207	1	0.327641	0.510542	0.00428003	0.240198	0.0570722	0.0547566	0.130148	0.0589825	0	1	0.988637	0.0352465	0.380382	0.762243	0.33779	0.939272	1	1	0.715645	1	0.489021	0.690824	0.423238	0.402632	0.0308289	0.882409	0.495139	0.821799	1	0.75	3	1	8	2	6	6	4	7
67846	GO_function	3	HLA-C specific inhibitory MHC class I receptor activity	1	1	1	1	1	1	1	1	0.424558	0.00949052	0.176213	0.216823	0.0161829	0.157244	0.0761283	0.0346084	0	1	0.672331	0.0257491	0.0878935	0.51354	0.0147591	1	1	1	1	1	0.51354	1	1	1	0.0688451	1	0.00989757	1	0.32262	1	1	2	2	1	3	2	2	3
438467	PantherBiologicalProcess	21	Other neuronal activity	1	1	1	1	1	1	0.956186	0.893701	0.000962705	1	0.700229	0.497994	0.267448	0.437806	0.129372	0.730656	0	1	0.0329464	0.26127	0.170188	0.0210745	0.616515	0.662693	0.90976	1	0.812289	0.904598	0.686389	0.872545	0.240702	0.921528	0.679501	0.689786	0.0222016	0.545941	0.0339431	0.846628	10	0	5	2	7	6	6	6
468299	GeneGo	19	Lectin Induced complement pathway	0.371621	1	1	1	1	0.724519	0.940875	0.848265	0.854995	0.300033	0.000162135	0.0550959	0.34457	0.539352	0.971137	0.256126	0	1	0.962866	0.00049186	0.116519	0.805627	0.724283	0.788373	0.886374	1	0.91257	0.880513	0.202522	0.5391	0.207132	1	0.364125	0.84121	0.38951	0.241436	0.916212	0.791912	2	2	13	4	6	5	1	8
217847	GO_process	12	regulation of transcription factor import into nucleus	1	1	1	1	1	1	0.507207	1	0.327641	0.510542	0.00428003	0.240198	0.0570722	0.0547566	0.130148	0.0589825	0	1	0.988637	0.0352465	0.380382	0.762243	0.33779	0.939272	1	1	0.715645	1	0.489021	0.690824	0.423238	0.402632	0.0308289	0.882409	0.495139	0.821799	1	0.75	3	1	8	2	6	6	4	7
218921	interpro	16	Cadherin-like	1	1	1	1	1	1	0.668567	0.985008	0.00216066	1	0.953712	1	0.0836289	0.080097	0.280421	0.241835	0	1	0.031336	0.895297	0.96109	0.242811	0.177557	0.976249	1	1	0.635593	1	0.4556	1	1	0.269673	0.754333	0.76206	0.462624	1	0.875815	0.436801	8	0	2	0	7	7	4	7
71222	GO_function	14	scavenger receptor activity	1	1	1	1	1	0.231012	0.300976	0.657935	0.19741	0.565709	0.00344792	0.0900442	0.729583	0.482555	0.200982	0.135269	0	1	0.449925	0.00140917	0.486091	0.834567	0.103409	0.327601	1	1	0.793991	1	0.0161853	0.745979	1	0.816021	0.91452	1	0.0169329	0.0292472	0.838635	0.584804	4	1	9	3	3	4	4	7
48121	interpro	13	Cadherin cytoplasmic region	1	1	0.72445	1	1	1	1	0.966933	0.909504	1	0.718678	0.270256	0.427128	0.00562686	0.164182	0.0928238	0	1	0.611959	0.789036	0.0193297	0.956415	0.655247	1	0.773555	1	0.757535	0.765642	0.294362	0.719746	0.44919	0.175777	0.141818	0.147637	0.553667	1	0.81608	1	1	0	3	2	4	8	4	7
71269	GO_function	11	serine-type endopeptidase activity	1	1	1	1	1	1	0.804686	0.481223	1	1	0.00185817	1	0.810697	0.958848	0.870896	0.751263	0	1	1	0.200291	0.625276	0.929296	0.274593	0.407654	1	1	0.370456	1	0.063877	0.0140661	0.396079	0.119693	0.854934	1	1	0.44305	0.761134	0.703766	0	0	8	0	2	1	1	3
437675	PantherMolecularFunction	11	Serine protease	1	1	1	1	1	1	0.804686	0.481223	1	1	0.00185817	1	0.810697	0.958848	0.870896	0.751263	0	1	1	0.200291	0.625276	0.929296	0.274593	0.407654	1	1	0.370456	1	0.063877	0.0140661	0.396079	0.119693	0.854934	1	1	0.44305	0.761134	0.703766	0	0	8	0	2	1	1	3
61777	interpro	10	Speract/scavenger receptor	1	1	1	1	1	0.134823	0.148056	0.413366	0.521122	0.448447	0.000660799	0.180893	0.764335	0.759115	0.525201	0.68475	0	1	0.866972	0.00138728	0.570787	0.90997	0.21372	0.133879	1	1	0.613779	1	0.00125852	0.623786	1	0.701122	1	1	0.148467	0.0336962	0.727815	0.348489	2	1	8	2	2	2	2	3
497937	PantherSubFamilies	3	MHC CLASS II BETA CHAIN	1	1	1	1	1	1	1	1	0.0751392	0.00949052	0.0190467	0.0172773	0.159905	0.157244	0.0761283	0.249769	0	1	0.229095	0.0257491	0.00606365	0.117016	0.151316	1	1	1	0.481194	1	0.117016	1	1	1	0.0688451	1	0.118798	0.00234947	1	1	2	2	3	2	2	2	2	2
67844	GO_function	3	HLA-A specific inhibitory MHC class I receptor activity	1	1	1	1	1	1	1	1	0.424558	0.00949052	0.176213	0.216823	0.159905	0.157244	0.0761283	0.0346084	0	1	0.672331	0.0257491	0.0878935	0.51354	0.151316	1	1	1	1	1	0.51354	1	1	1	0.0688451	1	0.00989757	1	0.32262	1	1	2	2	1	2	2	2	3
206024	interpro	9	Thrombospondin, type I	1	0.081725	0.589865	1	1	0.456009	0.357216	0.649349	0.00911181	1	0.74046	1	1	0.926363	1	0.605751	0	1	0.565016	0.525962	1	1	0.921532	1	0.641908	1	0.860901	0.633302	0.297523	0.585036	1	1	1	0.798879	0.302335	0.725389	0.689874	0.284765	5	0	2	0	0	1	0	3
70984	GO_function	8	receptor signaling protein tyrosine kinase activity	1	1	0.547059	1	1	0.0912724	0.694745	0.581253	0.400075	1	0.00599066	1	0.641845	1	0.403748	0.514557	0	1	0.212943	0.185898	0.801902	0.535759	0.310664	0.518947	0.209508	0.205049	0.826715	1	0.535759	0.0310433	1	0.22756	1	0.759536	1	1	0.25319	0.222182	2	0	6	0	2	0	2	3
67845	GO_function	3	HLA-B specific inhibitory MHC class I receptor activity	1	1	1	1	1	1	0.358709	1	0.424558	0.00949052	0.176213	0.216823	0.159905	0.580107	0.0761283	0.249769	0	1	0.672331	0.0257491	0.454544	0.51354	0.151316	1	1	1	0.481194	1	0.51354	1	1	1	0.0688451	1	0.118798	1	0.32262	1	1	2	2	1	2	1	2	2
205202	interpro	8	Rho GTPase activation protein	1	1	1	1	1	0.417841	0.694745	0.271816	0.137156	0.0732996	0.00599066	1	0.641845	0.323843	0.403748	0.514557	0	1	0.212943	0.185898	0.445527	0.535759	0.895806	0.518947	1	0.205049	0.486261	0.589948	0.0689478	0.0310433	1	0.619234	0.123021	0.759536	0.856699	1	0.646673	0.522332	3	2	6	0	2	3	2	3
201852	interpro	7	Furin-like repeat	1	1	0.499816	1	1	0.37702	0.248733	0.83991	0.334346	1	0.280442	1	0.250345	0.86834	0.337659	0.00599033	0	1	0.376552	0.343063	0.757356	0.171453	0.0662898	0.444089	0.549884	1	0.14141	0.541499	0.171453	0.132031	0.274242	0.0356215	0.0868766	1	0.817205	1	0.0428437	0.162924	2	0	3	0	3	1	2	6
66904	GO_function	6	epidermal growth factor receptor activity	1	1	0.447679	1	1	0.333364	0.194489	0.791908	0.266658	1	0.19771	1	0.174471	0.824004	0.269504	0.00118465	0	1	0.274944	0.247501	0.702831	0.115667	0.0351306	0.363155	0.495406	1	0.0940921	0.487362	0.115667	0.100251	0.240173	0.0221846	0.056164	1	0.766864	1	0.0268563	0.109495	2	0	3	0	3	1	2	6
66271	GO_function	6	complement receptor activity	1	1	1	1	1	1	1	1	0.669222	1	0.00629713	1	0.174471	0.468682	0.672022	0.305545	0	1	0.892889	0.0101039	0.702831	0.115667	0.162395	1	1	1	1	0.487362	0.115667	1	1	1	0.056164	1	0.118024	0.577168	0.159045	0.755076	1	0	5	0	3	2	1	3
533453	GO_process	9	detection of bacterium	0.468233	1	1	1	1	1	1	1	0.0489467	0.0120841	0.0139386	0.00330462	0.171553	0.402213	0.46652	0.332168	0	1	0.565016	0.000374377	0.0131307	0.297523	0.387348	0.586763	0.641908	1	1	0.633302	0.0253542	0.585036	1	1	0.163528	1	0.10644	0.342694	1	0.879042	4	3	6	4	4	3	2	4
76112	GO_process	9	synapse organization and biogenesis	1	1	1	1	1	1	0.357216	0.9053	0.00911181	1	0.93975	1	0.928425	0.926363	0.812475	0.84746	0	1	0.111473	1	0.838292	0.885379	1	0.586763	1	1	0.553225	1	0.103823	0.585036	1	1	0.793723	0.798879	0.887678	1	0.689874	0.284765	5	0	1	0	1	1	1	2
536353	GO_process	8	positive regulation of tumor necrosis factor biosynthetic process	1	1	1	1	1	1	1	0.581253	0.400075	0.0732996	0.0358927	0.00195362	0.329731	0.901527	0.403748	0.243931	0	1	0.94924	0.0542688	0.445527	0.232956	0.895806	0.518947	1	1	1	0.589948	0.0689478	0.165694	1	0.619234	0.123021	0.759536	0.540746	0.682867	0.646673	0.84695	2	2	5	4	3	1	2	4
532333	GO_process	3	activation of innate immune response	1	1	1	1	1	1	1	1	0.00471175	0.163163	0.0190467	0.0172773	0.0161829	0.157244	0.426997	0.249769	0	1	0.672331	0.0257491	0.454544	0.51354	0.151316	1	1	1	1	1	0.117016	1	1	1	0.0688451	0.4135	0.118798	0.349479	1	1	3	1	3	2	3	2	1	2
534445	GO_process	3	innate immune response-activating signal transduction	1	1	1	1	1	1	1	1	0.00471175	0.163163	0.0190467	0.0172773	0.0161829	0.157244	0.426997	0.249769	0	1	0.672331	0.0257491	0.454544	0.51354	0.151316	1	1	1	1	1	0.117016	1	1	1	0.0688451	0.4135	0.118798	0.349479	1	1	3	1	3	2	3	2	1	2
201507	interpro	6	EGF receptor, L domain	1	1	0.447679	1	1	0.333364	0.194489	0.791908	0.266658	1	0.19771	1	0.174471	0.824004	0.269504	0.00118465	0	1	0.274944	0.247501	0.702831	0.115667	0.0351306	0.363155	0.495406	1	0.0940921	0.487362	0.115667	0.100251	0.240173	0.0221846	0.056164	1	0.766864	1	0.0268563	0.109495	2	0	3	0	3	1	2	6
55123	interpro	6	Furin-like cysteine rich region	1	1	0.447679	1	1	0.333364	0.194489	0.791908	0.266658	1	0.19771	1	0.174471	0.824004	0.269504	0.00118465	0	1	0.274944	0.247501	0.702831	0.115667	0.0351306	0.363155	0.495406	1	0.0940921	0.487362	0.115667	0.100251	0.240173	0.0221846	0.056164	1	0.766864	1	0.0268563	0.109495	2	0	3	0	3	1	2	6
205293	interpro	5	Ricin B-related lectin	1	1	1	1	1	1	1	1	0.602128	0.256999	0.122499	0.00415989	1	0.104293	0.604936	0.525267	0	1	0.844469	0.0289929	0.0453321	0.00850328	0.0987629	0.687926	0.434375	1	0.665269	1	1	1	1	0.452785	1	1	0.0699452	0.511829	0.114982	0.690237	1	1	3	3	0	3	1	2
205289	interpro	5	Ricin B lectin	1	1	1	1	1	1	1	1	0.602128	0.256999	0.122499	0.00415989	1	0.104293	0.604936	0.525267	0	1	0.844469	0.0289929	0.0453321	0.00850328	0.0987629	0.687926	0.434375	1	0.665269	1	1	1	1	0.452785	1	1	0.0699452	0.511829	0.114982	0.690237	1	1	3	3	0	3	1	2
465061	kegg	5	PPAR signaling pathway	1	1	0.390146	1	1	1	1	1	0.198898	1	0.404084	1	0.374326	0.104293	0.201179	0.00365302	0	1	0.0346782	0.463041	1	0.290289	0.0145159	0.687926	0.434375	1	1	1	1	1	1	1	1	0.188712	0.0699452	1	0.477752	0.280529	2	0	2	0	2	3	2	5
71384	GO_function	4	sodium channel regulator activity	1	1	1	1	1	1	0.447085	1	1	1	0.00507014	1	0.689632	0.263333	1	0.394856	0	1	0.36666	0.08025	0.0209549	0.617536	0.0482147	1	1	1	0.175043	1	0.617536	0.323155	1	0.382564	1	0.509178	0.620958	0.0885808	0.405198	0.608296	0	0	4	0	1	2	0	2
217531	GO_process	8	negative regulation of T cell proliferation	0.42948	1	1	1	1	1	0.694745	1	0.771457	0.378566	0.00599066	0.0195477	0.329731	0.114734	0.774035	0.0804182	0	1	0.765356	0.00114222	0.0414801	0.854096	0.310664	0.518947	1	1	0.486261	1	0.535759	1	1	1	0.376077	1	0.0707962	0.290289	1	0.84695	1	1	6	3	3	4	1	5
57511	interpro	4	Fas receptor	1	1	1	1	1	1	0.447085	1	1	1	0.00507014	0.278167	0.267316	0.263333	0.524184	0.394856	0	1	1	0.0075822	0.0209549	0.0324808	0.676712	1	1	1	1	0.359291	0.201552	1	1	1	0.503634	1	0.620958	0.0885808	0.405198	1	0	0	4	1	2	2	1	2
65616	GO_function	3	brain-specific angiogenesis inhibitor activity	1	0.0279704	0.256612	1	1	1	1	0.543467	0.00471175	1	1	1	1	0.580107	1	0.694459	0	1	0.0297909	1	1	1	1	1	0.289425	1	1	0.283789	1	1	1	1	1	0.4135	0.516807	1	1	1	3	0	0	0	0	1	0	1
71993	GO_function	3	transforming growth factor beta receptor binding	1	1	1	1	1	1	1	0.543467	1	0.00949052	0.176213	1	0.584053	1	0.426997	0.249769	0	1	1	0.210465	0.454544	0.51354	0.571138	0.502543	1	1	1	0.283789	0.51354	1	1	1	1	1	0.118798	1	0.32262	1	0	2	2	0	1	0	1	2
217977	GO_process	8	T cell selection	1	1	1	1	1	0.0912724	0.0155452	0.271816	0.400075	0.378566	0.00599066	0.124508	0.329731	0.114734	0.403748	0.243931	0	1	0.765356	0.00114222	0.0414801	0.854096	0.895806	0.518947	1	0.205049	0.486261	0.20236	0.0136226	0.542324	1	0.619234	0.123021	1	0.540746	0.0016147	0.25319	0.222182	2	1	6	2	3	4	2	4
77894	GO_process	8	osmoregulation	1	1	1	1	1	1	1	1	0.771457	1	0.00599066	0.479374	0.641845	0.323843	0.13939	0.243931	0	1	0.765356	0.0102969	0.445527	0.854096	0.0250876	1	1	1	1	1	1	1	1	0.22756	1	0.759536	0.237037	0.290289	1	0.0641612	1	0	6	1	2	3	3	4
203170	interpro	3	Myelin proteolipid protein PLP	1	1	1	1	1	1	1	1	0.00471175	1	0.607209	1	0.159905	0.580107	0.426997	0.694459	0	1	0.0297909	0.210465	0.0878935	1	0.571138	1	1	1	1	1	1	1	1	1	1	0.4135	0.118798	0.0485244	1	1	3	0	1	0	2	1	1	1
478899	PantherFamilies	3	MYELIN PROTEOLIPID	1	1	1	1	1	1	1	1	0.00471175	1	0.607209	1	0.159905	0.580107	0.426997	0.694459	0	1	0.0297909	0.210465	0.0878935	1	0.571138	1	1	1	1	1	1	1	1	1	1	0.4135	0.118798	0.0485244	1	1	3	0	1	0	2	1	1	1
76241	GO_process	7	lamellipodium biogenesis	0.387928	1	1	1	1	1	1	0.83991	0.334346	1	0.0874008	0.098268	0.0733055	0.0711007	0.337659	0.00599033	0	1	0.926255	0.120083	0.757356	0.814303	0.234474	1	1	1	1	1	0.460058	1	0.274242	1	0.706817	0.319436	0.174697	0.237406	1	0.806373	2	0	4	2	4	4	2	6
217690	GO_process	7	protein amino acid N-linked glycosylation	1	1	1	1	1	1	1	0.83991	0.334346	0.340407	0.280442	0.435016	0.250345	0.245427	0.00210523	0.413072	0	1	0.139466	0.120083	0.119395	0.171453	0.544726	0.16082	1	1	0.413373	0.541499	0.0412852	1	0.274242	1	0.0868766	0.712529	0.174697	0.0544567	0.597488	0.447295	2	1	3	1	3	3	5	3
73987	GO_process	6	apoptotic mitochondrial changes	0.343379	0.055206	0.447679	1	1	1	1	0.138543	0.0633786	0.0423342	0.0472883	0.00784552	0.174471	0.824004	0.672022	0.635127	0	1	0.274944	0.0667708	0.302457	0.3776	0.816396	1	0.495406	1	1	1	1	1	1	1	0.24826	0.253901	0.118024	0.185135	0.541493	0.366046	3	2	4	3	3	1	1	2
217836	GO_process	6	regulation of T cell differentiation	1	1	1	1	1	1	1	1	0.266658	1	0.19771	0.000474257	0.0391312	0.170716	0.269504	0.0929356	0	1	0.602369	0.0667708	0.0120818	0.115667	0.162395	0.75288	1	1	1	1	1	0.443357	1	1	0.056164	0.656373	0.381927	0.185135	1	1	2	0	3	4	4	3	2	4
77348	GO_process	6	inositol phosphate-mediated signaling	1	1	1	1	1	1	1	1	0.669222	1	0.846014	1	0.00486926	0.170716	0.672022	0.0159949	0	1	0.0786752	0.570812	0.302457	0.763697	0.00420859	1	1	1	0.731189	1	0.763697	0.443357	0.240173	0.515057	0.65053	0.253901	0.766864	1	0.541493	0.0195845	1	0	1	0	5	3	1	5
80834	GO_process	6	vascular endothelial growth factor receptor signaling pathway	1	1	1	1	1	1	0.589094	0.791908	0.669222	1	0.846014	1	0.00486926	0.0378696	0.0645307	0.0929356	0	1	0.892889	0.570812	0.302457	0.00214132	0.816396	0.75288	0.495406	1	0.731189	1	0.763697	1	0.240173	1	0.24826	0.656373	0.381927	1	0.0268563	1	1	0	1	0	5	4	3	4
73186	GO_process	6	synaptogenesis	1	1	1	1	1	1	0.589094	0.791908	0.000674873	1	0.846014	1	0.8273	0.824004	0.672022	0.635127	0	1	0.0786752	1	0.702831	1	1	0.75288	1	1	0.731189	1	0.115667	0.443357	1	1	0.65053	1	0.766864	1	1	0.755076	5	0	1	0	1	1	1	2
536080	GO_process	6	positive regulation of chemokine biosynthetic process	1	1	1	1	1	1	1	0.41782	0.0633786	0.299931	0.00629713	0.0738914	0.474253	0.824004	0.672022	0.906884	0	1	1	0.247501	1	1	0.456083	0.75288	1	1	0.731189	0.487362	0.0212272	0.100251	1	0.141428	0.65053	1	0.766864	1	1	0.755076	3	1	5	2	2	1	1	1
534335	GO_process	6	hypersensitivity	1	1	0.447679	1	1	1	1	1	0.669222	0.299931	0.846014	0.0738914	0.00486926	0.170716	0.0645307	0.0929356	0	1	0.0786752	0.570812	0.0785823	0.0212272	0.162395	0.363155	1	1	0.731189	1	0.763697	1	0.240173	1	0.24826	1	0.0218668	0.577168	0.159045	1	1	1	1	2	5	3	3	4
217771	GO_process	6	regulation of B cell activation	0.343379	1	0.447679	1	1	1	1	1	0.669222	1	0.507271	0.00784552	0.8273	0.468682	0.672022	0.906884	0	1	0.892889	0.570812	0.702831	0.763697	1	0.75288	1	1	0.731189	1	0.763697	0.443357	1	1	0.65053	0.656373	0.381927	0.185135	1	1	1	0	2	3	1	2	1	1
172492	GO_process	5	embryonic morphogenesis	1	1	1	1	1	1	0.523327	0.72956	0.602128	1	1	1	0.0162899	0.104293	0.00349742	0.525267	0	1	0.493227	0.827142	0.227832	0.068447	0.756343	1	1	0.1335	0.665269	0.426873	0.699347	1	0.204527	0.10168	0.583485	0.589294	0.293959	0.134908	0.114982	0.280529	1	0	0	0	4	3	4	2
217636	GO_process	5	positive regulation of myeloid cell differentiation	1	1	1	1	1	1	0.142118	0.0831294	0.602128	0.029312	0.122499	0.00415989	0.106801	0.36936	0.201179	0.19924	0	1	0.493227	0.0289929	0.227832	0.290289	0.358187	1	1	1	0.665269	1	0.290289	0.386173	1	1	0.583485	0.589294	0.0699452	0.134908	0.477752	0.0645398	1	2	3	3	3	2	2	3
76408	GO_process	4	interleukin-1 beta secretion	1	1	1	1	1	1	0.447085	0.648593	1	1	0.29145	1	0.0524944	0.00392923	0.135433	0.0112508	0	1	0.774221	0.340679	0.0209549	0.0324808	0.254417	0.192291	1	1	0.583244	1	0.201552	1	0.167231	1	0.0144299	0.509178	0.0332426	1	0.405198	0.608296	0	0	2	0	3	4	2	4
77205	GO_process	4	interleukin-1 secretion	1	1	1	1	1	1	0.447085	0.648593	1	1	0.29145	1	0.0524944	0.00392923	0.135433	0.0112508	0	1	0.774221	0.340679	0.0209549	0.0324808	0.254417	0.192291	1	1	0.583244	1	0.201552	1	0.167231	1	0.0144299	0.509178	0.0332426	1	0.405198	0.608296	0	0	2	0	3	4	2	4
73134	GO_process	4	retinoic acid receptor signaling pathway	1	1	1	1	1	1	1	0.648593	0.133787	1	0.00507014	0.278167	0.267316	0.263333	0.524184	0.394856	0	1	0.774221	0.0075822	0.154832	0.201552	0.0482147	0.60596	1	1	0.583244	0.359291	0.617536	1	1	1	0.503634	0.509178	0.0332426	0.436445	0.405198	0.194133	2	0	4	1	2	2	1	2
536255	GO_process	4	positive regulation of myeloid leukocyte differentiation	1	1	1	1	1	1	0.447085	0.228088	0.521482	0.211461	0.29145	0.00176493	0.267316	0.685699	0.524184	0.394856	0	1	0.774221	0.08025	0.554448	0.617536	0.676712	1	1	1	0.583244	1	0.201552	0.323155	1	1	0.503634	1	0.204354	0.436445	1	0.194133	1	1	2	3	2	1	1	2
74848	GO_process	4	positive regulation of osteoclast differentiation	1	1	1	1	1	1	0.447085	0.228088	0.521482	0.211461	0.29145	0.00176493	0.267316	0.685699	0.524184	0.394856	0	1	0.774221	0.08025	0.554448	0.617536	0.676712	1	1	1	0.583244	1	0.201552	0.323155	1	1	0.503634	1	0.204354	0.436445	1	0.194133	1	1	2	3	2	1	1	2
535785	GO_process	3	pattern recognition receptor signaling pathway	1	1	1	1	1	1	1	1	0.00471175	0.163163	0.0190467	0.0172773	0.0161829	0.157244	0.426997	0.249769	0	1	0.672331	0.0257491	0.454544	0.51354	0.151316	1	1	1	1	1	0.117016	1	1	1	0.0688451	0.4135	0.118798	0.349479	1	1	3	1	3	2	3	2	1	2
537894	GO_process	3	toll-like receptor signaling pathway	1	1	1	1	1	1	1	1	0.00471175	0.163163	0.0190467	0.0172773	0.0161829	0.157244	0.426997	0.249769	0	1	0.672331	0.0257491	0.454544	0.51354	0.151316	1	1	1	1	1	0.117016	1	1	1	0.0688451	0.4135	0.118798	0.349479	1	1	3	1	3	2	3	2	1	2
75123	GO_process	3	pathogenesis	1	1	1	1	1	1	1	0.543467	0.424558	0.00949052	0.0190467	0.216823	0.584053	0.580107	0.0761283	0.694459	0	1	0.672331	0.0257491	0.454544	0.51354	0.571138	0.502543	1	1	0.481194	1	0.117016	0.253712	1	0.303385	0.40854	1	0.516807	0.349479	1	1	1	2	3	1	1	1	2	1
[truncated: 64 more columns]
